# Supplementary material for: Methanogenesis from tetramethylammonium and choline in Methanococcoides methylutens Q3c requires a nonpyrrolysine monomethylamine methyltransferase homolog
Source: Front Microbiol. 2026 Mar 19;17:1739651. doi: 10.3389/fmicb.2026.1739651 (PMC13044021; doi:10.3389/fmicb.2026.1739651)
Supplement: Supplementary file 2 [file Data_Sheet_2.xlsx]

## Sheet: Choline
Locus	group	grouptype	Length	#unique peptides	molecular weight	Sequence count	spectrum count	NSAF	coverage	Protein score	Description
fig|2226.5.peg.949	767	Some	216	47	22756.4	48	376	0.0327885	0.9769	1151.77	Dimethylamine methyltransferase corrinoid protein
fig|2226.5.peg.1114	190	Unique	248	52	27837.6	52	386	0.0293173	0.996	1133.59	Methyl coenzyme M reductase gamma subunit (EC 2.8.4.1)
fig|2226.5.peg.665	753	Some	218	11	23120.5	28	278	0.0240202	0.7569	754.315	Monomethylamine methyltransferase corrinoid protein
fig|2226.5.peg.950	392	Unique	459	68	49382.1	68	499	0.0204774	0.6536	1281.42	Monomethylamine:corrinoid methyltransferase @ pyrrolysine-containing
fig|2226.5.peg.2119	762	Some	498	26	53963	77	384	0.0145241	0.8173	1102.36	Trimethylamine:corrinoid methyltransferase; pyrrolysine-containing
fig|2226.5.peg.1111	696	Unique	434	62	45280.6	62	333	0.0144525	0.8295	967.267	Methyl coenzyme M reductase beta subunit (EC 2.8.4.1)
fig|2226.5.peg.1115	295	Unique	572	66	62386.3	66	397	0.0130732	0.743	1194.24	Methyl coenzyme M reductase alpha subunit (EC 2.8.4.1)
fig|2226.5.peg.2051	724	Unique	54	7	5910.7	7	35	0.0122085	0.8148	91.1303	Predicted Zn-ribbon RNA-binding protein with a function in translation
fig|2226.5.peg.1339	776	Some	546	63	58504.1	65	321	0.0110739	0.8352	918.022	Heat shock protein 60 family chaperone GroEL / Thermosome subunit
fig|2226.5.peg.2120	762	Some	379	0	41243.9	51	222	0.0110332	0.7678	702.925	Trimethylamine:corrinoid methyltransferase @ pyrrolysine-containing
fig|2226.5.peg.652	753	Some	218	2	22968.6	19	119	0.010282	0.2202	276.467	Monomethylamine methyltransferase corrinoid protein
fig|2226.5.peg.1238	385	Unique	49	7	5644.7	7	25	0.00961019	0.9796	67.7925	SSU ribosomal protein S27Ae
fig|2226.5.peg.1082	584	Unique	67	13	7626.2	13	32	0.00899628	0.8657	84.0028	LSU ribosomal protein L35e (L29p)
fig|2226.5.peg.2269	191	Unique	427	42	46224.1	42	196	0.00864602	0.6487	584.193	Thiamin biosynthesis protein ThiC
fig|2226.5.peg.36	581	Unique	276	30	29896.1	30	124	0.00846254	0.8152	332.994	F420-dependent methylenetetrahydromethanopterin dehydrogenase (EC 1.5.99.9)
fig|2226.5.peg.1234	748	Some	189	1	19710.2	13	84	0.00837154	0.4974	276.869	Dimethylamine methyltransferase corrinoid protein
fig|2226.5.peg.1080	5	Unique	109	12	12248.4	12	48	0.00829474	0.9083	117.807	SSU ribosomal protein S11e (S17p)
fig|2226.5.peg.1318	399	Unique	56	5	6478.2	5	24	0.00807256	0.5714	55.6755	LSU ribosomal protein L37e
fig|2226.5.peg.867	207	Unique	62	5	7061.5	5	26	0.00789895	0.5323	59.4349	LSU ribosomal protein L24e
fig|2226.5.peg.946	754	Some	98	4	11317.6	12	39	0.00749595	0.7143	93.0977	conserved protein
fig|2226.5.peg.2146	401	Unique	58	5	6323.2	5	23	0.00746944	0.4655	69.1614	SSU ribosomal protein S27e
fig|2226.5.peg.1157	707	Unique	328	29	34279.4	29	130	0.00746548	0.8537	356.525	F420-dependent N(5),N(10)-methylenetetrahydromethanopterin reductase (EC 1.5.99.11)
fig|2226.5.peg.1087	108	Unique	82	8	9277.8	8	31	0.00712091	0.5	82.1105	LSU ribosomal protein L23Ae (L23p)
fig|2226.5.peg.1965	393	Unique	108	12	11782.2	12	40	0.00697628	0.8704	105.922	V-type ATP synthase subunit G (EC 3.6.3.14)
fig|2226.5.peg.2117	749	Some	216	4	22655.5	9	78	0.00680188	0.3426	190.329	Trimethylamine methyltransferase corrinoid protein
fig|2226.5.peg.455	777	Some	67	3	7217.7	5	24	0.00674721	0.9552	53.3931	COG3269, Predicted RNA-binding protein, contains TRAM domain
fig|2226.5.peg.1399	93	Unique	343	26	37267.7	26	122	0.00669967	0.7318	330.172	Methylcobalamin:coenzyme M methyltransferase, methylamine-specific
fig|2226.5.peg.2145	698	Unique	92	10	10656.6	10	31	0.0063469	0.75	61.2536	LSU ribosomal protein L44e
fig|2226.5.peg.869	102	Unique	117	9	12249.5	9	39	0.00627866	0.8803	122.293	LSU ribosomal protein L7Ae
fig|2226.5.peg.1624	749	Some	216	1	22651.4	6	71	0.00619145	0.1296	170.186	Trimethylamine methyltransferase corrinoid protein
fig|2226.5.peg.1239	292	Unique	112	11	12697.3	11	36	0.00605442	0.8393	85.0514	SSU ribosomal protein S24e
fig|2226.5.peg.2115	754	Some	98	0	11210.6	8	30	0.00576611	0.3367	71.9357	conserved protein
fig|2226.5.peg.2435	189	Unique	652	25	72131.1	25	196	0.00566235	0.3834	480.188	predicted protein
fig|2226.5.peg.509	592	Unique	40	3	4289.1	3	12	0.00565079	0.9	43.5426	hypothetical protein
fig|2226.5.peg.2113	748	Some	168	3	17765.1	13	47	0.00526959	0.5298	166.676	Dimethylamine methyltransferase corrinoid protein
fig|2226.5.peg.1195	716	Unique	231	17	25938	17	64	0.00521862	0.619	168.297	SSU ribosomal protein S3Ae
fig|2226.5.peg.973	396	Unique	58	5	6568.4	5	16	0.00519613	0.7414	36.8331	LSU ribosomal protein L18Ae
fig|2226.5.peg.1584	723	Unique	127	11	14114.4	11	35	0.00519101	0.4488	81.7155	Eukaryotic translation initiation factor 5A
fig|2226.5.peg.1068	6	Unique	153	11	16807.8	11	41	0.00504755	0.5817	112.866	LSU ribosomal protein L7e (L30p)
fig|2226.5.peg.1069	722	Unique	211	16	22757.7	16	55	0.00490985	0.8389	133.268	SSU ribosomal protein S2e (S5p)
fig|2226.5.peg.1079	294	Unique	132	11	14380.9	11	34	0.00485169	0.6136	88.676	LSU ribosomal protein L23e (L14p)
fig|2226.5.peg.2171	97	Unique	172	15	18847	15	44	0.0048185	0.5523	98.2236	LSU ribosomal protein L10e (L16p)
fig|2226.5.peg.1053	192	Unique	184	11	20786	11	47	0.00481136	0.5163	127.515	SSU ribosomal protein S9e (S4p
fig|2226.5.peg.1035	106	Unique	98	9	11169.2	9	25	0.00480509	0.7347	56.4868	Chromosomal protein MC1
fig|2226.5.peg.1908	212	Unique	95	5	9841.1	5	24	0.00475856	0.4737	61.8418	LSU ribosomal protein L30e
fig|2226.5.peg.1186	105	Unique	152	9	17271.2	9	37	0.00458507	0.6842	87.1409	SSU ribosomal protein S13e (S15p)
fig|2226.5.peg.120	748	Some	216	2	22754.6	9	52	0.00453458	0.4074	150.812	Dimethylamine methyltransferase corrinoid protein
fig|2226.5.peg.1088	2	Unique	253	21	27259.7	21	60	0.00446703	0.5652	153.869	LSU ribosomal protein L1e (L4p)
fig|2226.5.peg.1905	700	Unique	186	14	20796.1	14	44	0.00445582	0.5753	95.8957	SSU ribosomal protein S5e (S7p)
fig|2226.5.peg.1156	591	Unique	78	6	8784.3	6	18	0.00434676	0.6154	38.6056	Zinc finger protein
fig|2226.5.peg.2239	104	Unique	318	11	34451.2	11	73	0.00432398	0.3428	195.834	N5-methyltetrahydromethanopterin:coenzyme M methyltransferase subunit H (EC 2.1.1.86)
fig|2226.5.peg.978	500	Unique	149	10	16329.6	10	34	0.00429814	0.7114	90.7362	SSU ribosomal protein S19e
fig|2226.5.peg.975	301	Unique	88	7	10069.5	7	20	0.0042809	0.6364	52.1766	LSU ribosomal protein L31e
fig|2226.5.peg.1794	9	Unique	163	10	18196.6	10	37	0.00427565	0.3129	76.8497	Rubrerythrin
fig|2226.5.peg.1525	776	Some	492	33	53208.1	34	108	0.00413472	0.5671	276.448	Heat shock protein 60 family chaperone GroEL / Thermosome subunit
fig|2226.5.peg.1968	715	Unique	183	12	20134.5	12	40	0.00411715	0.4918	112.173	V-type ATP synthase subunit E (EC 3.6.3.14)
fig|2226.5.peg.1154	13	Unique	115	7	12440.4	7	25	0.00409478	0.5391	64.0333	Protein-disulfide reductase
fig|2226.5.peg.1418	306	Unique	98	6	10917.5	6	21	0.00403628	0.3163	50.1353	Translation initiation factor SUI1-related protein
fig|2226.5.peg.2015	486	Unique	116	5	12779.1	5	24	0.0038971	0.4569	63.3625	Coenzyme F(420)H(2) dehydrogenase (methanophenazine) subunit FpoO
fig|2226.5.peg.1085	304	Unique	137	8	15733.2	8	28	0.00384969	0.4088	52.4265	SSU ribosomal protein S15e (S19p)
fig|2226.5.peg.796	397	Unique	130	7	14117.9	7	26	0.00376719	0.4385	70.1505	Formylmethanofuran dehydrogenase (molybdenum) subunit D (EC 1.2.99.5)
fig|2226.5.peg.1541	493	Unique	213	13	23744.5	13	42	0.00371413	0.6197	110.59	LSU ribosomal protein L10Ae (L1p)
fig|2226.5.peg.1380	497	Unique	125	9	13650.3	9	24	0.00361651	0.768	62.9048	SSU ribosomal protein S8e
fig|2226.5.peg.1042	721	Unique	478	18	52418.9	18	90	0.00354652	0.4038	251.313	UDP-glucose dehydrogenase (EC 1.1.1.22)
fig|2226.5.peg.1089	711	Unique	337	17	36785.1	17	63	0.00352126	0.3976	173.652	LSU ribosomal protein L3e (L3p)
fig|2226.5.peg.1232	761	Some	467	10	49894.7	24	87	0.00350906	0.4454	223.008	Dimethylamine:corrinoid methyltransferase; pyrrolysine-containing
fig|2226.5.peg.1903	94	Unique	422	20	46208.3	20	76	0.00339226	0.4455	223.043	Translation elongation factor 1 alpha subunit
fig|2226.5.peg.2111	761	Some	467	9	49908.4	24	84	0.00338805	0.4004	209.483	Dimethylamine:corrinoid methyltransferase; pyrrolysine-containing
fig|2226.5.peg.880	704	Unique	145	11	15923.2	11	25	0.00324758	0.5379	54.0684	Acetolactate synthase small subunit
fig|2226.5.peg.1084	394	Unique	151	12	16735.8	12	26	0.00324328	0.6689	66.628	LSU ribosomal protein L17e (L22p)
fig|2226.5.peg.470	490	Unique	227	14	24788.8	14	39	0.00323614	0.6344	85.8055	Uncharacterized protein MJ0308
fig|2226.5.peg.2418	599	Unique	82	4	9281.4	4	14	0.0032159	0.5854	48.6538	predicted protein
fig|2226.5.peg.1067	113	Unique	146	6	15721	6	24	0.00309632	0.3973	54.9903	LSU ribosomal protein L27Ae (L15p)
fig|2226.5.peg.475	423	Unique	67	2	6986.4	2	11	0.00309247	0.3731	27.3814	Copper(I) chaperone CopZ
fig|2226.5.peg.2398	317	Unique	49	4	5667.9	4	8	0.00307526	0.3469	14.9127	LSU ribosomal protein L40e
fig|2226.5.peg.1071	310	Unique	148	6	16745.1	6	24	0.00305448	0.473	63.2898	LSU ribosomal protein L19e
fig|2226.5.peg.33	95	Unique	285	19	32879.1	19	46	0.00304019	0.5018	119.291	Phosphoserine phosphatase (EC 3.1.3.3)
fig|2226.5.peg.2045	582	Unique	616	32	65801.7	32	98	0.00299663	0.5032	264.707	Chaperone protein DnaK
fig|2226.5.peg.1643	411	Unique	89	5	9696.8	5	14	0.00296296	0.3596	40.709	Thioredoxin
fig|2226.5.peg.1158	387	Unique	344	11	38053.4	11	54	0.00295681	0.3023	150.208	Coenzyme F(420)H(2) dehydrogenase (methanophenazine) subunit FpoF
fig|2226.5.peg.1078	390	Unique	117	9	12931.1	9	18	0.00289784	0.547	36.7533	LSU ribosomal protein L26e (L24p)
fig|2226.5.peg.1144	406	Unique	91	5	10461	5	14	0.00289784	0.5165	30.1262	Rubredoxin
fig|2226.5.peg.1095	586	Unique	411	18	45383.7	18	63	0.00288727	0.4112	153.235	CoB--CoM heterodisulfide reductase 2 iron-sulfur subunit D (EC 1.8.98.1)
fig|2226.5.peg.1784	391	Unique	131	8	14086.4	8	20	0.00287572	0.4504	52.4947	Sirohydrochlorin cobaltochelatase (EC 4.99.1.3)
fig|2226.5.peg.1972	3	Unique	461	24	50829.9	24	70	0.00286013	0.4317	163.191	V-type ATP synthase subunit B (EC 3.6.3.14)
fig|2226.5.peg.2270	732	Unique	86	4	9869.9	4	13	0.0028473	0.2674	33.1982	hypothetical protein
fig|2226.5.peg.494	492	Unique	298	15	31904.4	15	45	0.00284436	0.4866	97.0324	Pyridoxine biosynthesis glutamine amidotransferase, synthase subunit (EC 2.4.2.-)
fig|2226.5.peg.1052	307	Unique	126	6	13138.9	6	19	0.00284034	0.5397	52.0323	SSU ribosomal protein S14e (S11p)
fig|2226.5.peg.1259	226	Unique	70	3	7962.9	3	10	0.00269085	0.2429	32.6804	hypothetical protein
fig|2226.5.peg.1991	297	Unique	232	13	26080.6	13	33	0.00267925	0.431	75.3607	Phage shock protein A
fig|2226.5.peg.896	308	Unique	197	8	22908.2	8	28	0.00267719	0.3604	61.5858	LSU ribosomal protein L15e
fig|2226.5.peg.2029	593	Unique	168	7	19811.2	7	23	0.00257873	0.3333	62.7528	hypothetical protein
fig|2226.5.peg.883	213	Unique	117	5	13380.8	5	16	0.00257586	0.3248	34.9468	Prefoldin beta subunit
fig|2226.5.peg.1902	16	Unique	103	7	11348.2	7	14	0.00256023	0.5922	32.2357	SSU ribosomal protein S20e (S10p)
fig|2226.5.peg.1603	602	Unique	59	4	6815.6	4	8	0.00255403	0.3898	18.406	conserved protein
fig|2226.5.peg.1072	199	Unique	148	8	16365.8	8	20	0.0025454	0.473	62.2539	LSU ribosomal protein L32e
fig|2226.5.peg.2463	503	Unique	297	9	31358.5	9	40	0.00253683	0.3939	107.985	Formylmethanofuran--tetrahydromethanopterin N-formyltransferase (EC 2.3.1.101)
fig|2226.5.peg.1083	494	Unique	307	14	33624.9	14	41	0.00251555	0.4397	105.307	SSU ribosomal protein S3e (S3p)
fig|2226.5.peg.645	302	Unique	158	9	17681.8	9	21	0.00250351	0.4937	43.4012	Superoxide reductase (EC 1.15.1.2)
fig|2226.5.peg.1425	101	Unique	236	13	26957.7	13	31	0.00247422	0.2203	69.8891	Phosphoribosylaminoimidazole-succinocarboxamide synthase (EC 6.3.2.6)
fig|2226.5.peg.1545	96	Unique	367	18	38668.3	18	48	0.00246356	0.4877	126.43	Putative transcription antitermination protein NusG
fig|2226.5.peg.677	116	Unique	171	8	18845.8	8	22	0.00242334	0.2456	49.4909	CO dehydrogenase/acetyl-CoA synthase subunit epsilon, CO dehydrogenase subcomplex (EC 1.2.99.2)
fig|2226.5.peg.1579	720	Unique	538	24	59423.4	24	69	0.00241577	0.4052	168.144	Methyl coenzyme M reductase system component A2
fig|2226.5.peg.864	726	Unique	134	7	14214.4	7	17	0.00238964	0.5597	53.1315	SSU ribosomal protein S6e
fig|2226.5.peg.1139	588	Unique	139	9	15350.2	9	17	0.00230368	0.6475	38.3457	LSU ribosomal protein L13Ae (L13p)
fig|2226.5.peg.1738	776	Some	539	24	57734.3	25	65	0.0022715	0.4768	158.739	Heat shock protein 60 family chaperone GroEL / Thermosome subunit
fig|2226.5.peg.1051	388	Unique	267	10	28677.1	10	32	0.00225749	0.3521	90.9644	DNA-directed RNA polymerase subunit D (EC 2.7.7.6)
fig|2226.5.peg.669	293	Unique	335	15	36583.3	15	40	0.00224907	0.5313	105.887	NAD(P)-dependent glyceraldehyde 3-phosphate dehydrogenase archaeal (EC 1.2.1.59)
fig|2226.5.peg.835	777	Some	67	0	7219.6	2	8	0.00224907	0.2985	14.6584	COG3269, Predicted RNA-binding protein, contains TRAM domain
fig|2226.5.peg.2030	395	Unique	101	6	11120.9	6	12	0.00223794	0.7525	31.3703	hypothetical protein
fig|2226.5.peg.1505	765	Some	416	15	45352.6	17	49	0.00221866	0.3942	107.24	NAD-specific glutamate dehydrogenase (EC 1.4.1.2); NADP-specific glutamate dehydrogenase (EC 1.4.1.4)
fig|2226.5.peg.2254	204	Unique	131	6	15230.8	6	15	0.00215679	0.3435	42.6011	Ribosomal protein S6
fig|2226.5.peg.650	766	Some	458	4	49748	15	52	0.00213858	0.3559	123.588	Monomethylamine:corrinoid methyltransferase; pyrrolysine-containing
fig|2226.5.peg.1073	115	Unique	177	6	19560.3	6	20	0.00212836	0.2825	62.3448	LSU ribosomal protein L9e (L6p)
fig|2226.5.peg.1368	483	Unique	164	7	18539.8	7	18	0.00206736	0.4268	40.5106	conserved protein
fig|2226.5.peg.892	502	Unique	257	9	28564.2	9	28	0.00205217	0.3502	81.0701	Proteasome subunit alpha (EC 3.4.25.1), archaeal
fig|2226.5.peg.2260	303	Unique	243	8	27951.8	8	26	0.00201537	0.3704	67.1419	Glucose-6-phosphate isomerase (EC 5.3.1.9)
fig|2226.5.peg.2272	111	Unique	141	7	15365.9	7	15	0.00200383	0.5603	35.9018	Peptidyl-prolyl cis-trans isomerase (EC 5.2.1.8)
fig|2226.5.peg.2387	566	Unique	160	5	17487.9	5	17	0.00200132	0.35	32.5411	3-isopropylmalate dehydratase small subunit (EC 4.2.1.33)
fig|2226.5.peg.2022	498	Unique	135	9	15063.7	9	14	0.00195336	0.4741	46.0243	Coenzyme F(420)H(2) dehydrogenase (methanophenazine) subunit FpoI
fig|2226.5.peg.1971	291	Unique	569	18	62440.6	18	59	0.00195311	0.3146	139.722	V-type ATP synthase subunit A (EC 3.6.3.14)
fig|2226.5.peg.1842	725	Unique	165	7	18113.2	7	17	0.00194068	0.2727	38.1186	Flavodoxin
fig|2226.5.peg.678	491	Unique	468	16	52214.5	16	47	0.00189165	0.3269	111.448	CO dehydrogenase/acetyl-CoA synthase subunit beta, acetyl-CoA synthase (EC 2.3.1.169)
fig|2226.5.peg.68	484	Unique	170	8	19029.9	8	17	0.0018836	0.4765	44.8866	Phosphate regulon transcriptional regulatory protein PhoB (SphR)
fig|2226.5.peg.1734	211	Unique	113	5	12118.1	5	11	0.00183359	0.4602	25.8921	Uncharacterized protein MJ0068
fig|2226.5.peg.1138	507	Unique	134	5	14491.7	5	13	0.00182737	0.3284	36.6285	SSU ribosomal protein S16e (S9p)
fig|2226.5.peg.797	8	Unique	269	11	28357.1	11	26	0.00182058	0.461	63.7753	Formylmethanofuran dehydrogenase (molybdenum) subunit C (EC 1.2.99.5)
fig|2226.5.peg.1590	603	Unique	114	6	12734.8	6	11	0.00181751	0.3421	18.9009	A. fulgidus predicted coding region AF1182
fig|2226.5.peg.163	324	Unique	135	4	15026.8	4	13	0.00181383	0.1778	25.4441	Thioredoxin
fig|2226.5.peg.663	766	Some	458	0	49748	11	44	0.00180957	0.2795	103.998	Monomethylamine:corrinoid methyltransferase; pyrrolysine-containing
fig|2226.5.peg.2305	719	Unique	292	13	31791.4	13	28	0.00180619	0.3493	58.1578	Branched-chain amino acid aminotransferase (EC 2.6.1.42)
fig|2226.5.peg.563	196	Unique	304	11	33985.1	11	29	0.00179685	0.4342	76.1914	ATP-dependent 26S proteasome regulatory subunit
fig|2226.5.peg.1242	118	Unique	189	6	20743.7	6	18	0.0017939	0.2116	38.8853	DNA-directed RNA polymerase subunit E' (EC 2.7.7.6)
fig|2226.5.peg.676	769	Some	802	24	88013	30	76	0.00178495	0.293	177.006	CO dehydrogenase/acetyl-CoA synthase subunit alpha, CO dehydrogenase subcomplex (EC 1.2.99.2)
fig|2226.5.peg.1098	321	Unique	127	4	14050.1	4	12	0.00177978	0.378	28.6004	Rubrerythrin
fig|2226.5.peg.1371	103	Unique	258	10	27828.3	10	24	0.00175218	0.3798	71.6196	Thiazole biosynthetic enzyme Thi4 / Ribose 1,5-bisphosphate or 5-ribose-1,2-cyclic phosphate dehydrogenase
fig|2226.5.peg.1086	203	Unique	237	8	25313.7	8	22	0.00174849	0.3418	61.485	LSU ribosomal protein L8e (L2p)
fig|2226.5.peg.1112	398	Unique	162	7	18005.3	7	15	0.00174407	0.4815	40.6973	Methyl coenzyme M reductase operon protein D
fig|2226.5.peg.647	447	Unique	87	1	10120.3	1	8	0.00173204	0.1034	18.2439	Monomethylamine permease
fig|2226.5.peg.1143	703	Unique	523	22	55587.7	22	48	0.00172873	0.325	137.638	D-3-phosphoglycerate dehydrogenase (EC 1.1.1.95)
fig|2226.5.peg.1906	403	Unique	142	8	15672.3	8	13	0.00172442	0.4225	30.6166	SSU ribosomal protein S23e (S12p)
fig|2226.5.peg.1913	516	Unique	78	3	9055.7	3	7	0.00169041	0.3846	20.2676	DNA-directed RNA polymerase subunit H (EC 2.7.7.6)
fig|2226.5.peg.80	496	Unique	335	11	36918.5	11	30	0.0016868	0.3104	68.4271	Ketol-acid reductoisomerase (EC 1.1.1.86)
fig|2226.5.peg.2434	323	Unique	180	4	19747.6	4	16	0.00167431	0.3278	43.7726	Archaeal DNA polymerase I (EC 2.7.7.7)
fig|2226.5.peg.1179	322	Unique	147	4	15930.2	4	13	0.00166577	0.2925	26.0544	Uncharacterized protein MJ0531
fig|2226.5.peg.2064	124	Unique	68	3	7569.6	3	6	0.001662	0.5	19.7383	hypothetical protein
fig|2226.5.peg.1338	380	Unique	57	2	6184.5	2	5	0.00165228	0.1228	8.8651	protein of unknown function discovered in proteomic study
fig|2226.5.peg.223	515	Unique	117	5	13554.2	5	10	0.00160991	0.1966	23.8846	DNA-directed RNA polymerase subunit F (EC 2.7.7.6)
fig|2226.5.peg.2121	709	Unique	540	18	58468.9	18	46	0.00160455	0.2407	124.932	Methyltransferase corrinoid activation protein MA0150
fig|2226.5.peg.961	614	Unique	130	3	14260.5	3	11	0.00159381	0.1462	22.4904	Uncharacterized protein MJ0405
fig|2226.5.peg.2172	590	Unique	202	11	22483.7	11	17	0.00158521	0.4554	36.8574	Eukaryotic translation initiation factor 2 beta subunit
fig|2226.5.peg.2235	523	Unique	107	3	11711.9	3	9	0.00158433	0.1402	20.4745	N5-methyltetrahydromethanopterin:coenzyme M methyltransferase subunit B (EC 2.1.1.86)
fig|2226.5.peg.891	300	Unique	230	10	25620.4	10	19	0.00155601	0.2043	49.662	Shwachman-Bodian-Diamond syndrome protein; predicted exosome subunit
fig|2226.5.peg.2126	22	Unique	73	2	7987.2	2	6	0.00154816	0.4247	15.4276	Archaeal histone
fig|2226.5.peg.817	729	Unique	232	6	25413.2	6	19	0.0015426	0.1595	50.6559	DUF124 domain-containing protein
fig|2226.5.peg.1970	221	Unique	99	4	10788.6	4	8	0.0015221	0.3636	22.4136	V-type ATP synthase subunit F (EC 3.6.3.14)
fig|2226.5.peg.954	98	Unique	459	14	49722.2	14	37	0.00151837	0.2505	86.4392	Monomethylamine:corrinoid methyltransferase; pyrrolysine-containing
fig|2226.5.peg.1732	4	Unique	884	22	97459.6	22	71	0.00151284	0.2376	178.636	Pyruvate,phosphate dikinase (EC 2.7.9.1)
fig|2226.5.peg.1048	109	Unique	456	9	50369.5	9	36	0.00148705	0.239	92.2193	Monomethylamine:corrinoid methyltransferase @ pyrrolysine-containing
fig|2226.5.peg.1150	420	Unique	190	5	21495.2	5	15	0.00148705	0.2526	33.7515	Rubrerythrin
fig|2226.5.peg.1802	152	Unique	64	2	7009.7	2	5	0.00147156	0.1875	11.3967	hypothetical protein
fig|2226.5.peg.2297	217	Unique	64	3	7118.6	3	5	0.00147156	0.4531	11.5112	hypothetical protein
fig|2226.5.peg.2395	37	Unique	103	3	12011.2	3	8	0.00146299	0.2524	23.5151	hypothetical protein
fig|2226.5.peg.2484	206	Unique	258	8	28331.8	8	20	0.00146015	0.1822	49.3508	FIG049181: CBS-domain-containing protein
fig|2226.5.peg.1641	246	Unique	129	2	14339.7	2	10	0.00146015	0.2326	32.9481	hypothetical protein
fig|2226.5.peg.2413	320	Unique	130	4	14806.7	4	10	0.00144892	0.3615	23.8642	Thioredoxin
fig|2226.5.peg.43	419	Unique	91	2	10114.1	2	7	0.00144892	0.4505	20.5741	hypothetical protein
fig|2226.5.peg.1540	386	Unique	340	10	36319.8	10	26	0.0014404	0.2088	63.1174	LSU ribosomal protein P0 (L10p)
fig|2226.5.peg.2071	11	Unique	401	9	44054	9	30	0.00140917	0.3466	111.349	Archaeal S-adenosylmethionine synthetase (EC 2.5.1.6)
fig|2226.5.peg.1103	100	Unique	308	11	35536.8	11	23	0.00140658	0.3247	50.1422	Phosphoserine phosphatase (EC 3.1.3.3)
fig|2226.5.peg.1054	131	Unique	148	4	16860.9	4	11	0.00139997	0.2432	24.6716	SSU ribosomal protein S18e (S13p)
fig|2226.5.peg.76	430	Unique	148	3	15980.2	3	11	0.00139997	0.2297	23.2745	Universal stress protein family 4
fig|2226.5.peg.1299	1	Unique	868	31	97350.5	31	64	0.00138883	0.3618	165.241	ClpB protein
fig|2226.5.peg.887	24	Unique	95	4	10650.5	4	7	0.00138791	0.3263	12.8861	LSU ribosomal protein L37Ae
fig|2226.5.peg.958	771	Some	276	1	31281.8	5	20	0.00136493	0.1268	49.8224	Rubisco activation protein CbbQ
fig|2226.5.peg.1815	218	Unique	113	4	12761.8	4	8	0.00133352	0.4602	18.0088	Conserved protein
fig|2226.5.peg.1904	775	Some	724	22	79600.4	23	51	0.00132684	0.355	120.673	Translation elongation factor 2
fig|2226.5.peg.868	412	Unique	71	2	7758.9	2	5	0.00132648	0.5211	17.1674	SSU ribosomal protein S28e
fig|2226.5.peg.1065	313	Unique	215	6	23870	6	15	0.00131414	0.2605	33.9533	Ribose-phosphate pyrophosphokinase (EC 2.7.6.1)
fig|2226.5.peg.1074	62	Unique	130	3	14246.5	3	9	0.00130403	0.2308	24.7717	putative methyltransferase
fig|2226.5.peg.928	239	Unique	73	2	8082.3	2	5	0.00129013	0.274	14.5028	Molybdopterin biosynthesis protein MoeB
fig|2226.5.peg.1973	110	Unique	205	10	23263.7	10	14	0.00128636	0.3463	33.8577	V-type ATP synthase subunit D (EC 3.6.3.14
fig|2226.5.peg.2168	327	Unique	88	3	9834.5	3	6	0.00128427	0.3295	15.3956	FIG004454: RNA binding protein
fig|2226.5.peg.2490	210	Unique	209	7	23982.7	7	14	0.00126174	0.1531	27.7713	RNA:NAD 2'-phosphotransferase
fig|2226.5.peg.1515	744	Unique	60	2	7214.6	2	4	0.00125573	0.2833	8.2593	hypothetical protein
fig|2226.5.peg.1589	426	Unique	211	5	23285	5	14	0.00124978	0.2417	33.956	GTP-binding protein AF1181
fig|2226.5.peg.939	771	Some	274	0	30743.7	4	18	0.0012374	0.0985	46.0729	Rubisco activation protein CbbQ
fig|2226.5.peg.2509	757	All	107	0	11301.4	1	7	0.00123226	0.1308	19.9675	probable iron binding protein from the HesB_IscA_SufA family
fig|2226.5.peg.1676	757	All	107	0	11301.4	1	7	0.00123226	0.1308	19.9675	probable iron binding protein from the HesB_IscA_SufA family
fig|2226.5.peg.2027	50	Unique	184	4	20662.2	4	12	0.00122843	0.0652	24.6451	Coenzyme F(420)H(2) dehydrogenase (methanophenazine) subunit FpoB
fig|2226.5.peg.409	573	Unique	94	3	10751.7	3	6	0.0012023	0.2447	13.4281	Ferritin-like di-iron-carboxylate protein
fig|2226.5.peg.1140	25	Unique	126	4	13486.3	4	8	0.00119593	0.381	19.5483	LSU ribosomal protein L18e
fig|2226.5.peg.2237	737	Unique	79	2	8459.6	2	5	0.00119215	0.443	11.0274	N5-methyltetrahydromethanopterin:coenzyme M methyltransferase subunit F (EC 2.1.1.86)
fig|2226.5.peg.498	7	Unique	443	12	50328.4	12	28	0.00119054	0.2438	64.2066	Aspartyl-tRNA synthetase (EC 6.1.1.12) @ Aspartyl-tRNA(Asn) synthetase (EC 6.1.1.23)
fig|2226.5.peg.859	194	Unique	428	11	48953.4	11	27	0.00118825	0.1963	73.946	hypothetical protein
fig|2226.5.peg.1898	299	Unique	446	11	49814.6	11	28	0.00118253	0.1839	67.711	Adenylosuccinate lyase (EC 4.3.2.2)
fig|2226.5.peg.1606	364	Unique	112	1	13161.4	1	7	0.00117725	0.0982	17.5809	hypothetical protein
fig|2226.5.peg.40	654	Unique	129	2	14582.5	2	8	0.00116812	0.186	18.6622	Uncharacterized protein MJ0105
fig|2226.5.peg.956	29	Unique	194	5	21327.7	5	12	0.00116511	0.2474	29.3855	hypothetical protein
fig|2226.5.peg.879	52	Unique	115	2	12539.6	2	7	0.00114654	0.2174	18.7856	hypothetical protein
fig|2226.5.peg.1135	201	Unique	214	7	23432	7	13	0.00114424	0.3364	30.9194	SSU ribosomal protein SAe (S2p)
fig|2226.5.peg.1197	518	Unique	99	3	11225.9	3	6	0.00114157	0.2525	13.0482	hypothetical protein
fig|2226.5.peg.1358	256	Unique	83	1	9161.6	1	5	0.0011347	0.1566	16.2572	Glutaredoxin-like protein
fig|2226.5.peg.2267	28	Unique	183	5	19798.4	5	11	0.00113222	0.2678	33.2791	TATA-box binding protein
fig|2226.5.peg.1075	652	Unique	50	3	5909.9	3	3	0.00113016	0.16	5.5812	SSU ribosomal protein S29e (S14p)
fig|2226.5.peg.844	125	Unique	320	6	34483.1	6	19	0.00111839	0.1844	42.7127	N(5),N(10)-methenyltetrahydromethanopterin cyclohydrolase (EC 3.5.4.27)
fig|2226.5.peg.2432	501	Unique	425	11	45755.5	11	25	0.001108	0.2376	69.4305	Enolase (EC 4.2.1.11)
fig|2226.5.peg.615	587	Unique	324	11	36244	11	19	0.00110458	0.2593	42.9374	MoxR-like ATPase
fig|2226.5.peg.2236	17	Unique	241	7	25448	7	14	0.00109421	0.3859	45.2932	N5-methyltetrahydromethanopterin:coenzyme M methyltransferase subunit A (EC 2.1.1.86)
fig|2226.5.peg.982	713	Unique	311	6	34178.8	6	18	0.00109018	0.2315	41.9365	Myo-inositol 2-dehydrogenase
fig|2226.5.peg.889	701	Unique	329	8	36364.4	8	19	0.00108779	0.2158	47.4353
fig|2226.5.peg.351	750	Some	87	2	10193	4	5	0.00108253	0.4023	13.7924
fig|2226.5.peg.56	489	Unique	263	8	27839	8	15	0.00107429	0.2395	33.6434
fig|2226.5.peg.1036	10	Unique	317	9	35609.6	9	18	0.00106955	0.3028	44.1255
fig|2226.5.peg.2130	309	Unique	265	7	28142.4	7	15	0.00106619	0.3321	41.9114
fig|2226.5.peg.2420	319	Unique	230	5	24418.7	5	13	0.00106464	0.2174	24.9629
fig|2226.5.peg.1914	193	Unique	411	12	44845.4	12	23	0.00105408	0.3771	50.558
fig|2226.5.peg.1542	214	Unique	161	5	16734.8	5	9	0.00105294	0.3354	27.3695
fig|2226.5.peg.2084	596	Unique	340	8	36846.5	8	19	0.0010526	0.1706	47.9399
fig|2226.5.peg.1800	298	Unique	433	11	46976.8	11	24	0.00104403	0.2864	51.4441
fig|2226.5.peg.1969	20	Unique	326	6	37259.2	6	18	0.00104002	0.1779	44.9819
fig|2226.5.peg.1577	120	Unique	145	5	16139.2	5	8	0.00103923	0.2828	20.1902
fig|2226.5.peg.98	132	Unique	164	4	18750.4	4	9	0.00103368	0.2073	18.1866
fig|2226.5.peg.1244	312	Unique	401	7	42899.3	7	22	0.00103339	0.1621	54.7442
fig|2226.5.peg.1155	112	Unique	73	3	7971.7	3	4	0.00103211	0.7534	10.0183
fig|2226.5.peg.1076	625	Unique	165	3	18623.7	3	9	0.00102742	0.0788	18.7326
fig|2226.5.peg.1888	702	Unique	425	11	48436.6	11	23	0.00101936	0.1835	52.5877
fig|2226.5.peg.914	551	Unique	74	2	8172.4	2	4	0.00101816	0.1892	7.512
fig|2226.5.peg.888	219	Unique	260	5	28303.3	5	14	0.00101424	0.1423	30.9002
fig|2226.5.peg.2485	107	Unique	279	8	30705.2	8	15	0.00101269	0.3871	41.4406
fig|2226.5.peg.866	568	Unique	149	4	16627.5	4	8	0.00101133	0.4161	19.2732
fig|2226.5.peg.1386	329	Unique	243	5	26760.9	5	13	0.00100769	0.177	29.6185	circaidian clock protein kaiC
fig|2226.5.peg.1782	208	Unique	150	7	16716.5	7	8	0.00100458	0.42	22.5254
fig|2226.5.peg.795	594	Unique	435	8	47492.5	8	23	0.000995925	0.1356	46.0531
fig|2226.5.peg.716	402	Unique	380	8	40801.7	8	20	0.000991367	0.1895	45.883
fig|2226.5.peg.216	699	Unique	95	4	10751.5	4	5	0.000991367	0.4842	11.6921
fig|2226.5.peg.2040	367	Unique	57	2	6060.9	2	3	0.000991367	0.193	4.4368
fig|2226.5.peg.1952	117	Unique	38	2	4147.1	2	2	0.000991367	0.7368	4.89
fig|2226.5.peg.2202	549	Unique	77	2	8679.8	2	4	0.000978492	0.1429	7.5351
fig|2226.5.peg.915	129	Unique	117	5	13388.7	5	6	0.000965947	0.1966	11.8379
fig|2226.5.peg.1752	33	Unique	215	4	22784.7	4	11	0.000963701	0.1907	28.5346
fig|2226.5.peg.800	728	Unique	197	6	22456.4	6	10	0.000956141	0.2741	29.2685
fig|2226.5.peg.972	27	Unique	138	4	14803.5	4	7	0.000955448	0.2971	17.6171
fig|2226.5.peg.784	441	Unique	178	2	19805.1	2	9	0.00095238	0.1124	16.5046
fig|2226.5.peg.2122	421	Unique	199	4	21940.8	4	10	0.000946531	0.1608	21.5273
fig|2226.5.peg.193	14	Unique	260	8	28773.5	8	13	0.000941798	0.3885	30.6851
fig|2226.5.peg.1485	740	Unique	221	4	22548	4	11	0.000937537	0.2624	33.931
fig|2226.5.peg.798	495	Unique	584	13	64983	13	29	0.000935348	0.2551	76.7583
fig|2226.5.peg.907	99	Unique	725	16	80478.3	16	36	0.000935303	0.2372	96.1745
fig|2226.5.peg.1605	31	Unique	282	4	30633	4	14	0.000935119	0.1489	42.4436
fig|2226.5.peg.2041	209	Unique	406	7	44051.7	7	20	0.00092788	0.165	42.5654
fig|2226.5.peg.2493	712	Unique	451	12	49428.6	12	22	0.000918828	0.2616	48.9267
fig|2226.5.peg.1137	26	Unique	62	2	7163.5	2	3	0.000911418	0.4839	6.1206
fig|2226.5.peg.2025	195	Unique	374	11	41754.1	11	18	0.000906544	0.2861	42.0876
fig|2226.5.peg.2208	325	Unique	187	4	20104.2	4	9	0.000906544	0.1658	21.866
fig|2226.5.peg.816	315	Unique	396	8	42365.8	8	19	0.000903746	0.1995	48.8918
fig|2226.5.peg.1816	119	Unique	274	6	30490.5	6	13	0.000893677	0.2518	31.8454
fig|2226.5.peg.755	235	Unique	85	2	9949.9	2	4	0.000886398	0.2824	11.507
fig|2226.5.peg.1023	83	Unique	64	1	7433	1	3	0.000882936	0.1562	5.0364
fig|2226.5.peg.2078	150	Unique	171	6	19310.3	6	8	0.000881215	0.1579	16.0987
fig|2226.5.peg.1077	488	Unique	236	6	25935.7	6	11	0.000877948	0.2161	22.2998
fig|2226.5.peg.1312	585	Unique	923	22	103436	22	43	0.000877515	0.208	99.6719
fig|2226.5.peg.1060	49	Unique	174	3	18861.9	3	8	0.000866022	0.1437	17.2214
fig|2226.5.peg.350	750	Some	87	1	10238.9	3	4	0.000866022	0.2989	12.9992
fig|2226.5.peg.1650	705	Unique	414	9	45352.6	9	19	0.000864453	0.1498	37.5398
fig|2226.5.peg.1486	589	Unique	395	10	42409.6	10	18	0.000858348	0.243	40.0865
fig|2226.5.peg.2102	232	Unique	132	3	15143.5	3	6	0.00085618	0.1894	10.0735
fig|2226.5.peg.1514	601	Unique	379	6	41696.8	6	17	0.000844885	0.2164	46.7458
fig|2226.5.peg.1863	513	Unique	426	5	45597.3	5	19	0.000840102	0.1127	37.3752
fig|2226.5.peg.1604	133	Unique	159	4	17378	4	7	0.000829256	0.195	15.483
fig|2226.5.peg.2251	560	Unique	91	1	9595	1	4	0.000827955	0.0659	5.4635
fig|2226.5.peg.2340	43	Unique	137	3	13976.3	3	6	0.000824933	0.2482	13.3786
fig|2226.5.peg.1990	236	Unique	92	2	10273.3	2	4	0.000818955	0.2717	7.7713
fig|2226.5.peg.2203	404	Unique	417	7	46124.1	7	18	0.000813063	0.1799	47.1298
fig|2226.5.peg.1503	768	Some	442	11	49150	12	19	0.000809691	0.2511	49.771
fig|2226.5.peg.2066	697	Unique	635	15	72450.5	15	27	0.000800899	0.1858	59.6604
fig|2226.5.peg.861	570	Unique	189	4	21012.4	4	8	0.00079729	0.1323	15.1683
fig|2226.5.peg.1116	18	Unique	450	7	49953.3	7	19	0.000795296	0.1756	48.2471
fig|2226.5.peg.458	770	Some	407	6	44513.6	7	17	0.00078676	0.2113	47.1167
fig|2226.5.peg.1419	229	Unique	120	3	13266.6	3	5	0.000784832	0.2833	14.6062
fig|2226.5.peg.1730	595	Unique	337	7	38154.8	7	14	0.000782503	0.1929	32.7691
fig|2226.5.peg.162	65	Unique	98	3	11292.3	3	4	0.000768815	0.2245	6.7267
fig|2226.5.peg.89	384	Unique	492	11	54965.6	11	20	0.00076569	0.2215	52.1445
fig|2226.5.peg.2489	482	Unique	374	8	40892.6	8	15	0.000755453	0.2567	32.6611
fig|2226.5.peg.2238	215	Unique	75	2	8176.4	2	3	0.000753439	0.4933	8.2746
fig|2226.5.peg.1911	706	Unique	604	12	66788	12	24	0.000748449	0.1738	51.9624
fig|2226.5.peg.1598	597	Unique	428	8	46490.9	8	17	0.000748158	0.1425	42.7009
fig|2226.5.peg.1574	237	Unique	203	4	23060	4	8	0.000742304	0.0739	20.6179
fig|2226.5.peg.1868	15	Unique	434	8	48413.9	8	17	0.000737814	0.1544	30.2026
fig|2226.5.peg.753	161	Unique	361	3	40504	3	14	0.000730481	0.072	25.5261
fig|2226.5.peg.1149	145	Unique	182	3	20352.3	3	7	0.00072446	0.1319	13.9862
fig|2226.5.peg.1037	738	Unique	104	2	11427.6	2	4	0.00072446	0.375	11.8623
fig|2226.5.peg.1365	200	Unique	447	9	48510.4	9	17	0.000716357	0.226	46.9751
fig|2226.5.peg.1593	506	Unique	370	7	40039	7	14	0.000712712	0.1432	40.8886
fig|2226.5.peg.903	296	Unique	1058	14	120193	14	40	0.000712135	0.1408	91.373
fig|2226.5.peg.2487	734	Unique	265	5	29418	5	10	0.000710791	0.2377	30.2057
fig|2226.5.peg.724	198	Unique	612	10	69130.9	10	23	0.000707888	0.165	52.8696
fig|2226.5.peg.1910	583	Unique	885	21	98855	21	33	0.000702358	0.1932	67.4997
fig|2226.5.peg.1129	311	Unique	322	7	35316.9	7	12	0.000701962	0.323	43.8028
fig|2226.5.peg.1504	225	Unique	242	6	26501.8	6	9	0.000700511	0.157	24.2263
fig|2226.5.peg.2440	710	Unique	431	10	49443.5	10	16	0.000699247	0.2042	38.3564
fig|2226.5.peg.953	767	Some	216	1	23036.6	2	8	0.000697628	0.1157	16.7104	methyltetrahydrofolate- homocysteine MT
fig|2226.5.peg.432	46	Unique	162	3	18368.9	3	6	0.000697628	0.142	12.9133
fig|2226.5.peg.766	669	Unique	82	1	9538.8	1	3	0.000689121	0.1585	7.2043
fig|2226.5.peg.1102	36	Unique	220	4	25666.2	4	8	0.000684944	0.3045	23.5981
fig|2226.5.peg.2448	660	Unique	193	2	20584.6	2	7	0.00068317	0.171	12.4747
fig|2226.5.peg.1909	305	Unique	389	9	42571.1	9	14	0.000677901	0.2674	37.992
fig|2226.5.peg.785	684	Unique	84	2	9194.5	2	3	0.000672713	0.1429	6.9528
fig|2226.5.peg.1019	646	Unique	141	1	16100.9	1	5	0.000667942	0.0993	9.6076
fig|2226.5.peg.919	765	Some	424	1	47977.8	3	15	0.000666367	0.059	27.2447
fig|2226.5.peg.1196	405	Unique	569	10	64620.6	10	20	0.000662073	0.1371	43.2251
fig|2226.5.peg.2197	142	Unique	171	3	18942.5	3	6	0.000660911	0.1462	17.2413
fig|2226.5.peg.1363	51	Unique	57	1	6037.1	1	2	0.000660911	0.2456	6.4309
fig|2226.5.peg.1278	257	Unique	86	1	10049.7	1	3	0.000657069	0.1395	7.8249
fig|2226.5.peg.2481	509	Unique	345	5	37753.5	5	12	0.000655164	0.1449	27.1472
fig|2226.5.peg.2436	148	Unique	259	4	29156.6	4	9	0.000654532	0.1081	19.5129
fig|2226.5.peg.87	579	Unique	322	3	36413.9	3	11	0.000643465	0.1149	25.2633
fig|2226.5.peg.681	485	Unique	469	7	51364.1	7	16	0.000642592	0.1109	44.8608
fig|2226.5.peg.842	242	Unique	59	1	6942.5	1	2	0.000638507	0.1695	5.8647
fig|2226.5.peg.2147	519	Unique	266	4	30094.6	4	9	0.000637307	0.1654	18.8454
fig|2226.5.peg.1376	605	Unique	89	2	10210	2	3	0.00063492	0.236	5.7308
fig|2226.5.peg.153	427	Unique	299	6	32773.1	6	10	0.000629965	0.097	22.4303
fig|2226.5.peg.1330	328	Unique	180	4	19421.1	4	6	0.000627866	0.1556	11.4923
fig|2226.5.peg.782	197	Unique	631	12	72528.3	12	21	0.000626871	0.1886	45.1298
fig|2226.5.peg.2232	433	Unique	301	3	31853.3	3	10	0.00062578	0.1063	24.5856
fig|2226.5.peg.802	616	Unique	211	2	23174	2	7	0.00062489	0.0995	17.467
fig|2226.5.peg.1170	230	Unique	243	4	26367.8	4	8	0.000620114	0.1934	18.1694
fig|2226.5.peg.1032	414	Unique	304	7	33927.9	7	10	0.000619604	0.148	19.1448
fig|2226.5.peg.1764	529	Unique	365	5	39180.9	5	12	0.000619265	0.0795	25.1683
fig|2226.5.peg.1241	645	Unique	61	1	6653.4	1	2	0.000617573	0.1967	3.0359
fig|2226.5.peg.66	693	Unique	153	2	17317	2	5	0.000615555	0.1307	15.1397
fig|2226.5.peg.637	541	Unique	92	1	10415.3	1	3	0.000614216	0.1522	6.8024
fig|2226.5.peg.134	146	Unique	154	2	16556.6	2	5	0.000611557	0.2338	15.3517
fig|2226.5.peg.1912	389	Unique	532	12	59949.4	12	17	0.000601901	0.188	36.9858
fig|2226.5.peg.1838	499	Unique	601	11	65293.6	11	19	0.00059548	0.223	41.558
fig|2226.5.peg.801	464	Unique	95	1	10370.4	1	3	0.00059482	0.1158	6.3617
fig|2226.5.peg.425	138	Unique	160	3	17997.2	3	5	0.000588624	0.2562	9.6688
fig|2226.5.peg.111	251	Unique	96	1	10890.2	1	3	0.000588624	0.1458	10.002
fig|2226.5.peg.81	417	Unique	161	4	17636.7	4	5	0.000584968	0.2671	10.0933
fig|2226.5.peg.1595	330	Unique	291	5	31651.7	5	9	0.000582556	0.134	19.9919
fig|2226.5.peg.1381	578	Unique	163	3	18734	3	5	0.00057779	0.2147	12.2374
fig|2226.5.peg.224	475	Unique	98	2	11088.8	2	3	0.000576611	0.0918	6.6744
fig|2226.5.peg.1257	35	Unique	263	4	27996.5	4	8	0.000572957	0.1597	21.1627
fig|2226.5.peg.388	714	Unique	396	6	42443.2	6	12	0.000570787	0.1313	34.8545
fig|2226.5.peg.1539	137	Unique	99	2	9993.8	2	3	0.000570787	0.3939	11.9661
fig|2226.5.peg.1667	718	Unique	431	8	47559.8	8	13	0.000568138	0.1647	28.1071
fig|2226.5.peg.1500	610	Unique	333	3	36256.4	3	10	0.000565645	0.1171	33.2176
fig|2226.5.peg.157	763	Some	433	5	48591.8	6	13	0.000565514	0.1155	29.3176
fig|2226.5.peg.2011	122	Unique	533	8	59592.1	8	16	0.000565432	0.1407	31.4035
fig|2226.5.peg.2402	658	Unique	134	2	14574.5	2	4	0.000562268	0.1343	15.4607
fig|2226.5.peg.1040	163	Unique	67	1	7878	1	2	0.000562268	0.1791	5.5721
fig|2226.5.peg.1050	773	Some	643	7	70799.6	8	19	0.000556584	0.126	50.7644
fig|2226.5.peg.2288	42	Unique	136	2	14770.1	2	4	0.000553999	0.3162	7.1707
fig|2226.5.peg.1304	418	Unique	103	3	12157.7	3	3	0.00054862	0.3981	8.5626
fig|2226.5.peg.1395	508	Unique	413	5	47641.5	5	12	0.000547292	0.1646	31.5368
fig|2226.5.peg.1174	572	Unique	241	5	25889	5	7	0.000547103	0.1992	18.2006
fig|2226.5.peg.1480	415	Unique	380	6	40708.9	6	11	0.000545252	0.1395	34.5595
fig|2226.5.peg.799	56	Unique	312	3	33433.9	3	9	0.000543345	0.1474	24.5197
fig|2226.5.peg.2206	159	Unique	208	3	23196.8	3	6	0.000543345	0.0913	10.7175
fig|2226.5.peg.1070	413	Unique	139	3	14819.5	3	4	0.000542042	0.446	17.7233
fig|2226.5.peg.2320	769	Some	801	3	87753.5	9	23	0.000540858	0.1011	56.8197
fig|2226.5.peg.1178	244	Unique	283	4	31144.3	4	8	0.000532466	0.1237	15.9948
fig|2226.5.peg.1820	255	Unique	177	2	19098.4	2	5	0.000532089	0.1638	19.7472
fig|2226.5.peg.75	511	Unique	432	5	47096.3	5	12	0.000523221	0.1713	30.7069
fig|2226.5.peg.105	34	Unique	365	4	39448.7	4	10	0.000516054	0.1233	24.636
fig|2226.5.peg.2276	524	Unique	219	4	23675.4	4	6	0.000516054	0.2329	14.4478
fig|2226.5.peg.379	314	Unique	366	6	41402	6	10	0.000514644	0.1913	26.7132
fig|2226.5.peg.1476	174	Unique	110	1	12653.3	1	3	0.000513708	0.1	5.5622
fig|2226.5.peg.898	143	Unique	478	4	54264.6	4	13	0.000512275	0.1276	31.956
fig|2226.5.peg.2414	216	Unique	478	6	51519.7	6	13	0.000512275	0.1088	27.4913
fig|2226.5.peg.1202	340	Unique	111	2	12225.2	2	3	0.00050908	0.2432	9.0812
fig|2226.5.peg.605	663	Unique	149	1	17175.2	1	4	0.000505664	0.1208	14.011
fig|2226.5.peg.890	567	Unique	262	5	29070.8	5	7	0.000503251	0.1832	13.3666
fig|2226.5.peg.1517	773	Some	643	6	70332.7	7	17	0.000497996	0.1695	51.031
fig|2226.5.peg.1630	12	Unique	530	9	59308.9	9	14	0.000497554	0.1981	29.4202
fig|2226.5.peg.1479	600	Unique	265	6	28532.4	6	7	0.000497554	0.2264	14.8843
fig|2226.5.peg.539	326	Unique	456	6	49986.6	6	12	0.000495683	0.1228	22.8567
fig|2226.5.peg.2133	277	Unique	190	2	20115.2	2	5	0.000495683	0.1105	9.5267
fig|2226.5.peg.1370	38	Unique	115	3	12641.6	3	3	0.000491373	0.287	5.2211
fig|2226.5.peg.1518	240	Unique	77	2	9123.5	2	2	0.000489246	0.2338	4.9142
fig|2226.5.peg.783	569	Unique	506	6	55086.1	6	13	0.000483928	0.0889	23.9666
fig|2226.5.peg.1839	442	Unique	196	2	20792.7	2	5	0.000480509	0.1276	15.0874
fig|2226.5.peg.2026	183	Unique	158	1	18410.4	1	4	0.00047686	0.0506	6.5665
fig|2226.5.peg.1849	81	Unique	119	1	13075.6	1	3	0.000474856	0.0924	7.8273
fig|2226.5.peg.981	425	Unique	358	4	39135.8	4	9	0.00047353	0.1453	28.9352
fig|2226.5.peg.2368	128	Unique	320	5	36175.4	5	8	0.000470899	0.1562	16.6861
fig|2226.5.peg.291	444	Unique	120	1	13768.5	1	3	0.000470899	0.1167	6.1838
fig|2226.5.peg.1758	574	Unique	120	3	13353.6	3	3	0.000470899	0.275	5.7927
fig|2226.5.peg.1897	439	Unique	201	2	22661.2	2	5	0.000468556	0.1493	13.6427
fig|2226.5.peg.1592	443	Unique	203	2	21944.3	2	5	0.00046394	0.1182	10.3547
fig|2226.5.peg.1657	446	Unique	203	3	22071.3	3	5	0.00046394	0.1281	8.6647
fig|2226.5.peg.1305	528	Unique	245	3	26949.9	3	6	0.000461289	0.0939	12.3225
fig|2226.5.peg.566	136	Unique	450	4	50948.4	4	11	0.000460435	0.0689	19.7557
fig|2226.5.peg.114	353	Unique	82	2	9822	2	2	0.000459414	0.2073	3.7719
fig|2226.5.peg.1024	731	Unique	290	5	30548.7	5	7	0.000454661	0.2034	20.5827
fig|2226.5.peg.42	512	Unique	539	6	61208	6	13	0.0004543	0.1076	36.3843
fig|2226.5.peg.457	531	Unique	249	3	27232	3	6	0.000453879	0.0763	8.3734
fig|2226.5.peg.495	205	Unique	831	10	93059.4	10	20	0.000453333	0.1252	44.1837
fig|2226.5.peg.900	165	Unique	126	3	13848.1	3	3	0.000448475	0.1825	5.4578
fig|2226.5.peg.380	227	Unique	337	4	37763.2	4	8	0.000447145	0.095	17.5559
fig|2226.5.peg.88	522	Unique	337	5	38156.3	5	8	0.000447145	0.1246	14.551
fig|2226.5.peg.1942	510	Unique	422	6	45510.1	6	10	0.00044635	0.1706	20.3036
fig|2226.5.peg.2204	733	Unique	254	5	27655.5	5	6	0.000444944	0.2283	13.7491
fig|2226.5.peg.965	445	Unique	257	2	26936.7	2	6	0.00043975	0.1012	24.9669
fig|2226.5.peg.700	223	Unique	432	5	46739.2	5	10	0.000436018	0.206	29.1061
fig|2226.5.peg.575	455	Unique	173	3	20047.1	3	4	0.000435514	0.0983	9.1298
fig|2226.5.peg.246	407	Unique	303	6	33305.1	6	7	0.000435154	0.2376	15.3534
fig|2226.5.peg.1654	343	Unique	260	3	28228.6	3	6	0.000434676	0.15	13.1849
fig|2226.5.peg.672	220	Unique	392	5	42840.8	5	9	0.000432458	0.074	20.5225
fig|2226.5.peg.212	114	Unique	436	8	46248.2	8	10	0.000432018	0.1972	20.4189
fig|2226.5.peg.2028	656	Unique	131	2	14860.7	2	3	0.000431358	0.145	9.3535
fig|2226.5.peg.1025	619	Unique	263	2	27798.4	2	6	0.000429718	0.0798	18.0231
fig|2226.5.peg.788	641	Unique	263	1	29841.3	1	6	0.000429718	0.0266	10.9618
fig|2226.5.peg.1134	170	Unique	264	2	28803.4	2	6	0.00042809	0.0606	10.3409
fig|2226.5.peg.899	620	Unique	221	2	24454.2	2	5	0.000426153	0.0814	8.1013
fig|2226.5.peg.1494	360	Unique	178	2	19684	2	4	0.00042328	0.0506	7.441
fig|2226.5.peg.1772	598	Unique	491	7	54152.3	7	11	0.000421987	0.1324	23.1078
fig|2226.5.peg.2212	247	Unique	317	3	35408	3	7	0.000415936	0.1293	14.5384
fig|2226.5.peg.2090	717	Unique	410	6	44317.7	6	9	0.000413472	0.1756	18.822
fig|2226.5.peg.1316	245	Unique	456	3	47984.1	3	10	0.000413069	0.0636	21.0711
fig|2226.5.peg.1147	332	Unique	367	4	40733.5	4	8	0.000410593	0.139	19.1067
fig|2226.5.peg.1279	756	Some	553	5	59159.1	6	12	0.000408737	0.0615	23.8491
fig|2226.5.peg.1432	23	Unique	325	5	35113.9	5	7	0.000405698	0.1908	20.1262
fig|2226.5.peg.2327	342	Unique	140	3	15640.9	3	3	0.000403628	0.2786	5.0864
fig|2226.5.peg.2377	532	Unique	95	1	10287.4	1	2	0.000396547	0.2211	5.6654
fig|2226.5.peg.822	471	Unique	240	3	26370.3	3	5	0.000392416	0.0875	11.4515
fig|2226.5.peg.852	182	Unique	192	2	21405.8	2	4	0.000392416	0.1667	9.7643
fig|2226.5.peg.2046	517	Unique	192	4	21801.5	4	4	0.000392416	0.2135	7.9959
fig|2226.5.peg.1877	408	Unique	434	6	48392.4	6	9	0.000390608	0.1889	25.8614
fig|2226.5.peg.881	763	Some	434	5	48482.7	6	9	0.000390608	0.1221	19.179
fig|2226.5.peg.680	61	Unique	438	3	47558.6	3	9	0.00038704	0.0936	23.9472
fig|2226.5.peg.1333	626	Unique	146	2	16530.5	2	3	0.00038704	0.1575	4.8332
fig|2226.5.peg.1390	79	Unique	195	2	21416.9	2	4	0.000386379	0.0718	8.5962
fig|2226.5.peg.777	241	Unique	147	2	16680.2	2	3	0.000384408	0.2925	7.5567
fig|2226.5.peg.2073	632	Unique	246	2	25915.5	2	5	0.000382845	0.061	12.5567
fig|2226.5.peg.493	745	Unique	197	3	21566.3	3	4	0.000382456	0.2132	10.0462
fig|2226.5.peg.222	45	Unique	198	3	22971.1	3	4	0.000380525	0.1919	9.8437
fig|2226.5.peg.1710	75	Unique	199	1	22024.2	1	4	0.000378612	0.0553	10.2102
fig|2226.5.peg.2302	448	Unique	150	2	17419.4	2	3	0.000376719	0.16	5.3486
fig|2226.5.peg.2439	607	Unique	150	2	17033.4	2	3	0.000376719	0.16	8.4316
fig|2226.5.peg.1473	453	Unique	302	2	34471.4	2	6	0.000374225	0.1159	23.2635
fig|2226.5.peg.1576	89	Unique	151	2	16395.5	2	3	0.000374225	0.1523	5.6222
fig|2226.5.peg.2069	416	Unique	456	5	49174	5	9	0.000371763	0.1338	19.8236
fig|2226.5.peg.1674	759	All	254	0	28386.3	2	5	0.000370787	0.0591	9.9841
fig|2226.5.peg.2511	759	All	254	0	28386.3	2	5	0.000370787	0.0591	9.9841
fig|2226.5.peg.1496	172	Unique	153	2	17280.8	2	3	0.000369333	0.1503	5.8187
fig|2226.5.peg.1762	348	Unique	258	2	27247.1	2	5	0.000365038	0.1085	14.4608
fig|2226.5.peg.1220	126	Unique	415	6	45526.4	6	8	0.000363103	0.1325	17.4783
fig|2226.5.peg.2123	542	Unique	104	2	11304.8	2	2	0.00036223	0.2019	4.2154
fig|2226.5.peg.383	764	Some	313	1	35126.3	3	6	0.000361073	0.0863	12.3321
fig|2226.5.peg.322	224	Unique	474	5	52412.1	5	9	0.000357645	0.1224	19.6644
fig|2226.5.peg.496	505	Unique	634	7	70580.2	7	12	0.000356517	0.1483	30.024
fig|2226.5.peg.979	63	Unique	423	3	46355	3	8	0.000356236	0.0662	16.0486
fig|2226.5.peg.1854	151	Unique	267	3	29469.8	3	5	0.000352733	0.1049	12.3898
fig|2226.5.peg.1560	316	Unique	538	6	59995.8	6	10	0.000350111	0.1245	24.2297
fig|2226.5.peg.723	428	Unique	329	4	37244.3	4	6	0.000343513	0.1246	16.9959
fig|2226.5.peg.561	370	Unique	110	1	12812.1	1	2	0.000342472	0.1636	3.9498
fig|2226.5.peg.1994	554	Unique	111	1	12675.5	1	2	0.000339387	0.1351	4.3066
fig|2226.5.peg.803	222	Unique	389	6	42350.5	6	7	0.000338951	0.1311	18.1592
fig|2226.5.peg.553	381	Unique	168	1	18699.5	1	3	0.000336357	0.0655	4.6864
fig|2226.5.peg.103	134	Unique	394	4	43837.3	4	7	0.000334649	0.0964	15.527
fig|2226.5.peg.1555	539	Unique	395	3	41287.4	3	7	0.000333802	0.0835	16.6063
fig|2226.5.peg.1146	253	Unique	113	1	12894.2	1	2	0.00033338	0.1504	7.1276
fig|2226.5.peg.2473	202	Unique	567	8	62982.1	8	10	0.000332204	0.1658	20.456
fig|2226.5.peg.1159	534	Unique	172	3	19839	3	3	0.000328534	0.1919	6.7186
fig|2226.5.peg.2249	55	Unique	460	4	51225.4	4	8	0.000327582	0.1	21.8982
fig|2226.5.peg.499	438	Unique	231	3	24506.7	3	4	0.000326164	0.1299	7.0855
fig|2226.5.peg.2205	571	Unique	232	4	25436.9	4	4	0.000324758	0.181	7.8869
fig|2226.5.peg.675	66	Unique	291	2	32743.6	2	5	0.000323642	0.0928	14.2701
fig|2226.5.peg.977	281	Unique	117	1	13623.1	1	2	0.000321982	0.0684	4.8789
fig|2226.5.peg.1385	288	Unique	176	1	20729.3	1	3	0.000321068	0.0625	5.7907
fig|2226.5.peg.1575	334	Unique	413	5	43614.7	5	7	0.000319254	0.1041	12.1564
fig|2226.5.peg.1920	135	Unique	414	5	44606.9	5	7	0.000318483	0.1232	18.7435
fig|2226.5.peg.1313	730	Unique	356	6	40568.5	6	6	0.00031746	0.2079	16.1197
fig|2226.5.peg.2400	141	Unique	475	5	50989.4	5	8	0.000317237	0.1032	18.2642
fig|2226.5.peg.1416	520	Unique	715	6	76643.5	6	12	0.000316128	0.0657	26.9279
fig|2226.5.peg.2233	369	Unique	239	2	24182.6	2	4	0.000315246	0.0418	6.7465
fig|2226.5.peg.807	48	Unique	538	5	59380.5	5	9	0.0003151	0.1059	18.792
fig|2226.5.peg.592	440	Unique	302	3	32595.1	3	5	0.000311854	0.0695	10.072
fig|2226.5.peg.1885	267	Unique	427	2	45693.2	2	7	0.000308786	0.0632	21.0803
fig|2226.5.peg.2163	249	Unique	183	3	19902.2	3	3	0.000308786	0.1421	6.8878
fig|2226.5.peg.378	39	Unique	367	4	42394.6	4	6	0.000307945	0.1281	15.1381
fig|2226.5.peg.85	67	Unique	307	2	32416	2	5	0.000306775	0.0879	18.7611
fig|2226.5.peg.2273	92	Unique	246	1	28504.4	1	4	0.000306276	0.0407	7.3425
fig|2226.5.peg.2458	424	Unique	246	4	27231.3	4	4	0.000306276	0.1341	10.5866
fig|2226.5.peg.86	662	Unique	246	2	26430	2	4	0.000306276	0.0691	8.5585
fig|2226.5.peg.709	155	Unique	308	3	34752.7	3	5	0.000305779	0.0877	10.9785
fig|2226.5.peg.2369	764	Some	308	1	34453.4	3	5	0.000305779	0.0747	9.258
fig|2226.5.peg.2176	233	Unique	493	4	55747.1	4	8	0.000305655	0.0852	14.5406
fig|2226.5.peg.1314	19	Unique	865	7	98832.8	7	14	0.00030486	0.0786	30.6764
fig|2226.5.peg.931	130	Unique	496	7	54340.5	7	8	0.000303806	0.119	17.8242
fig|2226.5.peg.1941	30	Unique	311	4	34070.3	4	5	0.000302829	0.1768	13.8831
fig|2226.5.peg.1106	429	Unique	498	5	54496.8	5	8	0.000302586	0.1124	17.6063
fig|2226.5.peg.1282	64	Unique	187	2	20256.2	2	3	0.000302181	0.1176	6.5096
fig|2226.5.peg.2388	739	Unique	375	4	41282.7	4	6	0.000301375	0.1227	20.711
fig|2226.5.peg.913	234	Unique	125	2	14300.3	2	2	0.000301375	0.288	5.8485
fig|2226.5.peg.2106	647	Unique	188	1	21040.5	1	3	0.000300574	0.0372	4.2866
fig|2226.5.peg.1661	139	Unique	440	4	47093.2	4	7	0.000299663	0.1114	12.1398
fig|2226.5.peg.1349	682	Unique	252	2	28361.8	2	4	0.000298984	0.0754	8.8607
fig|2226.5.peg.1028	361	Unique	126	2	14753.5	2	2	0.000298984	0.0714	3.4018
fig|2226.5.peg.731	270	Unique	380	4	41539.9	4	6	0.00029741	0.0474	10.0889
fig|2226.5.peg.1275	536	Unique	381	3	41943.2	3	6	0.000296629	0.0814	12.5706
fig|2226.5.peg.2231	164	Unique	128	1	14367.2	1	2	0.000294312	0.1094	5.61
fig|2226.5.peg.1398	59	Unique	259	3	27879	3	4	0.000290903	0.1042	9.2752
fig|2226.5.peg.1260	611	Unique	390	3	41264.5	3	6	0.000289784	0.1	13.0416
fig|2226.5.peg.2049	263	Unique	325	2	35285.7	2	5	0.000289784	0.0615	9.5808
fig|2226.5.peg.274	694	Unique	196	1	21575.8	1	3	0.000288306	0.0459	6.975
fig|2226.5.peg.1566	530	Unique	330	3	36422.5	3	5	0.000285393	0.0879	15.082
fig|2226.5.peg.1796	289	Unique	198	2	20994.2	2	3	0.000285393	0.0758	7.8649
fig|2226.5.peg.2044	746	Unique	399	3	43075.5	3	6	0.000283248	0.1253	22.2954
fig|2226.5.peg.2089	144	Unique	200	3	22012.3	3	3	0.00028254	0.135	6.4818
fig|2226.5.peg.122	761	Some	467	1	50017.5	3	7	0.000282338	0.0278	11.854
fig|2226.5.peg.1173	140	Unique	267	4	29281	4	4	0.000282187	0.1049	7.7622
fig|2226.5.peg.1096	559	Unique	269	1	29641.5	1	4	0.000280089	0.0335	6.9334
fig|2226.5.peg.1899	273	Unique	135	2	16123.9	2	2	0.000279051	0.0741	3.181
fig|2226.5.peg.1362	655	Unique	339	3	37140	3	5	0.000277817	0.1091	9.7629
fig|2226.5.peg.2449	604	Unique	340	3	36348.2	3	5	0.000277	0.1235	14.0523
fig|2226.5.peg.1776	276	Unique	136	1	14042.2	1	2	0.000277	0.125	5.4049
fig|2226.5.peg.1552	575	Unique	681	5	76933.3	5	10	0.000276593	0.0866	19.8229
fig|2226.5.peg.2138	350	Unique	342	3	37329.3	3	5	0.00027538	0.0673	7.103
fig|2226.5.peg.1491	624	Unique	342	2	38420.4	2	5	0.00027538	0.0936	14.1648
fig|2226.5.peg.693	463	Unique	137	2	14685.8	2	2	0.000274978	0.0876	4.1516
fig|2226.5.peg.2380	651	Unique	275	3	31139.8	3	4	0.000273978	0.1164	9.6173
fig|2226.5.peg.1753	177	Unique	345	2	37377.2	2	5	0.000272985	0.0551	14.695
fig|2226.5.peg.2194	274	Unique	138	1	15587	1	2	0.000272985	0.0942	5.9355
fig|2226.5.peg.691	451	Unique	138	1	16098.3	1	2	0.000272985	0.1014	6.7949
fig|2226.5.peg.2378	644	Unique	346	2	38605.9	2	5	0.000272196	0.0434	6.9175
fig|2226.5.peg.671	630	Unique	278	2	30418.1	2	4	0.000271021	0.0755	8.7539
fig|2226.5.peg.1556	261	Unique	349	3	36781.1	3	5	0.000269856	0.0831	12.7291
fig|2226.5.peg.84	166	Unique	350	3	37753.3	3	5	0.000269085	0.0657	9.8033
fig|2226.5.peg.233	477	Unique	210	1	22287.2	1	3	0.000269085	0.0286	4.5841
fig|2226.5.peg.107	736	Unique	633	5	70194.6	5	9	0.00026781	0.0585	17.284
fig|2226.5.peg.204	622	Unique	211	1	23396.6	1	3	0.00026781	0.09	8.2475
fig|2226.5.peg.214	504	Unique	636	6	69766.1	6	9	0.000266547	0.1069	19.7216
fig|2226.5.peg.197	613	Unique	284	2	31304.8	2	4	0.000265295	0.1408	9.0183
fig|2226.5.peg.1107	487	Unique	571	7	62925	7	8	0.000263901	0.0998	16.5333
fig|2226.5.peg.218	409	Unique	643	6	69734.6	6	9	0.000263645	0.0871	21.4339
fig|2226.5.peg.997	68	Unique	286	2	31995.1	2	4	0.00026344	0.0874	9.0581
fig|2226.5.peg.2175	538	Unique	432	4	48562.8	4	6	0.000261611	0.0648	10.2483
fig|2226.5.peg.2097	77	Unique	362	2	38459.8	2	5	0.000260165	0.0856	12.4913
fig|2226.5.peg.1429	514	Unique	738	7	81868.5	7	10	0.00025523	0.0799	20.6789
fig|2226.5.peg.1034	238	Unique	296	3	32135.7	3	4	0.00025454	0.1453	10.979
fig|2226.5.peg.1099	287	Unique	222	1	24752.8	1	3	0.00025454	0.0631	6.6396
fig|2226.5.peg.1410	351	Unique	149	1	16933.3	1	2	0.000252832	0.1208	5.7969
fig|2226.5.peg.1932	266	Unique	373	2	42866.8	2	5	0.000252493	0.059	11.9333
fig|2226.5.peg.34	84	Unique	224	2	24362.5	2	3	0.000252267	0.058	5.0597
fig|2226.5.peg.538	678	Unique	300	2	34284.5	2	4	0.000251146	0.0533	7.5117
fig|2226.5.peg.1940	686	Unique	300	2	30583.3	2	4	0.000251146	0.0967	7.7376
fig|2226.5.peg.721	355	Unique	376	2	43596	2	5	0.000250478	0.0612	11.6965
fig|2226.5.peg.2199	741	Unique	377	4	43102	4	5	0.000249814	0.1379	12.49
fig|2226.5.peg.995	157	Unique	302	3	35071.8	3	4	0.000249483	0.0497	9.153
fig|2226.5.peg.1379	169	Unique	304	2	33456.1	2	4	0.000247842	0.0822	9.3332
fig|2226.5.peg.1029	248	Unique	383	3	41302.3	3	5	0.0002459	0.0548	12.2015
fig|2226.5.peg.625	525	Unique	461	4	50423.4	4	6	0.000245154	0.1584	10.185
fig|2226.5.peg.1765	629	Unique	385	4	41994	4	5	0.000244623	0.0571	7.9346
fig|2226.5.peg.767	372	Unique	231	2	25504.4	2	3	0.000244623	0.0563	5.6326
fig|2226.5.peg.579	735	Unique	464	5	51719.7	5	6	0.000243569	0.0841	13.8365
fig|2226.5.peg.1151	547	Unique	232	2	26009.1	2	3	0.000243569	0.0819	5.5006
fig|2226.5.peg.1573	557	Unique	311	1	34246.2	1	4	0.000242263	0.0386	8.842
fig|2226.5.peg.722	41	Unique	389	5	44348.9	5	5	0.000242108	0.1183	11.1216
fig|2226.5.peg.1294	533	Unique	390	3	42507.6	3	5	0.000241487	0.1	11.4154
fig|2226.5.peg.1936	612	Unique	156	2	17248.6	2	2	0.000241487	0.1474	4.5512
fig|2226.5.peg.2459	357	Unique	235	2	26802.9	2	3	0.000240459	0.0511	7.4689
fig|2226.5.peg.1658	727	Unique	707	7	77368.3	7	9	0.000239779	0.0905	23.0077
fig|2226.5.peg.1049	57	Unique	393	3	44023.4	3	5	0.000239643	0.0712	9.3964
fig|2226.5.peg.2399	437	Unique	473	3	52977	3	6	0.000238934	0.0719	13.6076
fig|2226.5.peg.720	53	Unique	395	4	45963.4	4	5	0.00023843	0.0608	9.9201
fig|2226.5.peg.82	345	Unique	563	3	61845.9	3	7	0.000234195	0.0622	19.1117
fig|2226.5.peg.29	576	Unique	483	5	53978.4	5	6	0.000233987	0.0683	14.0084
fig|2226.5.peg.1966	123	Unique	646	6	70963.6	6	8	0.000233263	0.1285	19.5208
fig|2226.5.peg.1145	535	Unique	404	3	45450.8	3	5	0.000233118	0.0866	12.0945
fig|2226.5.peg.695	770	Some	407	1	44738.2	2	5	0.0002314	0.0713	12.0173
fig|2226.5.peg.2353	91	Unique	163	1	17710	1	2	0.000231116	0.0613	3.6422
fig|2226.5.peg.2362	352	Unique	327	4	36842.7	4	4	0.000230409	0.104	5.8861
fig|2226.5.peg.196	318	Unique	574	7	62333.2	7	7	0.000229707	0.1063	13.0797
fig|2226.5.peg.2241	32	Unique	164	2	18396.2	2	2	0.000229707	0.1768	4.6718
fig|2226.5.peg.2207	74	Unique	165	1	17660.9	1	2	0.000228315	0.0727	5.03
fig|2226.5.peg.1870	336	Unique	414	4	44118.6	4	5	0.000227488	0.1039	9.6131
fig|2226.5.peg.44	358	Unique	166	1	17631.5	1	2	0.000226939	0.0723	6.5704
fig|2226.5.peg.1855	47	Unique	250	3	26920.9	3	3	0.000226032	0.136	7.2655
fig|2226.5.peg.1360	543	Unique	250	3	27711.3	3	3	0.000226032	0.132	6.1154
fig|2226.5.peg.1773	742	Unique	417	4	45193.7	4	5	0.000225851	0.1439	13.7768
fig|2226.5.peg.346	564	Unique	340	1	39609.2	1	4	0.0002216	0.0765	9.1316
fig|2226.5.peg.2263	434	Unique	256	3	29371.9	3	3	0.000220734	0.207	10.3479
fig|2226.5.peg.2187	458	Unique	256	2	28164.2	2	3	0.000220734	0.1328	12.7679
fig|2226.5.peg.2149	377	Unique	257	2	28191.7	2	3	0.000219875	0.0661	5.5015
fig|2226.5.peg.1007	436	Unique	257	2	28222.2	2	3	0.000219875	0.1206	10.0255
fig|2226.5.peg.1567	609	Unique	516	3	57624.7	3	6	0.000219023	0.0465	13.1601
fig|2226.5.peg.225	171	Unique	430	4	48059.8	4	5	0.000219023	0.0698	9.2843
fig|2226.5.peg.6	755	Some	347	0	40135.1	2	4	0.000217129	0.0605	9.4683
fig|2226.5.peg.1915	333	Unique	434	5	47384.2	5	5	0.000217004	0.1313	9.0121
fig|2226.5.peg.2108	435	Unique	612	3	66485.4	3	7	0.000215444	0.0507	24.2325
fig|2226.5.peg.1789	158	Unique	351	3	40157	3	4	0.000214655	0.0541	7.7152
fig|2226.5.peg.2010	265	Unique	439	2	49843.9	2	5	0.000214533	0.0592	12.5208
fig|2226.5.peg.1353	774	Some	1230	7	133183	8	14	0.000214393	0.0707	32.7217
fig|2226.5.peg.2496	431	Unique	615	5	68283.9	5	7	0.000214393	0.0797	15.7764
fig|2226.5.peg.1709	555	Unique	264	3	29110.2	3	3	0.000214045	0.1288	6.1436
fig|2226.5.peg.1787	661	Unique	264	2	28414.7	2	3	0.000214045	0.1023	7.4309
fig|2226.5.peg.261	667	Unique	176	1	18804.3	1	2	0.000214045	0.1193	10.0732
fig|2226.5.peg.1685	772	All	178	0	19308.2	1	2	0.00021164	0.0449	4.2043
fig|2226.5.peg.19	772	All	178	0	19308.2	1	2	0.00021164	0.0449	4.2043
fig|2226.5.peg.2498	252	Unique	357	3	39990.6	3	4	0.000211047	0.0868	8.9251
fig|2226.5.peg.1130	540	Unique	447	3	49750.3	3	5	0.000210693	0.0783	9.9084
fig|2226.5.peg.371	623	Unique	447	3	50209	3	5	0.000210693	0.0515	11.16
fig|2226.5.peg.104	400	Unique	1075	10	119037	10	12	0.000210262	0.0791	28.9072
Reverse_fig|2226.5.peg.1666	481	Unique	180	1	19669.5	1	2	0.000209289	0.0333	2.5508
fig|2226.5.peg.1531	127	Unique	455	5	51795.7	5	5	0.000206989	0.1121	12.1284
fig|2226.5.peg.1602	743	Unique	455	4	47373.4	4	5	0.000206989	0.0989	7.3981
fig|2226.5.peg.405	363	Unique	274	2	30469.8	2	3	0.000206233	0.0985	8.775
fig|2226.5.peg.648	70	Unique	457	3	50241.8	3	5	0.000206083	0.0678	9.611
fig|2226.5.peg.2277	450	Unique	275	2	30550.3	2	3	0.000205483	0.0727	10.5739
fig|2226.5.peg.623	331	Unique	461	4	50522.8	4	5	0.000204295	0.0803	12.3475
fig|2226.5.peg.2070	187	Unique	283	2	30675.6	2	3	0.000199675	0.0283	5.2133
fig|2226.5.peg.2211	665	Unique	378	2	42713.4	2	4	0.000199322	0.0423	11.6834
fig|2226.5.peg.1478	692	Unique	189	1	21183.4	1	2	0.000199322	0.0529	3.9307
fig|2226.5.peg.2072	685	Unique	284	2	30779.1	2	3	0.000198971	0.0387	5.9512
fig|2226.5.peg.1649	275	Unique	286	2	30910.2	2	3	0.00019758	0.0839	8.5019
fig|2226.5.peg.2074	546	Unique	191	2	21000.7	2	2	0.000197235	0.1204	4.4648
fig|2226.5.peg.46	147	Unique	581	3	66276.3	3	6	0.000194519	0.0671	15.7543
fig|2226.5.peg.1327	577	Unique	291	3	31377.5	3	3	0.000194185	0.11	5.6945
fig|2226.5.peg.1414	676	Unique	392	2	42749.2	2	4	0.000192204	0.0689	9.1461
fig|2226.5.peg.1807	460	Unique	196	1	22771.3	1	2	0.000192204	0.0714	6.061
fig|2226.5.peg.2082	54	Unique	394	3	40693.7	3	4	0.000191228	0.0939	12.1825
fig|2226.5.peg.2222	653	Unique	395	3	42123.5	3	4	0.000190744	0.119	12.2586
fig|2226.5.peg.1526	657	Unique	395	3	43330.8	3	4	0.000190744	0.0633	9.1541
contaminant_KERATIN03	751	Some	593	2	59464.9	4	6	0.000190583	0.0776	15.9323
fig|2226.5.peg.1258	356	Unique	396	4	42829	4	4	0.000190262	0.0808	7.3587
fig|2226.5.peg.874	643	Unique	198	1	22446.3	1	2	0.000190262	0.0404	4.479
fig|2226.5.peg.2140	283	Unique	298	2	32927	2	3	0.000189624	0.0503	5.5608
fig|2226.5.peg.1394	432	Unique	498	5	55272.3	5	5	0.000189116	0.0884	9.5719
fig|2226.5.peg.1493	456	Unique	300	2	32520.4	2	3	0.00018836	0.0333	7.7265
fig|2226.5.peg.2128	639	Unique	300	2	33341	2	3	0.00018836	0.0667	5.2839
fig|2226.5.peg.505	344	Unique	401	4	44971.8	4	4	0.00018789	0.0898	8.4368
fig|2226.5.peg.1498	681	Unique	401	2	44945.2	2	4	0.00018789	0.0349	9.1122
fig|2226.5.peg.947	544	Unique	301	2	31805	2	3	0.000187734	0.0631	7.9063
fig|2226.5.peg.2244	527	Unique	503	4	54469.1	4	5	0.000187236	0.0755	11.5492
fig|2226.5.peg.1935	153	Unique	406	2	44820.3	2	4	0.000185576	0.064	9.707
fig|2226.5.peg.1767	87	Unique	308	1	34210.8	1	3	0.000183467	0.0357	7.1102
fig|2226.5.peg.809	690	Unique	207	2	23700.8	2	2	0.00018199	0.1014	3.6882
fig|2226.5.peg.2223	618	Unique	421	4	46131.8	4	4	0.000178964	0.0641	6.7598
fig|2226.5.peg.2501	160	Unique	211	2	22895.5	2	2	0.00017854	0.1374	6.098
fig|2226.5.peg.771	621	Unique	540	2	60392.6	2	5	0.000174407	0.0426	12.7904
fig|2226.5.peg.1943	640	Unique	324	2	35814.6	2	3	0.000174407	0.0463	4.0725
fig|2226.5.peg.708	774	Some	866	5	94272.7	6	8	0.000174004	0.0693	17.9381
fig|2226.5.peg.1189	72	Unique	433	2	47405.8	2	4	0.000174004	0.0462	8.5067
fig|2226.5.peg.878	382	Unique	325	1	33742.8	1	3	0.00017387	0.0308	5.0366
fig|2226.5.peg.1017	71	Unique	439	2	48568	2	4	0.000171626	0.0342	11.6528
fig|2226.5.peg.1351	338	Unique	331	3	35742.5	3	3	0.000170719	0.2326	14.8274
fig|2226.5.peg.1749	337	Unique	672	4	69013	4	6	0.000168178	0.0625	15.7719
fig|2226.5.peg.2391	480	Unique	451	1	52754.5	1	4	0.00016706	0.0244	5.4963
fig|2226.5.peg.2135	58	Unique	452	3	48453.4	3	4	0.00016669	0.115	10.6909
fig|2226.5.peg.529	466	Unique	339	1	37495.8	1	3	0.00016669	0.0383	6.1771
fig|2226.5.peg.1655	259	Unique	454	2	50478.8	2	4	0.000165956	0.0617	9.5897
fig|2226.5.peg.2396	149	Unique	572	3	63945.3	3	5	0.00016465	0.0559	11.7618
fig|2226.5.peg.2476	695	Unique	344	1	38120.9	1	3	0.000164267	0.0233	5.6054
fig|2226.5.peg.1960	747	Unique	346	3	38045.2	3	3	0.000163318	0.1243	8.5968
fig|2226.5.peg.1499	638	Unique	462	1	48884.5	1	4	0.000163082	0.026	11.0891
fig|2226.5.peg.984	635	Unique	231	1	26276.4	1	2	0.000163082	0.0476	6.0509
fig|2226.5.peg.528	86	Unique	348	1	38081.7	1	3	0.000162379	0.0316	8.3898
fig|2226.5.peg.2169	470	Unique	233	1	25510	1	2	0.000161682	0.0858	5.6109
fig|2226.5.peg.562	671	Unique	233	2	25771.4	2	2	0.000161682	0.1202	6.8057
fig|2226.5.peg.2477	606	Unique	350	3	38960.7	3	3	0.000161451	0.06	6.924
fig|2226.5.peg.1790	452	Unique	234	2	26471.5	2	2	0.000160991	0.094	4.7287
fig|2226.5.peg.2344	479	Unique	234	1	24629.8	1	2	0.000160991	0.0342	3.3172
fig|2226.5.peg.384	60	Unique	352	3	38636.7	3	3	0.000160534	0.0966	6.1103
fig|2226.5.peg.1059	410	Unique	940	6	107218	6	8	0.000160306	0.0713	13.73
fig|2226.5.peg.1640	339	Unique	588	2	65442.3	2	5	0.00016017	0.0204	10.621
fig|2226.5.peg.1319	526	Unique	474	4	52381	4	4	0.000158953	0.1371	7.3872
fig|2226.5.peg.1131	580	Unique	356	3	37954.1	3	3	0.00015873	0.1039	7.6109
fig|2226.5.peg.515	279	Unique	490	2	53472.6	2	4	0.000153763	0.051	8.2062
fig|2226.5.peg.240	473	Unique	245	1	26034.3	1	2	0.000153763	0.0449	4.9302
fig|2226.5.peg.2310	674	Unique	247	1	26398.9	1	2	0.000152518	0.0648	7.24
fig|2226.5.peg.1708	454	Unique	623	2	68927.7	2	5	0.000151171	0.0385	12.1845
fig|2226.5.peg.1917	173	Unique	250	2	27183.1	2	2	0.000150688	0.076	4.3362
fig|2226.5.peg.1488	467	Unique	252	1	27292.6	1	2	0.000149492	0.0675	4.6923
fig|2226.5.peg.1245	262	Unique	379	2	41285.3	2	3	0.000149097	0.095	10.1868
Reverse_fig|2226.5.peg.1674	760	All	254	0	28386.3	1	2	0.000148315	0.0591	3.3947
Reverse_fig|2226.5.peg.2511	760	All	254	0	28386.3	1	2	0.000148315	0.0591	3.3947
fig|2226.5.peg.918	341	Unique	764	4	84242.9	4	6	0.000147926	0.0393	10.2382
fig|2226.5.peg.2189	254	Unique	384	3	42492.5	3	3	0.000147156	0.0729	6.357
fig|2226.5.peg.624	76	Unique	256	2	27481.7	2	2	0.000147156	0.1055	4.9355
fig|2226.5.peg.591	40	Unique	514	4	55669.6	4	4	0.000146583	0.0584	11.215
fig|2226.5.peg.994	545	Unique	514	3	57069.6	3	4	0.000146583	0.0486	9.3177
fig|2226.5.peg.1132	349	Unique	257	2	26776.7	2	2	0.000146583	0.1012	5.352
fig|2226.5.peg.1716	650	Unique	259	1	29058.5	1	2	0.000145451	0.0347	4.3049
fig|2226.5.peg.232	691	Unique	259	1	26898.7	1	2	0.000145451	0.0463	4.6217
fig|2226.5.peg.1347	548	Unique	260	2	29222.7	2	2	0.000144892	0.0731	4.1679
fig|2226.5.peg.1578	648	Unique	521	1	56927.6	1	4	0.000144614	0.0326	8.6356
fig|2226.5.peg.966	677	Unique	262	1	29226.7	1	2	0.000143786	0.0725	7.1405
fig|2226.5.peg.1357	121	Unique	795	6	89687.6	6	6	0.000142158	0.0604	11.8499
fig|2226.5.peg.733	371	Unique	265	1	29531.8	1	2	0.000142158	0.034	3.8326
fig|2226.5.peg.2142	44	Unique	665	5	74655.4	5	5	0.000141624	0.0737	10.5641
fig|2226.5.peg.1853	243	Unique	400	3	45435.6	3	3	0.00014127	0.0975	8.1056
fig|2226.5.peg.698	347	Unique	801	3	89254.2	3	6	0.000141093	0.0387	12.093
fig|2226.5.peg.1297	615	Unique	401	2	44562.1	2	3	0.000140917	0.0923	11.9797
fig|2226.5.peg.2099	649	Unique	402	1	43156.7	1	3	0.000140567	0.0199	4.2633
Reverse_fig|2226.5.peg.221	775	Some	269	0	30546	1	2	0.000140044	0.0223	2.6392
fig|2226.5.peg.247	181	Unique	406	2	44920.6	2	3	0.000139182	0.0887	5.0581
fig|2226.5.peg.608	457	Unique	408	2	44032.9	2	3	0.0001385	0.0539	6.4425
fig|2226.5.peg.1181	80	Unique	411	2	46508.7	2	3	0.000137489	0.0608	7.9467
Reverse_fig|2226.5.peg.2096	756	Some	411	0	46203.8	1	3	0.000137489	0.0146	3.7807
fig|2226.5.peg.160	186	Unique	414	1	45124.9	1	3	0.000136493	0.0266	6.0425
fig|2226.5.peg.1121	354	Unique	415	2	47090.6	2	3	0.000136164	0.0289	7.3613
fig|2226.5.peg.14	758	All	416	0	45706.8	3	3	0.000135836	0.0721	5.3858
fig|2226.5.peg.1690	758	All	416	0	45706.8	3	3	0.000135836	0.0721	5.3858
fig|2226.5.peg.1345	359	Unique	278	2	29570.3	2	2	0.000135511	0.0791	3.7222
fig|2226.5.peg.1944	346	Unique	422	3	47226.6	3	3	0.000133905	0.0829	9.2284
fig|2226.5.peg.1871	231	Unique	563	4	62145.1	4	4	0.000133826	0.103	10.5428
fig|2226.5.peg.158	636	Unique	282	2	30914.4	2	2	0.000133588	0.0709	4.4861
fig|2226.5.peg.1412	178	Unique	426	2	47329.4	2	3	0.000132648	0.0235	7.5067
fig|2226.5.peg.109	631	Unique	429	2	48402.9	2	3	0.00013172	0.0443	5.4581
fig|2226.5.peg.1754	278	Unique	287	2	33599.1	2	2	0.000131261	0.0732	4.3161
fig|2226.5.peg.540	282	Unique	288	1	30684.1	1	2	0.000130805	0.0451	5.7561
fig|2226.5.peg.1355	688	Unique	291	1	31808	1	2	0.000129457	0.0412	4.582
fig|2226.5.peg.213	608	Unique	443	3	47057.5	3	3	0.000127557	0.088	8.9817
fig|2226.5.peg.1801	260	Unique	301	2	33216.8	2	2	0.000125156	0.0997	4.0856
fig|2226.5.peg.1745	659	Unique	302	2	34093.7	2	2	0.000124742	0.0762	5.4908
fig|2226.5.peg.1027	449	Unique	308	2	33921.6	2	2	0.000122311	0.0909	5.146
fig|2226.5.peg.1392	280	Unique	471	3	52479.9	3	3	0.000119974	0.0531	6.6863
fig|2226.5.peg.2471	472	Unique	316	2	35750.1	2	2	0.000119215	0.0665	3.7876
fig|2226.5.peg.602	167	Unique	636	3	71236	3	4	0.000118465	0.0409	6.1677
fig|2226.5.peg.1424	250	Unique	477	3	53212.2	3	3	0.000118465	0.0566	6.5793
fig|2226.5.peg.2486	73	Unique	318	2	34826.1	2	2	0.000118465	0.0818	5.5009
fig|2226.5.peg.1534	465	Unique	638	1	68411.9	1	4	0.000118094	0.0266	11.328
fig|2226.5.peg.219	154	Unique	639	4	70252.4	4	4	0.000117909	0.0782	7.7469
fig|2226.5.peg.875	286	Unique	323	1	35441.3	1	2	0.000116631	0.0341	3.6524
fig|2226.5.peg.1291	69	Unique	486	2	52996.6	2	3	0.000116271	0.0556	8.5748
fig|2226.5.peg.1613	272	Unique	325	1	35991.2	1	2	0.000115914	0.0431	5.9745
fig|2226.5.peg.2136	552	Unique	491	1	53036.5	1	3	0.000115087	0.0367	12.0179
fig|2226.5.peg.558	521	Unique	657	4	73177.4	4	4	0.000114679	0.0868	9.2071
fig|2226.5.peg.2409	90	Unique	329	2	36087.7	2	2	0.000114504	0.0942	3.528
fig|2226.5.peg.2385	478	Unique	332	1	37539.9	1	2	0.00011347	0.0361	3.7322
fig|2226.5.peg.2264	708	Unique	1174	6	134599	6	7	0.00011231	0.0434	15.2845
fig|2226.5.peg.194	335	Unique	843	4	91891.4	4	5	0.00011172	0.0581	12.6928
fig|2226.5.peg.1263	673	Unique	340	2	37329.2	2	2	0.0001108	0.0824	5.2391
fig|2226.5.peg.1128	264	Unique	341	2	38279.1	2	2	0.000110475	0.0645	5.2505
fig|2226.5.peg.407	258	Unique	346	2	37686	2	2	0.000108878	0.0665	4.8429
fig|2226.5.peg.2141	374	Unique	347	1	38736.1	1	2	0.000108565	0.0346	4.1201
fig|2226.5.peg.897	668	Unique	348	1	36653.7	1	2	0.000108253	0.0374	5.6665
fig|2226.5.peg.1692	755	Some	1916	2	217301	5	11	0.00010814	0.0292	28.7929
fig|2226.5.peg.1164	365	Unique	523	1	58018.7	1	3	0.000108046	0.0249	10.9473
fig|2226.5.peg.1396	628	Unique	350	2	40042	2	2	0.000107634	0.0543	4.6664
fig|2226.5.peg.241	179	Unique	707	2	77663.4	2	4	0.000106568	0.0396	11.0417
fig|2226.5.peg.1770	461	Unique	726	3	81970.4	3	4	0.000103779	0.0179	10.7126
fig|2226.5.peg.1741	379	Unique	364	2	40454.3	2	2	0.000103494	0.0467	3.2797
fig|2226.5.peg.513	666	Unique	547	2	61110.7	2	3	0.000103305	0.0384	8.7728
fig|2226.5.peg.1490	680	Unique	548	3	61747.1	3	3	0.000103117	0.031	6.9547
fig|2226.5.peg.1343	184	Unique	370	1	42352.5	1	2	0.000101816	0.0351	4.3102
fig|2226.5.peg.2331	176	Unique	752	2	84625.7	2	4	0.000100191	0.0266	7.6641
fig|2226.5.peg.1736	476	Unique	564	2	61426.8	2	3	0.000100191	0.0319	4.5488
fig|2226.5.peg.32	268	Unique	381	2	42791.5	2	2	9.88765e-05	0.0446	4.1128
fig|2226.5.peg.1778	469	Unique	385	2	44108.1	2	2	9.78492e-05	0.0468	3.8348
fig|2226.5.peg.957	422	Unique	1167	5	132867	5	6	9.6843e-05	0.0437	11.8331	Nitric oxode reductase activation protein
fig|2226.5.peg.2193	563	Unique	393	1	43289.8	1	2	9.58573e-05	0.028	3.8839
fig|2226.5.peg.865	366	Unique	591	2	64176.7	2	3	9.56141e-05	0.0355	5.6837
fig|2226.5.peg.67	617	Unique	592	2	67621.6	2	3	9.54525e-05	0.0405	7.9582
fig|2226.5.peg.1187	284	Unique	405	2	44521.1	2	2	9.30171e-05	0.0321	4.3331
fig|2226.5.peg.72	85	Unique	406	1	43417.3	1	2	9.2788e-05	0.0345	7.4657
fig|2226.5.peg.2096	162	Unique	411	2	46203.8	2	2	9.16592e-05	0.0511	4.6511
fig|2226.5.peg.73	670	Unique	411	2	44587.1	2	2	9.16592e-05	0.0584	5.5581
fig|2226.5.peg.523	637	Unique	620	2	66527.1	2	3	9.11418e-05	0.0532	7.5583
fig|2226.5.peg.1933	378	Unique	622	2	68776.2	2	3	9.08487e-05	0.0289	4.5278
contaminant_KERATIN02	634	Unique	622	2	61931.8	2	3	9.08487e-05	0.037	6.1865
fig|2226.5.peg.1675	752	All	416	0	46714.3	2	2	9.05575e-05	0.0625	4.4943
fig|2226.5.peg.2510	752	All	416	0	46714.3	2	2	9.05575e-05	0.0625	4.4943
fig|2226.5.peg.2107	675	Unique	420	2	46692.6	2	2	8.96951e-05	0.0643	4.581
fig|2226.5.peg.1483	188	Unique	437	1	48674.1	1	2	8.62058e-05	0.0389	4.3509
fig|2226.5.peg.2200	362	Unique	656	2	74939.3	2	3	8.61401e-05	0.0412	8.7838
fig|2226.5.peg.525	180	Unique	438	1	48960	1	2	8.6009e-05	0.0228	5.2145
fig|2226.5.peg.376	269	Unique	663	3	73688.6	3	3	8.52306e-05	0.0392	5.3455
fig|2226.5.peg.2242	768	Some	449	0	50613	1	2	8.39019e-05	0.0223	3.587
fig|2226.5.peg.636	78	Unique	453	1	47415.3	1	2	8.3161e-05	0.0331	7.3465
fig|2226.5.peg.1981	664	Unique	456	2	50560.5	2	2	8.26139e-05	0.0833	5.8198
contaminant_KERATIN06	751	Some	456	0	49119	2	2	8.26139e-05	0.0417	3.7727
fig|2226.5.peg.2497	373	Unique	458	2	48831.2	2	2	8.22531e-05	0.048	3.3343
fig|2226.5.peg.2503	672	Unique	458	2	48798.8	2	2	8.22531e-05	0.0459	6.2441
contaminant_KERATIN04	751	Some	458	0	49595.4	2	2	8.22531e-05	0.0524	3.8299
fig|2226.5.peg.701	550	Unique	459	2	51006.8	2	2	8.20739e-05	0.0566	4.7134
fig|2226.5.peg.1100	228	Unique	696	3	77976.8	3	3	8.11895e-05	0.046	6.0716
fig|2226.5.peg.1974	642	Unique	702	3	79628.9	3	3	8.04956e-05	0.0299	4.2082
contaminant_KERATIN08	751	Some	469	0	50449.7	2	2	8.0324e-05	0.0405	3.7727
contaminant_KERATIN05	751	Some	471	0	51481.4	2	2	7.99829e-05	0.0403	3.7727
contaminant_KERATIN07	751	Some	473	0	50864.8	2	2	7.96447e-05	0.0402	3.7727
fig|2226.5.peg.2261	285	Unique	479	2	54501.1	2	2	7.8647e-05	0.0564	4.1399
fig|2226.5.peg.2081	175	Unique	486	2	54354.9	2	2	7.75143e-05	0.037	4.1847
fig|2226.5.peg.1880	689	Unique	501	2	55769.6	2	2	7.51935e-05	0.0878	4.4558
fig|2226.5.peg.1194	633	Unique	502	1	57517.8	1	2	7.50437e-05	0.0359	9.4133
fig|2226.5.peg.1835	88	Unique	1015	3	113068	3	4	7.42304e-05	0.0118	8.1091
fig|2226.5.peg.110	627	Unique	784	3	86257.9	3	3	7.20764e-05	0.0663	6.4575
fig|2226.5.peg.1797	368	Unique	539	1	59543.2	1	2	6.98923e-05	0.0186	4.565
fig|2226.5.peg.1492	553	Unique	564	2	60738.6	2	2	6.67942e-05	0.0727	4.1518
fig|2226.5.peg.207	537	Unique	884	3	96688.9	3	3	6.3923e-05	0.0452	8.2139
fig|2226.5.peg.2262	556	Unique	888	2	101091	2	3	6.3635e-05	0.0259	8.6985
fig|2226.5.peg.2438	687	Unique	892	2	97538.3	2	3	6.33497e-05	0.0269	5.809
fig|2226.5.peg.2433	468	Unique	911	2	103385	2	3	6.20284e-05	0.0231	5.8694
fig|2226.5.peg.1672	679	Unique	618	2	68460.5	2	2	6.09578e-05	0.0372	4.2118
fig|2226.5.peg.613	474	Unique	623	2	67588	2	2	6.04686e-05	0.0369	4.6119
fig|2226.5.peg.1896	558	Unique	941	2	104362	2	3	6.00509e-05	0.0244	6.0262
fig|2226.5.peg.2100	462	Unique	960	3	110040	3	3	5.88624e-05	0.025	5.5062
contaminant_KERATIN13	271	Unique	643	2	65436.5	2	2	5.85878e-05	0.0373	5.4399
fig|2226.5.peg.770	376	Unique	673	2	76416.4	2	2	5.59761e-05	0.0431	4.5367
fig|2226.5.peg.2092	562	Unique	703	2	75160.7	2	2	5.35874e-05	0.0498	4.1349
fig|2226.5.peg.1985	375	Unique	710	2	79743.4	2	2	5.30591e-05	0.0155	4.7007
fig|2226.5.peg.2341	168	Unique	719	1	82429.7	1	2	5.23949e-05	0.0181	4.7657
fig|2226.5.peg.1864	459	Unique	739	1	82103.2	1	2	5.09769e-05	0.0244	8.8101
Reverse_fig|2226.5.peg.698	565	Unique	801	1	89254.2	1	2	4.70311e-05	0.0087	2.4947
fig|2226.5.peg.612	82	Unique	813	2	89246.5	2	2	4.63369e-05	0.0197	3.6038
fig|2226.5.peg.1256	156	Unique	1226	3	136050	3	3	4.60913e-05	0.0253	7.3456
fig|2226.5.peg.8	755	Some	852	0	95138	1	2	4.42159e-05	0.0117	5.3547
Reverse_fig|2226.5.peg.1264	290	Unique	1720	1	193475	1	4	4.38046e-05	0.0064	8.2537
fig|2226.5.peg.1698	561	Unique	868	1	98440.9	1	2	4.34008e-05	0.0127	4.6207
fig|2226.5.peg.476	683	Unique	927	2	98471.3	2	2	4.06386e-05	0.0248	4.7673
fig|2226.5.peg.2453	185	Unique	1401	2	152421	2	3	4.0334e-05	0.0157	7.1845
Reverse_fig|2226.5.peg.1109	383	Unique	1145	1	128136	1	2	3.29013e-05	0.0105	2.9497

## Sheet: Choline_rep2
Locus	group	grouptype	Length	#unique peptides	molecular weight	Sequence count	spectrum count	NSAF	coverage	Protein score	Description
fig|2226.5.peg.949	693	Some	216	38	22756.4	39	747	0.0520374	0.9815	2128.44
fig|2226.5.peg.1115	652	Unique	572	65	62386.3	65	741	0.0194926	0.6888	2308.77
fig|2226.5.peg.1339	690	Some	546	44	58504.1	45	689	0.0189878	0.7711	2002.13
fig|2226.5.peg.1114	577	Unique	248	35	27837.6	35	684	0.0415005	0.9073	1996.37
fig|2226.5.peg.2119	702	Some	498	14	53963	40	684	0.0206669	0.6426	1967.2
fig|2226.5.peg.1111	167	Unique	434	58	45280.6	58	599	0.0207676	0.7926	1679.69
fig|2226.5.peg.2045	576	Unique	616	52	65801.7	52	540	0.0131905	0.7143	1533.03
fig|2226.5.peg.2435	110	Unique	652	17	72131.1	17	515	0.0118853	0.3528	1414.75
fig|2226.5.peg.2120	702	Some	379	0	41243.9	26	486	0.019295	0.5989	1499.07
fig|2226.5.peg.1903	279	Unique	422	34	46208.3	34	412	0.0146904	0.8768	1155.25
fig|2226.5.peg.1525	690	Some	492	32	53208.1	33	392	0.0119886	0.7317	1109.31
fig|2226.5.peg.2269	578	Unique	427	28	46224.1	28	349	0.0122983	0.7237	968.033
fig|2226.5.peg.36	107	Unique	276	26	29896.1	26	259	0.0141202	0.8188	693.399
fig|2226.5.peg.665	696	Some	218	5	23120.5	14	218	0.015047	0.8899	671.932
fig|2226.5.peg.1157	168	Unique	328	22	34279.4	22	217	0.00995485	0.7805	571.217
fig|2226.5.peg.798	53	Unique	584	28	64983	28	179	0.004612	0.5942	532.607
fig|2226.5.peg.1738	108	Unique	539	26	57734.3	26	172	0.00480163	0.5881	419.062
fig|2226.5.peg.950	447	Unique	459	22	49382.1	22	161	0.00527791	0.3922	433.467
fig|2226.5.peg.1399	54	Unique	343	16	37267.7	16	158	0.00693125	0.5481	429.067
fig|2226.5.peg.2111	678	Some	467	8	49908.4	21	155	0.00499417	0.4839	384.163
fig|2226.5.peg.1232	678	Some	467	9	49894.7	22	149	0.00480085	0.4454	362.543
fig|2226.5.peg.663	706	Some	458	3	49748	16	137	0.00450095	0.4498	344.454
fig|2226.5.peg.1904	106	Unique	724	29	79600.4	29	136	0.0028265	0.5221	302.764
fig|2226.5.peg.669	663	Unique	335	17	36583.3	17	135	0.0060637	0.7045	364.395
fig|2226.5.peg.1299	1	Unique	868	35	97350.5	35	129	0.00223624	0.4539	336.463
fig|2226.5.peg.2239	509	Unique	318	17	34451.2	17	128	0.00605664	0.6509	369.806
fig|2226.5.peg.2117	707	Some	216	9	22655.5	12	122	0.00849874	0.4907	334.908
fig|2226.5.peg.650	706	Some	458	1	49748	14	122	0.00400814	0.3734	307.942
fig|2226.5.peg.2463	510	Unique	297	11	31358.5	11	121	0.00613024	0.3569	343.95
fig|2226.5.peg.2121	391	Unique	540	23	58468.9	23	113	0.00314872	0.4352	294.329
fig|2226.5.peg.1732	2	Unique	884	25	97459.6	25	107	0.00182129	0.2805	267.26
fig|2226.5.peg.799	449	Unique	312	14	33433.9	14	103	0.00496743	0.6731	367.043
fig|2226.5.peg.1545	278	Unique	367	17	38668.3	17	101	0.00414099	0.5232	278.973
fig|2226.5.peg.652	696	Some	218	0	22968.6	9	97	0.00669521	0.2248	223.818
fig|2226.5.peg.1971	653	Unique	569	23	62440.6	23	96	0.00253868	0.4675	245.129
fig|2226.5.peg.1234	681	Some	189	0	19710.2	8	90	0.00716522	0.4709	248.748
fig|2226.5.peg.1972	448	Unique	461	20	50829.9	20	89	0.00290494	0.4317	198.226
fig|2226.5.peg.1505	657	Unique	416	19	45352.6	19	87	0.00314684	0.4087	207.708
fig|2226.5.peg.1048	280	Unique	456	16	50369.5	16	84	0.00277181	0.3728	219.17
fig|2226.5.peg.1088	3	Unique	253	13	27259.7	13	82	0.00487688	0.5217	204.764
fig|2226.5.peg.1089	662	Unique	337	18	36785.1	18	82	0.00366128	0.6053	198.749
fig|2226.5.peg.1195	664	Unique	231	12	25938	12	79	0.00514593	0.7056	221.213
fig|2226.5.peg.869	62	Unique	117	7	12249.5	7	76	0.00977409	0.6667	217.404
fig|2226.5.peg.678	284	Unique	468	13	52214.5	13	76	0.00244352	0.3547	216.545
fig|2226.5.peg.1624	707	Some	216	0	22651.4	3	74	0.00515498	0.1204	223.138
fig|2226.5.peg.2113	681	Some	168	2	17765.1	7	73	0.00653826	0.506	204.23
fig|2226.5.peg.33	281	Unique	285	16	32879.1	16	72	0.00380134	0.5088	196.813
fig|2226.5.peg.797	4	Unique	269	13	28357.1	13	71	0.0039715	0.6877	190.831
fig|2226.5.peg.2236	223	Unique	241	9	25448	9	70	0.00437049	0.6515	217.466
fig|2226.5.peg.795	111	Unique	435	12	47492.5	12	68	0.00235217	0.2552	126.552
fig|2226.5.peg.844	285	Unique	320	12	34483.1	12	66	0.00310344	0.4312	135.972
fig|2226.5.peg.1095	579	Unique	411	19	45383.7	19	65	0.00237969	0.5061	152.736
fig|2226.5.peg.1053	336	Unique	184	13	20786	13	61	0.00498839	0.6467	130.225
fig|2226.5.peg.954	56	Unique	459	12	49722.2	12	59	0.00193414	0.3224	133.469
fig|2226.5.peg.946	698	Some	98	2	11317.6	7	58	0.00890534	0.5102	147.269
fig|2226.5.peg.1069	389	Unique	211	12	22757.7	12	56	0.00399351	0.6209	122.028
fig|2226.5.peg.1086	113	Unique	237	9	25313.7	9	56	0.0035554	0.5485	153.554
fig|2226.5.peg.1239	172	Unique	112	9	12697.3	9	54	0.00725478	0.8036	122.62
fig|2226.5.peg.796	227	Unique	130	8	14117.9	8	52	0.00601878	0.9077	177.056
fig|2226.5.peg.1042	658	Unique	478	14	52418.9	14	51	0.00160543	0.3075	124.695
fig|2226.5.peg.1080	443	Unique	109	8	12248.4	8	50	0.00690227	0.7706	131.012
fig|2226.5.peg.1784	228	Unique	131	7	14086.4	7	50	0.00574311	0.6947	138.651
fig|2226.5.peg.1910	109	Unique	885	18	98855	18	50	0.000850111	0.226	98.6348
contaminant_KERATIN13	705	Some	643	8	65436.5	11	49	0.00114666	0.2162	144.501
fig|2226.5.peg.1380	71	Unique	125	6	13650.3	6	48	0.00577803	0.616	143.588
fig|2226.5.peg.1068	444	Unique	153	8	16807.8	8	48	0.00472061	0.6471	115.008
fig|2226.5.peg.676	680	Some	802	9	88013	12	48	0.000900566	0.1833	98.2175
fig|2226.5.peg.813	529	Unique	68	5	7279.6	5	47	0.0104001	0.7794	105.432
fig|2226.5.peg.120	681	Some	216	2	22754.6	8	46	0.00320444	0.3889	109.563
fig|2226.5.peg.1643	450	Unique	89	5	9696.8	5	45	0.00760801	0.4944	113.593
fig|2226.5.peg.2115	698	Some	98	0	11210.6	5	45	0.00690932	0.2245	104.086
fig|2226.5.peg.1598	338	Unique	428	9	46490.9	9	45	0.00158204	0.2383	109.398
fig|2226.5.peg.1905	169	Unique	186	12	20796.1	12	44	0.0035595	0.5699	89.0978
fig|2226.5.peg.2025	112	Unique	374	13	41754.1	13	44	0.00177023	0.4091	95.2279
contaminant_KERATIN03	679	Some	593	12	59464.9	14	44	0.00111647	0.2395	118.263
contaminant_KERATIN22	705	Some	645	7	65807.4	10	44	0.00102646	0.2512	134.089
fig|2226.5.peg.961	129	Unique	130	3	14260.5	3	43	0.00497707	0.2923	121.526
fig|2226.5.peg.953	693	Some	216	0	23036.6	1	43	0.00299546	0.037	85.4058
fig|2226.5.peg.455	703	Some	67	3	7217.7	5	42	0.00943242	0.8507	95.3147
fig|2226.5.peg.1584	665	Unique	127	9	14114.4	9	42	0.00497616	0.4882	88.7636
fig|2226.5.peg.1144	446	Unique	91	8	10461	8	40	0.00661405	0.6593	89.4366
fig|2226.5.peg.1158	5	Unique	344	13	38053.4	13	40	0.00174965	0.5116	111.691
fig|2226.5.peg.1072	581	Unique	148	8	16365.8	8	38	0.00386341	0.5203	107.381
fig|2226.5.peg.2051	400	Unique	54	5	5910.7	5	36	0.0100313	0.7407	65.1723
fig|2226.5.peg.1541	59	Unique	213	8	23744.5	8	36	0.00254315	0.3897	93.6948
fig|2226.5.peg.2260	392	Unique	243	10	27951.8	10	35	0.00216726	0.5926	67.1429
fig|2226.5.peg.1083	282	Unique	307	14	33624.9	14	35	0.00171545	0.5212	70.3093
fig|2226.5.peg.1351	182	Unique	331	5	35742.5	5	34	0.00154561	0.3233	116.665
fig|2226.5.peg.470	286	Unique	227	10	24788.8	10	33	0.00218744	0.4714	65.8707
fig|2226.5.peg.2232	457	Unique	301	4	31853.3	4	33	0.00164967	0.1894	110.214
fig|2226.5.peg.864	178	Unique	134	5	14214.4	5	32	0.0035933	0.4104	93.9254
fig|2226.5.peg.1794	9	Unique	163	7	18196.6	7	32	0.002954	0.3681	60.9439
fig|2226.5.peg.2434	183	Unique	180	4	19747.6	4	32	0.00267501	0.3	82.3017
fig|2226.5.peg.896	174	Unique	197	7	22908.2	7	32	0.00244418	0.3756	70.6443
fig|2226.5.peg.494	512	Unique	298	9	31904.4	9	32	0.00161578	0.4094	75.2161
fig|2226.5.peg.1143	656	Unique	523	9	55587.7	9	32	0.000920655	0.195	78.2132
fig|2226.5.peg.509	339	Unique	40	6	4289.1	6	31	0.0116614	0.95	84.8382
fig|2226.5.peg.1079	173	Unique	132	7	14380.9	7	31	0.00353376	0.4545	70.1838
fig|2226.5.peg.1327	116	Unique	291	9	31377.5	9	31	0.00160294	0.3746	75.9636
fig|2226.5.peg.350	683	Some	87	4	10238.9	5	30	0.00518861	0.4598	94.6077
fig|2226.5.peg.822	221	Unique	240	8	26370.3	8	30	0.00188087	0.4333	98.4365
fig|2226.5.peg.598	74	Unique	124	5	14164.4	5	29	0.00351905	0.4839	67.3342
fig|2226.5.peg.982	393	Unique	311	9	34178.8	9	29	0.00140309	0.4759	82.1256
fig|2226.5.peg.1765	118	Unique	385	9	41994	9	29	0.00113341	0.3143	73.1523
fig|2226.5.peg.1579	171	Unique	538	11	59423.4	11	29	0.000811081	0.316	72.4424
fig|2226.5.peg.1050	699	Some	643	8	70799.6	9	29	0.000678634	0.1446	65.7338
fig|2226.5.peg.907	290	Unique	725	9	80478.3	9	29	0.000601878	0.1407	70.8827
fig|2226.5.peg.1082	343	Unique	67	6	7626.2	6	28	0.00628828	0.6716	64.7672
fig|2226.5.peg.1035	66	Unique	98	4	11169.2	4	28	0.00429913	0.2347	60.7827
fig|2226.5.peg.2432	513	Unique	425	8	45755.5	8	28	0.000991329	0.2635	77.3466
fig|2226.5.peg.903	654	Unique	1058	14	120193	14	28	0.000398218	0.1578	64.0255
fig|2226.5.peg.1368	63	Unique	164	5	18539.8	5	27	0.00247724	0.3841	58.3541
fig|2226.5.peg.1888	170	Unique	425	11	48436.6	11	27	0.000955924	0.3294	60.8958
fig|2226.5.peg.1077	289	Unique	236	8	25935.7	8	26	0.00165772	0.3771	61.896
fig|2226.5.peg.498	220	Unique	443	11	50328.4	11	26	0.000883117	0.2573	58.429
fig|2226.5.peg.1078	232	Unique	117	5	12931.1	5	25	0.00321516	0.4872	46.1066
fig|2226.5.peg.1186	89	Unique	152	3	17271.2	3	25	0.00247483	0.1645	61.4371
fig|2226.5.peg.2171	287	Unique	172	8	18847	8	25	0.00218706	0.3721	48.3024
fig|2226.5.peg.891	682	Some	230	6	25620.4	7	25	0.00163554	0.3261	69.6663
fig|2226.5.peg.1051	445	Unique	267	8	28677.1	8	25	0.00140889	0.412	53.1835
fig|2226.5.peg.1486	582	Unique	395	8	42409.6	8	25	0.000952339	0.2937	70.0831
fig|2226.5.peg.1328	394	Unique	404	6	44608.5	6	25	0.000931124	0.2054	65.0893
fig|2226.5.peg.1503	283	Unique	442	12	49150	12	25	0.000851072	0.3643	61.8673
contaminant_KERATIN02	123	Unique	622	6	61931.8	6	25	0.000604781	0.1817	70.4884
fig|2226.5.peg.1071	671	Unique	148	4	16745.1	4	24	0.00244005	0.2973	55.267
fig|2226.5.peg.978	288	Unique	149	8	16329.6	8	24	0.00242367	0.6779	61.3272
fig|2226.5.peg.2172	121	Unique	202	7	22483.7	7	24	0.00178776	0.4604	47.7513
fig|2226.5.peg.1991	180	Unique	232	5	26080.6	5	24	0.00155658	0.3147	62.3172
fig|2226.5.peg.56	295	Unique	263	6	27839	6	24	0.00137311	0.2624	55.4123
fig|2226.5.peg.1593	64	Unique	370	5	40039	5	24	0.000976019	0.1838	73.291
fig|2226.5.peg.1514	341	Unique	379	9	41696.8	9	24	0.000952842	0.2164	55.6093
fig|2226.5.peg.1312	580	Unique	923	13	103436	13	24	0.000391254	0.1896	53.3636
fig|2226.5.peg.1908	122	Unique	95	5	9841.1	5	23	0.00364295	0.4316	57.9381
fig|2226.5.peg.1052	399	Unique	126	6	13138.9	6	23	0.00274667	0.3254	53.3418
fig|2226.5.peg.1074	468	Unique	130	3	14246.5	3	23	0.00266215	0.3846	62.7439
fig|2226.5.peg.2022	301	Unique	135	4	15063.7	4	23	0.00256356	0.4	76.4466
fig|2226.5.peg.1542	585	Unique	161	6	16734.8	6	23	0.00214957	0.5714	56.2791
fig|2226.5.peg.1073	515	Unique	177	4	19560.3	4	23	0.00195525	0.322	60.2057
fig|2226.5.peg.2267	229	Unique	183	6	19798.4	6	23	0.00189115	0.2842	41.495
fig|2226.5.peg.1386	666	Unique	243	8	26760.9	8	23	0.0014242	0.4979	52.5905
fig|2226.5.peg.1432	226	Unique	325	7	35113.9	7	23	0.00106486	0.4185	80.3506
fig|2226.5.peg.2071	225	Unique	401	7	44054	7	23	0.000863042	0.3017	70.4283
fig|2226.5.peg.681	511	Unique	469	11	51364.1	11	23	0.000737911	0.3539	45.1468
fig|2226.5.peg.1912	7	Unique	532	13	59949.4	13	23	0.000650526	0.2274	42.3984
fig|2226.5.peg.1314	222	Unique	865	9	98832.8	9	23	0.000400093	0.1006	49.4312
fig|2226.5.peg.867	565	Unique	62	4	7061.5	4	22	0.00533924	0.629	51.0861
fig|2226.5.peg.1425	60	Unique	236	7	26957.7	7	22	0.00140268	0.3432	45.4145
fig|2226.5.peg.1479	115	Unique	265	8	28532.4	8	22	0.00124918	0.3396	43.4569
fig|2226.5.peg.80	57	Unique	335	11	36918.5	11	22	0.000988158	0.397	58.1414
fig|2226.5.peg.481	505	Unique	353	6	38648.3	6	22	0.000937771	0.289	53.2216
fig|2226.5.peg.816	669	Unique	396	5	42365.8	5	22	0.000835942	0.197	59.9757
fig|2226.5.peg.1911	186	Unique	604	5	66788	5	22	0.000548068	0.096	41.9186
fig|2226.5.peg.1156	125	Unique	78	4	8784.3	4	21	0.0040511	0.3974	39.9702
fig|2226.5.peg.1758	337	Unique	120	9	13353.6	9	21	0.00263322	0.5583	51.3632
fig|2226.5.peg.1098	397	Unique	127	7	14050.1	7	21	0.00248808	0.6772	47.8289
fig|2226.5.peg.1416	291	Unique	715	7	76643.5	7	21	0.000441939	0.1636	56.6503
fig|2226.5.peg.835	703	Some	67	0	7219.6	2	20	0.00449163	0.2985	44.0597
fig|2226.5.peg.766	408	Unique	82	4	9538.8	4	20	0.00366999	0.7805	53.0198
fig|2226.5.peg.351	683	Some	87	2	10193	3	20	0.00345907	0.3678	44.0983
fig|2226.5.peg.1902	233	Unique	103	5	11348.2	5	20	0.00292174	0.5534	46.3099
fig|2226.5.peg.76	456	Unique	148	6	15980.2	6	20	0.00203337	0.6486	47.7324
fig|2226.5.peg.562	405	Unique	233	5	25771.4	5	20	0.00129158	0.2403	73.2405
fig|2226.5.peg.2305	667	Unique	292	6	31791.4	6	20	0.00103061	0.2158	38.5941
fig|2226.5.peg.322	347	Unique	474	4	52412.1	4	20	0.000634893	0.1287	41.8954
fig|2226.5.peg.1965	12	Unique	108	5	11782.2	5	19	0.00264715	0.5278	50.4218
fig|2226.5.peg.1906	10	Unique	142	6	15672.3	6	19	0.00201333	0.4789	42.7829
fig|2226.5.peg.1067	514	Unique	146	4	15721	4	19	0.00195817	0.274	35.775
fig|2226.5.peg.2122	230	Unique	199	6	21940.8	6	19	0.00143664	0.5829	56.3949
fig|2226.5.peg.193	6	Unique	260	10	28773.5	10	19	0.00109959	0.4269	48.881
fig|2226.5.peg.379	668	Unique	366	5	41402	5	19	0.000781126	0.194	43.6017
fig|2226.5.peg.2489	55	Unique	374	12	40892.6	12	19	0.000764418	0.4011	43.4522
fig|2226.5.peg.2509	686	All	107	0	11301.4	7	18	0.00253126	0.6822	48.9285
fig|2226.5.peg.1676	686	All	107	0	11301.4	7	18	0.00253126	0.6822	48.9285
fig|2226.5.peg.1138	532	Unique	134	3	14491.7	3	18	0.00202123	0.1642	48.0544
fig|2226.5.peg.1496	293	Unique	153	6	17280.8	6	18	0.00177023	0.5294	35.4665
fig|2226.5.peg.2436	58	Unique	259	9	29156.6	9	18	0.00104573	0.4093	38.7801
fig|2226.5.peg.563	117	Unique	304	8	33985.1	8	18	0.000890938	0.3618	37.0398
fig|2226.5.peg.1555	68	Unique	395	5	41287.4	5	18	0.000685684	0.2	37.9163
fig|2226.5.peg.388	694	Some	396	4	42443.2	5	18	0.000683953	0.1793	51.8677
fig|2226.5.peg.2440	176	Unique	431	6	49443.5	6	18	0.000628411	0.2807	47.1364
fig|2226.5.peg.1418	406	Unique	98	4	10917.5	4	17	0.00261019	0.3163	31.8055
fig|2226.5.peg.1085	175	Unique	137	6	15733.2	6	17	0.00186714	0.4818	31.0941
fig|2226.5.peg.1968	661	Unique	183	8	20134.5	8	17	0.0013978	0.3224	44.6703
fig|2226.5.peg.1024	396	Unique	290	6	30548.7	6	17	0.000882063	0.3483	52.7417
fig|2226.5.peg.1147	390	Unique	367	11	40733.5	11	17	0.000696998	0.3351	42.774
fig|2226.5.peg.1365	340	Unique	447	9	48510.4	9	17	0.000572256	0.2416	42.8547
fig|2226.5.peg.2320	680	Some	801	2	87753.5	5	17	0.000319349	0.0524	35.4071
fig|2226.5.peg.1070	14	Unique	139	4	14819.5	4	16	0.00173202	0.4029	54.9071
fig|2226.5.peg.1179	177	Unique	147	5	15930.2	5	16	0.00163776	0.3605	38.5711
fig|2226.5.peg.1054	314	Unique	148	2	16860.9	2	16	0.0016267	0.1216	36.1336
fig|2226.5.peg.866	346	Unique	149	4	16627.5	4	16	0.00161578	0.396	44.7276
fig|2226.5.peg.1129	181	Unique	322	6	35316.9	6	16	0.000747675	0.2764	36.4214
fig|2226.5.peg.584	452	Unique	381	5	42590.7	5	16	0.000631893	0.1312	38.917
fig|2226.5.peg.1353	292	Unique	1230	9	133183	9	16	0.000195733	0.0797	33.4994
fig|2226.5.peg.2146	453	Unique	58	4	6323.2	4	15	0.00389145	0.4655	32.4834
fig|2226.5.peg.1913	77	Unique	78	4	9055.7	4	15	0.00289365	0.4103	32.0079
fig|2226.5.peg.1139	584	Unique	139	6	15350.2	6	15	0.00162377	0.6115	36.1839
fig|2226.5.peg.2078	522	Unique	171	4	19310.3	4	15	0.00131991	0.1696	29.1739
fig|2226.5.peg.2485	69	Unique	279	5	30705.2	5	15	0.000808976	0.2796	37.2596
fig|2226.5.peg.2014	587	Unique	313	2	34679	2	15	0.0007211	0.0256	25.4351
fig|2226.5.peg.2388	403	Unique	375	5	41282.7	5	15	0.000601878	0.1867	49.9539
fig|2226.5.peg.716	8	Unique	380	8	40801.7	8	15	0.000593959	0.2447	27.255
fig|2226.5.peg.1244	185	Unique	401	6	42899.3	6	15	0.000562854	0.1596	37.1442
fig|2226.5.peg.1877	224	Unique	434	8	48392.4	8	15	0.000520056	0.2396	38.3219
fig|2226.5.peg.122	678	Some	467	1	50017.5	3	15	0.000483307	0.0364	28.663
fig|2226.5.peg.1154	242	Unique	115	4	12440.4	4	14	0.0018318	0.287	32.0284
fig|2226.5.peg.1752	239	Unique	215	4	22784.7	4	14	0.000979802	0.3442	33.0933
fig|2226.5.peg.958	697	Some	276	3	31281.8	4	14	0.000763251	0.1739	28.1145
fig|2226.5.peg.889	673	Unique	329	4	36364.4	4	14	0.000640296	0.1429	32.4544
fig|2226.5.peg.898	298	Unique	478	5	54264.6	5	14	0.000440706	0.1444	36.4423
fig|2226.5.peg.1630	23	Unique	530	4	59308.9	4	14	0.000397467	0.0679	30.7208
fig|2226.5.peg.2064	517	Unique	68	4	7569.6	4	13	0.00287662	0.6471	28.6607
fig|2226.5.peg.1087	84	Unique	82	3	9277.8	3	13	0.00238549	0.2195	36.5966
fig|2226.5.peg.1815	575	Unique	113	3	12761.8	3	13	0.00173107	0.4425	33.1566
fig|2226.5.peg.880	401	Unique	145	5	15923.2	5	13	0.00134904	0.3655	25.1222
fig|2226.5.peg.1936	590	Unique	156	2	17248.6	2	13	0.00125391	0.1474	29.0095
fig|2226.5.peg.1149	303	Unique	182	4	20352.3	4	13	0.00107478	0.3132	35.1153
fig|2226.5.peg.2484	119	Unique	258	7	28331.8	7	13	0.00075818	0.3295	24.3132
fig|2226.5.peg.1036	15	Unique	317	5	35609.6	5	13	0.000617068	0.1893	25.2696
fig|2226.5.peg.84	508	Unique	350	6	37753.3	6	13	0.000558887	0.2371	33.3391
fig|2226.5.peg.2414	344	Unique	478	5	51519.7	5	13	0.000409227	0.1381	26.1794
fig|2226.5.peg.2473	114	Unique	567	12	62982.1	12	13	0.000344992	0.2134	24.9955
fig|2226.5.peg.2066	398	Unique	635	8	72450.5	8	13	0.000308048	0.1433	29.0287
fig|2226.5.peg.1966	516	Unique	646	5	70963.6	5	13	0.000302803	0.0588	20.6947
fig|2226.5.peg.2272	70	Unique	141	5	15365.9	5	12	0.00128059	0.5106	33.1849
fig|2226.5.peg.1782	133	Unique	150	3	16716.5	3	12	0.00120376	0.3667	26.271
fig|2226.5.peg.1084	234	Unique	151	6	16735.8	6	12	0.00119578	0.404	25.8246
fig|2226.5.peg.134	83	Unique	154	2	16556.6	2	12	0.00117249	0.2338	39.8422
fig|2226.5.peg.2420	402	Unique	230	5	24418.7	5	12	0.000785059	0.2391	19.6643
fig|2226.5.peg.709	302	Unique	308	4	34752.7	4	12	0.000586245	0.1883	28.5064
fig|2226.5.peg.1566	297	Unique	330	5	36422.5	5	12	0.000547162	0.2121	27.5869
fig|2226.5.peg.1049	235	Unique	393	6	44023.4	6	12	0.000459449	0.1527	19.5351
fig|2226.5.peg.1942	507	Unique	422	6	45510.1	6	12	0.000427876	0.1777	25.1665
fig|2226.5.peg.1863	72	Unique	426	4	45597.3	4	12	0.000423858	0.1174	23.6862
fig|2226.5.peg.75	506	Unique	432	5	47096.3	5	12	0.000417971	0.0995	22.578
fig|2226.5.peg.1868	17	Unique	434	5	48413.9	5	12	0.000416045	0.1521	25.341
fig|2226.5.peg.42	310	Unique	539	4	61208	4	12	0.000334997	0.0649	23.9594
fig|2226.5.peg.724	132	Unique	612	6	69130.9	6	12	0.000295038	0.0654	17.828
fig|2226.5.peg.1318	18	Unique	56	3	6478.2	3	11	0.00295565	0.4643	23.7905
fig|2226.5.peg.43	240	Unique	91	4	10114.1	4	11	0.00181886	0.7692	29.6965
fig|2226.5.peg.643	553	Unique	113	1	12721.3	1	11	0.00146475	0.0796	19.1243
fig|2226.5.peg.2015	521	Unique	116	4	12779.1	4	11	0.00142687	0.5862	26.6628
fig|2226.5.peg.1597	305	Unique	134	5	14830.6	5	11	0.0012352	0.4627	25.715
fig|2226.5.peg.1842	659	Unique	165	5	18113.2	5	11	0.00100313	0.297	22.1301
fig|2226.5.peg.2041	120	Unique	406	8	44051.7	8	11	0.000407676	0.1749	20.531
fig|2226.5.peg.1667	199	Unique	431	5	47559.8	5	11	0.000384029	0.0603	15.9555
fig|2226.5.peg.1800	395	Unique	433	7	46976.8	7	11	0.000382255	0.1894	26.2043
fig|2226.5.peg.625	520	Unique	461	5	50423.4	5	11	0.000359038	0.1453	25.28
fig|2226.5.peg.89	245	Unique	492	4	54965.6	4	11	0.000336416	0.0711	24.4177
fig|2226.5.peg.1107	61	Unique	571	7	62925	7	11	0.000289871	0.1384	23.4585
fig|2226.5.peg.558	299	Unique	657	5	73177.4	5	11	0.000251928	0.1065	40.7441
fig|2226.5.peg.1458	687	Some	780	2	84784.3	4	11	0.000212201	0.0667	23.3685
fig|2226.5.peg.2270	624	Unique	86	2	9869.9	2	10	0.00174965	0.1744	16.5035
fig|2226.5.peg.1734	128	Unique	113	4	12118.1	4	10	0.00133159	0.2743	19.7976
fig|2226.5.peg.1076	377	Unique	165	1	18623.7	1	10	0.000911937	0.0667	23.0446
fig|2226.5.peg.1574	145	Unique	203	1	23060	1	10	0.000741229	0.0788	23.5334
fig|2226.5.peg.1674	691	All	254	0	28386.3	3	10	0.0005924	0.1024	17.0833
fig|2226.5.peg.2511	691	All	254	0	28386.3	3	10	0.0005924	0.1024	17.0833
fig|2226.5.peg.2212	572	Unique	317	3	35408	3	10	0.000474667	0.1293	26.7066
fig|2226.5.peg.1260	566	Unique	390	4	41264.5	4	10	0.000385819	0.1128	18.7759
fig|2226.5.peg.103	523	Unique	394	4	43837.3	4	10	0.000381902	0.0635	21.6461
fig|2226.5.peg.458	459	Unique	407	4	44513.6	4	10	0.000369704	0.1351	25.4301
fig|2226.5.peg.157	684	Some	433	3	48591.8	4	10	0.000347505	0.1293	18.323
fig|2226.5.peg.1116	454	Unique	450	6	49953.3	6	10	0.000334377	0.1844	20.3338
fig|2226.5.peg.2493	660	Unique	451	5	49428.6	5	10	0.000333635	0.1109	21.7275
fig|2226.5.peg.482	404	Unique	475	6	51395.6	6	10	0.000316778	0.1453	18.8835
contaminant_KERATIN17	705	Some	590	1	62405.1	4	10	0.000255033	0.0492	23.4685
fig|2226.5.peg.214	308	Unique	636	4	69766.1	4	10	0.000236587	0.0582	20.3429
fig|2226.5.peg.1603	137	Unique	59	2	6815.6	2	9	0.0022953	0.4068	18.2141
fig|2226.5.peg.1901	411	Unique	66	3	7232.6	3	9	0.00205186	0.5606	24.9295
fig|2226.5.peg.1358	369	Unique	83	1	9161.6	1	9	0.0016316	0.1566	25.0609
fig|2226.5.peg.1140	13	Unique	126	5	13486.3	5	9	0.00107478	0.3889	21.9801
fig|2226.5.peg.900	67	Unique	126	5	13848.1	5	9	0.00107478	0.5238	22.3977
fig|2226.5.peg.2106	127	Unique	188	5	21040.5	5	9	0.000720333	0.3298	18.7815
fig|2226.5.peg.1592	20	Unique	203	5	21944.3	5	9	0.000667107	0.1527	16.8477
fig|2226.5.peg.2187	241	Unique	256	3	28164.2	3	9	0.000528995	0.1758	35.1708
fig|2226.5.peg.1032	231	Unique	304	5	33927.9	5	9	0.000445469	0.1678	18.2687
fig|2226.5.peg.88	296	Unique	337	5	38156.3	5	9	0.000401848	0.2255	20.2089
fig|2226.5.peg.1556	570	Unique	349	4	36781.1	4	9	0.00038803	0.1347	23.3525
contaminant_KERATIN21	705	Some	357	0	39176.6	3	9	0.000379335	0.0532	21.3147
fig|2226.5.peg.2203	244	Unique	417	3	46124.1	3	9	0.000324754	0.0743	20.8047
fig|2226.5.peg.881	684	Some	434	3	48482.7	4	9	0.000312034	0.076	17.4911
fig|2226.5.peg.680	238	Unique	438	4	47558.6	4	9	0.000309184	0.1804	22.9919
fig|2226.5.peg.807	237	Unique	538	5	59380.5	5	9	0.000251715	0.0967	21.4553
fig|2226.5.peg.219	304	Unique	639	4	70252.4	4	9	0.000211929	0.0892	22.889
fig|2226.5.peg.1552	342	Unique	681	6	76933.3	6	9	0.000198858	0.1483	22.2135
fig|2226.5.peg.1357	73	Unique	795	4	89687.6	4	9	0.000170343	0.0642	16.1189
fig|2226.5.peg.2100	455	Unique	960	8	110040	8	9	0.000141065	0.0875	22.3678
fig|2226.5.peg.2168	196	Unique	88	1	9834.5	1	8	0.00136791	0.1818	20.5707
fig|2226.5.peg.224	253	Unique	98	1	11088.8	1	8	0.00122832	0.2143	21.0682
fig|2226.5.peg.1304	463	Unique	103	3	12157.7	3	8	0.0011687	0.3495	13.3264
fig|2226.5.peg.883	130	Unique	117	4	13380.8	4	8	0.00102885	0.2991	20.5779
fig|2226.5.peg.2029	569	Unique	168	3	19811.2	3	8	0.000716522	0.2202	17.4525
fig|2226.5.peg.222	451	Unique	198	5	22971.1	5	8	0.000607958	0.3131	17.8289
fig|2226.5.peg.1065	655	Unique	215	7	23870	7	8	0.000559887	0.3767	22.5852
fig|2226.5.peg.624	254	Unique	256	2	27481.7	2	8	0.000470217	0.082	14.6709
fig|2226.5.peg.892	525	Unique	257	3	28564.2	3	8	0.000468388	0.1829	21.6901
fig|2226.5.peg.1371	294	Unique	258	5	27828.3	5	8	0.000466572	0.2209	21.8729
fig|2226.5.peg.2130	674	Unique	265	4	28142.4	4	8	0.000454248	0.2189	19.2365
fig|2226.5.peg.87	356	Unique	322	2	36413.9	2	8	0.000373837	0.0807	19.5779
fig|2226.5.peg.1943	583	Unique	324	7	35814.6	7	8	0.00037153	0.284	15.8643
fig|2226.5.peg.1969	19	Unique	326	3	37259.2	3	8	0.00036925	0.1135	25.6711
fig|2226.5.peg.2362	412	Unique	327	3	36842.7	3	8	0.000368121	0.0979	20.4753
fig|2226.5.peg.2097	464	Unique	362	3	38459.8	3	8	0.000332529	0.105	17.5887
fig|2226.5.peg.1275	65	Unique	381	5	41943.2	5	8	0.000315947	0.189	20.2478
fig|2226.5.peg.2090	184	Unique	410	5	44317.7	5	8	0.000293599	0.1488	16.1925
fig|2226.5.peg.1650	200	Unique	414	3	45352.6	3	8	0.000290762	0.0604	14.6072
fig|2226.5.peg.1130	311	Unique	447	3	49750.3	3	8	0.000269297	0.1119	20.8178
contaminant_KERATIN20	705	Some	483	0	53697.1	2	8	0.000249225	0.0207	19.8874
fig|2226.5.peg.1560	187	Unique	538	4	59995.8	4	8	0.000223747	0.1115	16.6932
fig|2226.5.peg.782	573	Unique	631	5	72528.3	5	8	0.00019077	0.0507	16.8327
fig|2226.5.peg.1534	476	Unique	638	2	68411.9	2	8	0.000188677	0.047	20.7417
fig|2226.5.peg.259	86	Unique	785	3	83585.8	3	8	0.000153345	0.0484	16.9317
fig|2226.5.peg.495	124	Unique	831	6	93059.4	6	8	0.000144856	0.1095	23.2753
fig|2226.5.peg.973	251	Unique	58	2	6568.4	2	7	0.00181601	0.2931	10.9908
fig|2226.5.peg.868	469	Unique	71	2	7758.9	2	7	0.0014835	0.4225	22.3482
fig|2226.5.peg.914	329	Unique	74	1	8172.4	1	7	0.00142336	0.1081	11.4835
fig|2226.5.peg.1329	458	Unique	86	4	9528.4	4	7	0.00122475	0.5233	14.1644
fig|2226.5.peg.2145	621	Unique	92	4	10656.6	4	7	0.00114488	0.1196	10.545
fig|2226.5.peg.68	78	Unique	170	4	19029.9	4	7	0.000619581	0.2824	16.1665
fig|2226.5.peg.575	257	Unique	173	4	20047.1	4	7	0.000608836	0.1561	18.7164
fig|2226.5.peg.1330	670	Unique	180	4	19421.1	4	7	0.000585159	0.1611	14.8829
fig|2226.5.peg.800	189	Unique	197	3	22456.4	3	7	0.000534663	0.1523	11.3523
fig|2226.5.peg.802	345	Unique	211	4	23174	4	7	0.000499188	0.2607	15.3894
fig|2226.5.peg.1151	526	Unique	232	4	26009.1	4	7	0.000454003	0.2155	19.3939
fig|2226.5.peg.1170	591	Unique	243	2	26367.8	2	7	0.000433451	0.0782	12.6685
fig|2226.5.peg.2273	27	Unique	246	2	28504.4	2	7	0.000428165	0.1301	28.7028
fig|2226.5.peg.890	355	Unique	262	3	29070.8	3	7	0.000402018	0.1336	21.4425
fig|2226.5.peg.870	480	Unique	281	2	31178.1	2	7	0.000374835	0.1388	13.7405
fig|2226.5.peg.2070	307	Unique	283	4	30675.6	4	7	0.000372186	0.1449	17.3537
fig|2226.5.peg.85	472	Unique	307	1	32416	1	7	0.00034309	0.0521	21.4884
fig|2226.5.peg.2084	353	Unique	340	3	36846.5	3	7	0.00030979	0.1706	19.5442
fig|2226.5.peg.1313	675	Unique	356	3	40568.5	3	7	0.000295867	0.1011	17.5862
fig|2226.5.peg.2427	474	Unique	405	2	44723.2	2	7	0.000260071	0.0469	10.9938
fig|2226.5.peg.1914	571	Unique	411	4	44845.4	4	7	0.000256274	0.0925	15.1669
fig|2226.5.peg.1797	188	Unique	539	4	59543.2	4	7	0.000195415	0.1373	13.6803
fig|2226.5.peg.1749	633	Unique	672	3	69013	3	7	0.000156739	0.0327	10.6787
fig|2226.5.peg.2238	588	Unique	75	2	8176.4	2	6	0.00120376	0.4933	21.026
fig|2226.5.peg.2188	75	Unique	91	4	10334.3	4	6	0.000992107	0.3407	11.0174
fig|2226.5.peg.111	363	Unique	96	2	10890.2	2	6	0.000940435	0.3021	17.021
fig|2226.5.peg.977	568	Unique	117	3	13623.1	3	6	0.000771639	0.2479	13.2431
fig|2226.5.peg.2254	567	Unique	131	3	15230.8	3	6	0.000689174	0.2061	13.8546
fig|2226.5.peg.972	473	Unique	138	2	14803.5	2	6	0.000654216	0.1449	13.6691
fig|2226.5.peg.1159	81	Unique	172	3	19839	3	6	0.000524894	0.2674	11.7205
fig|2226.5.peg.1848	545	Unique	176	1	20300.7	1	6	0.000512964	0.0852	14.4843
fig|2226.5.peg.1315	306	Unique	176	3	19516.1	3	6	0.000512964	0.1989	13.9273
fig|2226.5.peg.1820	606	Unique	177	1	19098.4	1	6	0.000510066	0.1638	25.3629
fig|2226.5.peg.1589	11	Unique	211	5	23285	5	6	0.000427876	0.2464	11.2292
fig|2226.5.peg.1251	148	Unique	211	1	23359.2	1	6	0.000427876	0.0758	15.3315
fig|2226.5.peg.2276	518	Unique	219	4	23675.4	4	6	0.000412245	0.2603	10.7901
fig|2226.5.peg.1174	352	Unique	241	3	25889	3	6	0.000374613	0.2863	14.8105
fig|2226.5.peg.1305	524	Unique	245	4	26949.9	4	6	0.000368497	0.1673	11.3545
fig|2226.5.peg.1654	407	Unique	260	4	28228.6	4	6	0.000347237	0.2	11.707
fig|2226.5.peg.1709	332	Unique	264	1	29110.2	1	6	0.000341976	0.072	10.3074
fig|2226.5.peg.2487	672	Unique	265	4	29418	4	6	0.000340686	0.1623	12.078
fig|2226.5.peg.1816	534	Unique	274	3	30490.5	3	6	0.000329495	0.0803	11.9561
fig|2226.5.peg.1941	21	Unique	311	3	34070.3	3	6	0.000290295	0.1704	18.2771
fig|2226.5.peg.1730	596	Unique	337	3	38154.8	3	6	0.000267898	0.0623	11.8562
fig|2226.5.peg.1131	365	Unique	356	3	37954.1	3	6	0.0002536	0.0899	11.9512
fig|2226.5.peg.721	179	Unique	376	5	43596	5	6	0.000240111	0.1888	15.8026
fig|2226.5.peg.722	243	Unique	389	3	44348.9	3	6	0.000232087	0.0874	11.0561
fig|2226.5.peg.859	126	Unique	428	4	48953.4	4	6	0.000210939	0.1121	9.9129
contaminant_KERATIN08	679	Some	469	1	50449.7	3	6	0.000192498	0.0341	9.2446
fig|2226.5.peg.1279	519	Unique	553	4	59159.1	4	6	0.000163258	0.0976	11.9009
fig|2226.5.peg.1196	466	Unique	569	3	64620.6	3	6	0.000158667	0.0598	12.0682
fig|2226.5.peg.2398	622	Unique	49	4	5667.9	4	5	0.0015354	0.2857	7.3325
fig|2226.5.peg.1023	467	Unique	64	3	7433	3	5	0.00117554	0.5625	9.7601
fig|2226.5.peg.928	574	Unique	73	3	8082.3	3	5	0.00103061	0.4795	11.1653
fig|2226.5.peg.2418	354	Unique	82	2	9281.4	2	5	0.000917497	0.4268	18.0923
fig|2226.5.peg.1990	146	Unique	92	1	10273.3	1	5	0.000817769	0.2065	10.5752
fig|2226.5.peg.887	460	Unique	95	3	10650.5	3	5	0.000791945	0.3158	11.2964
fig|2226.5.peg.1970	595	Unique	99	2	10788.6	2	5	0.000759947	0.3939	12.977
fig|2226.5.peg.1539	536	Unique	99	1	9993.8	1	5	0.000759947	0.1515	13.4963
fig|2226.5.peg.2288	481	Unique	136	2	14770.1	2	5	0.000553197	0.2206	7.0185
fig|2226.5.peg.98	535	Unique	164	2	18750.4	2	5	0.000458749	0.1646	12.3834
fig|2226.5.peg.2046	528	Unique	192	3	21801.5	3	5	0.000391848	0.3125	9.1858
fig|2226.5.peg.1657	478	Unique	203	2	22071.3	2	5	0.000370615	0.133	10.0176
fig|2226.5.peg.1783	194	Unique	206	1	22832.7	1	5	0.000365217	0.0922	13.6593
fig|2226.5.peg.1135	134	Unique	214	2	23432	2	5	0.000351564	0.0794	10.7482
fig|2226.5.peg.2205	594	Unique	232	3	25436.9	3	5	0.000324288	0.1121	9.0681
fig|2226.5.peg.1855	247	Unique	250	2	26920.9	2	5	0.000300939	0.144	17.1497
fig|2226.5.peg.2103	416	Unique	262	3	28935.1	3	5	0.000287156	0.0573	12.8266
fig|2226.5.peg.997	461	Unique	286	3	31995.1	3	5	0.000263059	0.1294	11.4154
fig|2226.5.peg.1801	349	Unique	301	3	33216.8	3	5	0.000249949	0.1429	10.6897
fig|2226.5.peg.947	689	Some	301	1	31805	2	5	0.000249949	0.0299	7.546
fig|2226.5.peg.1103	322	Unique	308	2	35536.8	2	5	0.000244269	0.0422	10.127
fig|2226.5.peg.1500	360	Unique	333	3	36256.4	3	5	0.00022593	0.0661	15.5255
fig|2226.5.peg.1540	28	Unique	340	3	36319.8	3	5	0.000221279	0.0529	9.1823
fig|2226.5.peg.1648	630	Unique	374	2	40532.2	2	5	0.000201163	0.0615	10.4526
fig|2226.5.peg.1382	197	Unique	377	3	41738.8	3	5	0.000199562	0.061	8.1117
fig|2226.5.peg.803	599	Unique	389	3	42350.5	3	5	0.000193406	0.072	9.4951
contaminant_KERATIN10	679	Some	400	0	44061.1	2	5	0.000188087	0.04	8.078
fig|2226.5.peg.1220	300	Unique	415	5	45526.4	5	5	0.000181289	0.106	9.5168
fig|2226.5.peg.1885	141	Unique	427	2	45693.2	2	5	0.000176194	0.0656	12.4378
contaminant_KERATIN12	679	Some	431	0	47927	2	5	0.000174559	0.0371	8.078
contaminant_KERATIN06	679	Some	456	0	49119	2	5	0.000164989	0.0351	8.078
fig|2226.5.peg.1499	351	Unique	462	3	48884.5	3	5	0.000162846	0.1061	13.6567
contaminant_KERATIN05	679	Some	471	0	51481.4	2	5	0.000159734	0.034	8.078
contaminant_KERATIN07	679	Some	473	0	50864.8	2	5	0.000159059	0.0338	8.078
fig|2226.5.peg.1291	465	Unique	486	3	52996.6	3	5	0.000154804	0.0761	10.7707
fig|2226.5.peg.1106	24	Unique	498	4	54496.8	4	5	0.000151074	0.1004	11.206
fig|2226.5.peg.513	421	Unique	547	2	61110.7	2	5	0.000137541	0.0548	8.4174
fig|2226.5.peg.82	629	Unique	563	3	61845.9	3	5	0.000133632	0.048	10.0108
fig|2226.5.peg.218	16	Unique	643	4	69734.6	4	5	0.000117006	0.0855	14.1021
fig|2226.5.peg.1429	79	Unique	738	3	81868.5	3	5	0.000101944	0.0515	12.9177
fig|2226.5.peg.104	246	Unique	1075	5	119037	5	5	6.99859e-05	0.0288	9.7311
fig|2226.5.peg.957	36	Unique	1167	5	132867	5	5	6.44685e-05	0.0189	9.441
fig|2226.5.peg.1457	687	Some	1224	1	132584	3	5	6.14663e-05	0.027	9.7935
fig|2226.5.peg.2453	330	Unique	1401	1	152421	1	5	5.37008e-05	0.0043	9.4449
fig|2226.5.peg.1447	135	Unique	1689	2	182216	2	5	4.4544e-05	0.0201	19.1659
fig|2226.5.peg.1363	32	Unique	57	1	6037.1	1	4	0.00105593	0.2456	9.0199
fig|2226.5.peg.1137	33	Unique	62	1	7163.5	1	4	0.000970771	0.2581	9.6278
fig|2226.5.peg.1155	316	Unique	73	2	7971.7	2	4	0.000824491	0.3151	7.7673
fig|2226.5.peg.1518	359	Unique	77	3	9123.5	3	4	0.00078166	0.2338	7.515
fig|2226.5.peg.963	319	Unique	80	1	9019.5	1	4	0.000752348	0.25	6.0002
fig|2226.5.peg.1430	357	Unique	89	2	9712.1	2	4	0.000676268	0.4494	9.4791
fig|2226.5.peg.2395	236	Unique	103	4	12011.2	4	4	0.000584348	0.3786	11.5156
fig|2226.5.peg.223	80	Unique	117	3	13554.2	3	4	0.000514426	0.3419	6.7936
fig|2226.5.peg.1899	586	Unique	135	3	16123.9	3	4	0.000445836	0.1111	5.9946
fig|2226.5.peg.1019	378	Unique	141	2	16100.9	2	4	0.000426864	0.0993	8.4362
fig|2226.5.peg.1747	88	Unique	151	1	16977.4	1	4	0.000398595	0.1126	15.3485
fig|2226.5.peg.1543	641	Unique	152	2	16427.8	2	4	0.000395973	0.3092	10.8538
fig|2226.5.peg.2387	140	Unique	160	2	17487.9	2	4	0.000376174	0.1562	7.0793
fig|2226.5.peg.425	539	Unique	160	2	17997.2	2	4	0.000376174	0.2188	8.0509
fig|2226.5.peg.81	39	Unique	161	2	17636.7	2	4	0.000373837	0.0745	9.0477
fig|2226.5.peg.677	87	Unique	171	3	18845.8	3	4	0.000351976	0.1287	7.001
fig|2226.5.peg.2027	25	Unique	184	2	20662.2	2	4	0.000327108	0.0543	7.7475
fig|2226.5.peg.1242	550	Unique	189	1	20743.7	1	4	0.000318454	0.0635	8.0101
fig|2226.5.peg.204	348	Unique	211	3	23396.6	3	4	0.00028525	0.1991	8.6969
fig|2226.5.peg.1790	462	Unique	234	3	26471.5	3	4	0.000257213	0.1752	10.5253
fig|2226.5.peg.2310	414	Unique	247	2	26398.9	2	4	0.000243675	0.1579	12.9771
fig|2226.5.peg.1659	371	Unique	252	2	28001.4	2	4	0.000238841	0.0476	9.5463
fig|2226.5.peg.2204	635	Unique	254	2	27655.5	2	4	0.00023696	0.1535	8.6538
fig|2226.5.peg.965	470	Unique	257	1	26936.7	1	4	0.000234194	0.0739	15.0083
fig|2226.5.peg.2147	533	Unique	266	4	30094.6	4	4	0.00022627	0.0639	4.9458
fig|2226.5.peg.1854	309	Unique	267	3	29469.8	3	4	0.000225423	0.1573	7.4575
fig|2226.5.peg.1096	555	Unique	269	1	29641.5	1	4	0.000223747	0.0335	6.1855
fig|2226.5.peg.939	697	Some	274	1	30743.7	2	4	0.000219664	0.0401	8.151
fig|2226.5.peg.1595	409	Unique	291	4	31651.7	4	4	0.000206831	0.1134	6.2209
fig|2226.5.peg.2160	646	Unique	306	1	33080.8	1	4	0.000196692	0.0392	8.461
fig|2226.5.peg.1105	190	Unique	321	3	34899.5	3	4	0.000187501	0.0966	8.0494
fig|2226.5.peg.1872	527	Unique	331	2	35024	2	4	0.000181836	0.0634	12.9893
fig|2226.5.peg.1491	131	Unique	342	3	38420.4	3	4	0.000175988	0.1228	8.5062
fig|2226.5.peg.2116	689	Some	354	0	37833	1	4	0.000170022	0.0254	6.1462
fig|2226.5.peg.105	29	Unique	365	3	39448.7	3	4	0.000164898	0.0767	7.7404
fig|2226.5.peg.109	368	Unique	429	2	48402.9	2	4	0.000140298	0.0653	8.6578
contaminant_KERATIN09	679	Some	429	0	47879.5	1	4	0.000140298	0.0163	6.3168
fig|2226.5.peg.1661	542	Unique	440	1	47093.2	1	4	0.000136791	0.0386	10.5897
fig|2226.5.peg.371	602	Unique	447	3	50209	3	4	0.000134648	0.0872	8.8794
fig|2226.5.peg.2069	248	Unique	456	2	49174	2	4	0.000131991	0.0614	7.7336
fig|2226.5.peg.2249	22	Unique	460	3	51225.4	3	4	0.000130843	0.0848	10.1322
fig|2226.5.peg.1772	350	Unique	491	3	54152.3	3	4	0.000122582	0.0692	8.7378
fig|2226.5.peg.783	366	Unique	506	2	55086.1	2	4	0.000118948	0.0415	6.075
fig|2226.5.peg.1838	82	Unique	601	4	65293.6	4	4	0.000100146	0.0882	6.8796
fig|2226.5.peg.918	677	Unique	764	3	84242.9	3	4	7.87799e-05	0.0275	8.8981
fig|2226.5.peg.2354	541	Unique	820	3	91334.7	3	4	7.33998e-05	0.0171	8.2167
fig|2226.5.peg.194	415	Unique	843	3	91891.4	3	4	7.13972e-05	0.0332	9.6919
fig|2226.5.peg.456	325	Unique	59	1	6956.7	1	3	0.0007651	0.1864	4.8472
fig|2226.5.peg.1241	376	Unique	61	1	6653.4	1	3	0.000740014	0.1967	5.1727
fig|2226.5.peg.1802	315	Unique	64	2	7009.7	2	3	0.000705326	0.2969	5.4055
fig|2226.5.peg.2297	367	Unique	64	2	7118.6	2	3	0.000705326	0.2812	7.268
fig|2226.5.peg.1376	153	Unique	89	1	10210	1	3	0.000507201	0.1348	6.106
fig|2226.5.peg.1101	413	Unique	96	1	10418.5	1	3	0.000470217	0.1771	9.238
fig|2226.5.peg.1197	531	Unique	99	2	11225.9	2	3	0.000455968	0.1818	5.1077
fig|2226.5.peg.829	318	Unique	105	2	11971	2	3	0.000429913	0.3238	7.1906
fig|2226.5.peg.1419	362	Unique	120	2	13266.6	2	3	0.000376174	0.2333	6.9393
fig|2226.5.peg.1108	589	Unique	129	1	13941	1	3	0.000349929	0.1705	8.9066
fig|2226.5.peg.2330	276	Unique	130	2	14636.7	2	3	0.000347237	0.0923	5.3802
fig|2226.5.peg.2028	632	Unique	131	1	14860.7	1	3	0.000344587	0.1145	7.135
fig|2226.5.peg.2340	482	Unique	137	3	13976.3	3	3	0.000329495	0.3285	7.5313
fig|2226.5.peg.1577	99	Unique	145	2	16139.2	2	3	0.000311316	0.0966	5.1195
fig|2226.5.peg.161	95	Unique	152	1	16330.9	1	3	0.000296979	0.0855	9.7854
fig|2226.5.peg.645	410	Unique	158	3	17681.8	3	3	0.000285702	0.2848	6.2122
fig|2226.5.peg.2026	76	Unique	158	3	18410.4	3	3	0.000285702	0.2025	5.5203
fig|2226.5.peg.2353	272	Unique	163	1	17710	1	3	0.000276938	0.1166	5.1534
fig|2226.5.peg.19	701	All	178	0	19308.2	1	3	0.0002536	0.0449	4.3627
fig|2226.5.peg.1685	701	All	178	0	19308.2	1	3	0.0002536	0.0449	4.3627
fig|2226.5.peg.1282	265	Unique	187	1	20256.2	1	3	0.000241395	0.0642	6.8362
fig|2226.5.peg.1152	374	Unique	187	2	20634.1	2	3	0.000241395	0.0588	5.3757
fig|2226.5.peg.1113	94	Unique	190	1	20511.9	1	3	0.000237584	0.1105	9.6773
fig|2226.5.peg.1807	37	Unique	196	1	22771.3	1	3	0.000230311	0.0714	9.338
fig|2226.5.peg.2089	85	Unique	200	2	22012.3	2	3	0.000225704	0.105	6.2651
fig|2226.5.peg.1169	494	Unique	203	1	22775.7	1	3	0.000222369	0.0542	4.4455
fig|2226.5.peg.567	538	Unique	206	2	23197.4	2	3	0.00021913	0.1699	6.5547
fig|2226.5.peg.1102	256	Unique	220	2	25666.2	2	3	0.000205186	0.1182	6.8108
fig|2226.5.peg.899	598	Unique	221	2	24454.2	2	3	0.000204257	0.1267	6.7308
fig|2226.5.peg.2429	611	Unique	227	1	25210	1	3	0.000198858	0.0661	6.6562
fig|2226.5.peg.817	203	Unique	232	1	25413.2	1	3	0.000194573	0.0991	11.0792
fig|2226.5.peg.2144	603	Unique	236	2	26309.6	2	3	0.000191275	0.0508	6.4553
fig|2226.5.peg.1504	593	Unique	242	2	26501.8	2	3	0.000186533	0.0909	5.3295
fig|2226.5.peg.1349	648	Unique	252	2	28361.8	2	3	0.00017913	0.0437	5.7101
fig|2226.5.peg.1025	358	Unique	263	2	27798.4	2	3	0.000171638	0.0837	6.8592
fig|2226.5.peg.1293	609	Unique	276	1	30102.5	1	3	0.000163554	0.0435	4.3984
fig|2226.5.peg.671	604	Unique	278	2	30418.1	2	3	0.000162377	0.0683	8.3224
fig|2226.5.peg.1605	258	Unique	282	1	30633	1	3	0.000160074	0.0461	9.134
fig|2226.5.peg.1940	640	Unique	300	1	30583.3	1	3	0.00015047	0.04	7.6088
fig|2226.5.peg.1133	268	Unique	303	1	31177.9	1	3	0.00014898	0.0594	6.9431
fig|2226.5.peg.1999	625	Unique	312	2	35167.7	2	3	0.000144682	0.0641	5.5931
fig|2226.5.peg.2368	558	Unique	320	2	36175.4	2	3	0.000141065	0.0344	4.9201
fig|2226.5.peg.2409	30	Unique	329	2	36087.7	2	3	0.000137206	0.0547	4.3249
fig|2226.5.peg.723	38	Unique	329	2	37244.3	2	3	0.000137206	0.155	8.2901
fig|2226.5.peg.380	166	Unique	337	2	37763.2	2	3	0.000133949	0.0386	4.5718
fig|2226.5.peg.2481	556	Unique	345	1	37753.5	1	3	0.000130843	0.029	6.2731
fig|2226.5.peg.1909	198	Unique	389	3	42571.1	3	3	0.000116043	0.0566	5.1175
fig|2226.5.peg.838	628	Unique	391	2	43332.7	2	3	0.00011545	0.0793	7.9451
fig|2226.5.peg.2044	676	Unique	399	3	43075.5	3	3	0.000113135	0.0927	6.7277
fig|2226.5.peg.1498	417	Unique	401	2	44945.2	2	3	0.000112571	0.0673	9.1838
fig|2226.5.peg.1297	380	Unique	401	3	44562.1	3	3	0.000112571	0.0274	5.4089
fig|2226.5.peg.1870	631	Unique	414	2	44118.6	2	3	0.000109036	0.0652	7.1983
fig|2226.5.peg.2107	204	Unique	420	2	46692.6	2	3	0.000107478	0.1	5.7278
fig|2226.5.peg.1944	430	Unique	422	2	47226.6	2	3	0.000106969	0.0379	4.8644
fig|2226.5.peg.1898	634	Unique	446	3	49814.6	3	3	0.000101213	0.0605	4.7119
fig|2226.5.peg.1316	370	Unique	456	2	47984.1	2	3	9.89931e-05	0.0921	7.0601
fig|2226.5.peg.539	192	Unique	456	3	49986.6	3	3	9.89931e-05	0.1316	6.1359
fig|2226.5.peg.1475	142	Unique	516	3	57178.8	3	3	8.74823e-05	0.0329	5.4867
fig|2226.5.peg.771	607	Unique	540	1	60392.6	1	3	8.35942e-05	0.0259	7.897
fig|2226.5.peg.865	422	Unique	591	2	64176.7	2	3	7.63805e-05	0.0609	6.5656
fig|2226.5.peg.366	441	Unique	610	2	64437	2	3	7.40014e-05	0.0131	4.7297
fig|2226.5.peg.2108	31	Unique	612	1	66485.4	1	3	7.37596e-05	0.0327	10.9977
fig|2226.5.peg.496	92	Unique	634	2	70580.2	2	3	7.12001e-05	0.0678	11.0169
fig|2226.5.peg.602	537	Unique	636	3	71236	3	3	7.09762e-05	0.044	4.8836
contaminant_KERATIN14	705	Some	638	0	65812.1	2	3	7.07537e-05	0.0282	7.2866
fig|2226.5.peg.1517	699	Some	643	0	70332.7	1	3	7.02035e-05	0.0109	6.2649
fig|2226.5.peg.1658	425	Unique	707	3	77368.3	3	3	6.38485e-05	0.0481	4.5509
fig|2226.5.peg.110	601	Unique	784	2	86257.9	2	3	5.75776e-05	0.023	4.9528
fig|2226.5.peg.698	191	Unique	801	3	89254.2	3	3	5.63556e-05	0.0512	4.2708
fig|2226.5.peg.1835	35	Unique	1015	3	113068	3	3	4.44738e-05	0.0246	4.5671
fig|2226.5.peg.77	424	Unique	68	1	7798.7	1	2	0.000442558	0.2941	3.9553
fig|2226.5.peg.1317	434	Unique	72	1	7928.2	1	2	0.000417971	0.0972	3.1395
fig|2226.5.peg.177	495	Unique	74	1	8510.9	1	2	0.000406675	0.1081	3.3562
fig|2226.5.peg.2237	193	Unique	79	1	8459.6	1	2	0.000380936	0.3418	6.0009
fig|2226.5.peg.1967	605	Unique	80	2	7816.2	2	2	0.000376174	0.2125	3.745
fig|2226.5.peg.1278	600	Unique	86	1	10049.7	1	2	0.000349929	0.1395	4.5338
fig|2226.5.peg.1683	692	All	88	0	10191.4	2	2	0.000341976	0.3295	5.6321
fig|2226.5.peg.21	692	All	88	0	10191.4	2	2	0.000341976	0.3295	5.6321
fig|2226.5.peg.216	213	Unique	95	1	10751.5	1	2	0.000316778	0.1158	3.8118
fig|2226.5.peg.2235	98	Unique	107	1	11711.9	1	2	0.000281252	0.0748	3.757
fig|2226.5.peg.1606	437	Unique	112	2	13161.4	2	2	0.000268696	0.1339	2.6662
fig|2226.5.peg.879	41	Unique	115	1	12539.6	1	2	0.000261686	0.1043	4.7435
fig|2226.5.peg.915	100	Unique	117	1	13388.7	1	2	0.000257213	0.0769	3.7398
fig|2226.5.peg.2413	627	Unique	130	2	14806.7	2	2	0.000231492	0.1692	4.5022
fig|2226.5.peg.2137	379	Unique	133	1	14785.7	1	2	0.00022627	0.0526	3.1026
fig|2226.5.peg.2442	93	Unique	134	1	15260.7	1	2	0.000224581	0.1269	6.5881
fig|2226.5.peg.730	426	Unique	139	1	15444.3	1	2	0.000216503	0.0791	5.5511
fig|2226.5.peg.851	201	Unique	144	1	16318	1	2	0.000208986	0.1111	5.51
fig|2226.5.peg.1987	103	Unique	144	1	16939.5	1	2	0.000208986	0.1042	2.7788
fig|2226.5.peg.605	623	Unique	149	1	17175.2	1	2	0.000201973	0.1208	5.493
fig|2226.5.peg.230	551	Unique	152	1	17402.8	1	2	0.000197986	0.0855	4.6379
fig|2226.5.peg.1160	195	Unique	153	1	16560	1	2	0.000196692	0.1699	9.4175
fig|2226.5.peg.1946	320	Unique	159	1	18298.1	1	2	0.00018927	0.0818	5.0311
fig|2226.5.peg.1604	327	Unique	159	2	17378	2	2	0.00018927	0.0503	4.0369
fig|2226.5.peg.1381	161	Unique	163	1	18734	1	2	0.000184625	0.1043	3.1965
fig|2226.5.peg.44	218	Unique	166	1	17631.5	1	2	0.000181289	0.0663	3.0278
fig|2226.5.peg.2197	530	Unique	171	2	18942.5	2	2	0.000175988	0.1228	5.2375
fig|2226.5.peg.1211	483	Unique	173	1	18999.1	1	2	0.000173953	0.0925	7.0934
fig|2226.5.peg.2454	45	Unique	185	1	20466.2	1	2	0.00016267	0.0486	2.9301
fig|2226.5.peg.1150	475	Unique	190	2	21495.2	2	2	0.000158389	0.1105	3.7914
fig|2226.5.peg.1839	34	Unique	196	1	20792.7	1	2	0.00015354	0.0816	6.2232
fig|2226.5.peg.493	637	Unique	197	1	21566.3	1	2	0.000152761	0.1066	5.8381
fig|2226.5.peg.1897	477	Unique	201	2	22661.2	2	2	0.000149721	0.1393	3.9755
fig|2226.5.peg.1973	544	Unique	205	2	23263.7	2	2	0.0001468	0.0634	3.9411
fig|2226.5.peg.2490	154	Unique	209	1	23982.7	1	2	0.00014399	0.0478	3.5681
fig|2226.5.peg.2422	326	Unique	211	1	24001.1	1	2	0.000142625	0.0664	4.9467
fig|2226.5.peg.149	159	Unique	219	1	24300.6	1	2	0.000137415	0.0411	2.9488
fig|2226.5.peg.848	614	Unique	229	1	24730.1	1	2	0.000131414	0.0524	4.4412
fig|2226.5.peg.2233	432	Unique	239	1	24182.6	1	2	0.000125916	0.0335	3.5323
fig|2226.5.peg.240	479	Unique	245	2	26034.3	2	2	0.000122832	0.1143	2.9096
fig|2226.5.peg.2458	26	Unique	246	2	27231.3	2	2	0.000122333	0.0854	5.4079
fig|2226.5.peg.2263	497	Unique	256	1	29371.9	1	2	0.000117554	0.0625	3.122
fig|2226.5.peg.232	420	Unique	259	2	26898.7	2	2	0.000116193	0.1042	3.7485
fig|2226.5.peg.1398	50	Unique	259	2	27879	2	2	0.000116193	0.0425	3.5938
fig|2226.5.peg.888	373	Unique	260	2	28303.3	2	2	0.000115746	0.0615	4.8155
fig|2226.5.peg.1512	52	Unique	263	1	29751.9	1	2	0.000114426	0.0684	2.3705
fig|2226.5.peg.1134	90	Unique	264	2	28803.4	2	2	0.000113992	0.0909	3.3719
fig|2226.5.peg.1173	546	Unique	267	1	29281	1	2	0.000112711	0.0637	4.0859
fig|2226.5.peg.349	150	Unique	269	1	27753.7	1	2	0.000111873	0.0855	5.374
fig|2226.5.peg.1369	144	Unique	269	2	27965.7	2	2	0.000111873	0.1227	4.6948
fig|2226.5.peg.1977	313	Unique	281	1	30656.8	1	2	0.000107096	0.0747	6.3742
fig|2226.5.peg.1178	136	Unique	283	2	31144.3	2	2	0.000106339	0.0459	2.5803
fig|2226.5.peg.1763	682	Some	289	0	31861	1	2	0.000104131	0.0242	3.2171
fig|2226.5.peg.675	250	Unique	291	1	32743.6	1	2	0.000103416	0.0481	6.8064
fig|2226.5.peg.960	428	Unique	296	1	34348.1	1	2	0.000101669	0.0304	3.9446
fig|2226.5.peg.2128	592	Unique	300	2	33341	2	2	0.000100313	0.0733	3.1437
fig|2226.5.peg.995	321	Unique	302	1	35071.8	1	2	9.96487e-05	0.043	5.5699
fig|2226.5.peg.1550	501	Unique	308	2	33615.6	2	2	9.77075e-05	0.0292	3.4084
fig|2226.5.peg.615	597	Unique	324	2	36244	2	2	9.28825e-05	0.0648	4.3656
fig|2226.5.peg.2006	211	Unique	326	1	35238	1	2	9.23126e-05	0.0368	4.5751
fig|2226.5.peg.1728	427	Unique	331	1	37129.3	1	2	9.09182e-05	0.0453	5.0131
fig|2226.5.peg.1362	645	Unique	339	1	37140	1	2	8.87726e-05	0.0324	4.4154
fig|2226.5.peg.619	255	Unique	339	1	36256.4	1	2	8.87726e-05	0.059	6.0337
fig|2226.5.peg.2337	205	Unique	340	1	37164.2	1	2	8.85115e-05	0.0471	6.0875
fig|2226.5.peg.1450	549	Unique	346	1	39085	1	2	8.69766e-05	0.052	5.3131
fig|2226.5.peg.753	559	Unique	361	1	40504	1	2	8.33626e-05	0.0305	3.8495
fig|2226.5.peg.438	612	Unique	376	1	42145.9	1	2	8.0037e-05	0.0372	2.6928
fig|2226.5.peg.1245	138	Unique	379	2	41285.3	2	2	7.94035e-05	0.0739	5.5689
fig|2226.5.peg.1029	143	Unique	383	2	41302.3	2	2	7.85742e-05	0.0809	3.7609
fig|2226.5.peg.31	418	Unique	385	2	41961.4	2	2	7.8166e-05	0.0701	3.9111
fig|2226.5.peg.1778	498	Unique	385	1	44108.1	1	2	7.8166e-05	0.0364	2.9619
fig|2226.5.peg.1526	642	Unique	395	2	43330.8	2	2	7.61871e-05	0.0354	4.834
fig|2226.5.peg.1853	364	Unique	400	2	45435.6	2	2	7.52348e-05	0.0525	4.2249
fig|2226.5.peg.505	626	Unique	401	1	44971.8	1	2	7.50472e-05	0.0299	6.4145
fig|2226.5.peg.1497	252	Unique	401	2	43537.6	2	2	7.50472e-05	0.0524	3.7139
fig|2226.5.peg.1187	147	Unique	405	1	44521.1	1	2	7.4306e-05	0.0296	4.3297
fig|2226.5.peg.1395	317	Unique	413	2	47641.5	2	2	7.28666e-05	0.0412	3.3711
fig|2226.5.peg.1575	212	Unique	413	2	43614.7	2	2	7.28666e-05	0.0266	3.6271
fig|2226.5.peg.1920	563	Unique	414	2	44606.9	2	2	7.26906e-05	0.029	3.0892
fig|2226.5.peg.1773	419	Unique	417	2	45193.7	2	2	7.21677e-05	0.0791	4.706
fig|2226.5.peg.2223	139	Unique	421	2	46131.8	2	2	7.1482e-05	0.0475	4.6701
fig|2226.5.peg.1017	471	Unique	439	1	48568	1	2	6.85511e-05	0.0456	6.0826
fig|2226.5.peg.566	101	Unique	450	2	50948.4	2	2	6.68754e-05	0.0267	3.2086
fig|2226.5.peg.2492	47	Unique	463	1	50016.2	1	2	6.49977e-05	0.0216	2.7209
fig|2226.5.peg.931	335	Unique	496	2	54340.5	2	2	6.06732e-05	0.0242	3.1109
fig|2226.5.peg.1394	259	Unique	498	1	55272.3	1	2	6.04295e-05	0.0261	4.9539
fig|2226.5.peg.820	102	Unique	500	1	54114.2	1	2	6.01878e-05	0.022	3.3378
fig|2226.5.peg.1578	157	Unique	521	1	56927.6	1	2	5.77618e-05	0.025	3.4809
fig|2226.5.peg.2011	91	Unique	533	2	59592.1	2	2	5.64614e-05	0.0394	3.131
contaminant_KERATIN18	705	Some	562	1	59767.2	2	2	5.35479e-05	0.016	2.9406
fig|2226.5.peg.1336	543	Unique	613	1	68543.9	1	2	4.90928e-05	0.0196	4.5055
fig|2226.5.peg.1188	644	Unique	614	2	67395.9	2	2	4.90129e-05	0.0342	3.5816
fig|2226.5.peg.2496	275	Unique	615	1	68283.9	1	2	4.89332e-05	0.0179	3.1948
contaminant_KERATIN15	705	Some	629	0	64453.6	1	2	4.78441e-05	0.0143	5.8593
fig|2226.5.peg.1100	372	Unique	696	2	77976.8	2	2	4.32384e-05	0.0201	3.6928
fig|2226.5.peg.1463	687	Some	737	0	81024.9	1	2	4.0833e-05	0.0136	3.9232
fig|2226.5.peg.476	207	Unique	927	1	98471.3	1	2	3.24638e-05	0.0129	5.1018
fig|2226.5.peg.1896	540	Unique	941	2	104362	2	2	3.19808e-05	0.0276	3.8694
fig|2226.5.peg.1953	700	All	38	0	4088.2	1	1	0.000395973	0.2632	2.0162
fig|2226.5.peg.1952	700	All	38	0	4147.1	1	1	0.000395973	0.2632	2.0162
fig|2226.5.peg.488	312	Unique	39	1	4585.1	1	1	0.000385819	0.5128	2.7429
fig|2226.5.peg.600	40	Unique	41	1	4789.5	1	1	0.000366999	0.1951	2.188
fig|2226.5.peg.886	249	Unique	46	1	5427.7	1	1	0.000327108	0.2826	3.2626
fig|2226.5.peg.1238	261	Unique	49	1	5644.7	1	1	0.000307081	0.2653	2.0947
fig|2226.5.peg.842	151	Unique	59	1	6942.5	1	1	0.000255033	0.1695	3.0321
fig|2226.5.peg.475	260	Unique	67	1	6986.4	1	1	0.000224581	0.2388	3.2575
fig|2226.5.peg.801	489	Unique	95	1	10370.4	1	1	0.000158389	0.1158	2.3315
fig|2226.5.peg.1997	491	Unique	98	1	11564.9	1	1	0.00015354	0.1224	3.6005
fig|2226.5.peg.561	636	Unique	110	1	12812.1	1	1	0.000136791	0.1364	3.3444
fig|2226.5.peg.2508	685	All	116	0	12406.2	1	1	0.000129715	0.3017	2.0781
fig|2226.5.peg.1677	685	All	116	0	12406.2	1	1	0.000129715	0.3017	2.0781
fig|2226.5.peg.1986	42	Unique	117	1	13535.9	1	1	0.000128606	0.1111	2.0405
fig|2226.5.peg.291	485	Unique	120	1	13768.5	1	1	0.000125391	0.1833	2.5064
fig|2226.5.peg.1673	704	All	121	0	13614.6	1	1	0.000124355	0.1488	2.5416
fig|2226.5.peg.2512	704	All	121	0	13614.6	1	1	0.000124355	0.1488	2.5416
fig|2226.5.peg.40	435	Unique	129	1	14582.5	1	1	0.000116643	0.1085	2.0221
fig|2226.5.peg.1641	361	Unique	129	1	14339.7	1	1	0.000116643	0.155	3.7476
fig|2226.5.peg.1856	208	Unique	132	1	15345	1	1	0.000113992	0.1212	2.8351
fig|2226.5.peg.2194	608	Unique	138	1	15587	1	1	0.000109036	0.0942	2.5069
fig|2226.5.peg.1410	206	Unique	149	1	16933.3	1	1	0.000100986	0.1208	3.9872
fig|2226.5.peg.2302	267	Unique	150	1	17419.4	1	1	0.000100313	0.0733	2.4205
fig|2226.5.peg.814	487	Unique	152	1	17856.8	1	1	9.89931e-05	0.1118	2.6045
fig|2226.5.peg.2083	429	Unique	154	1	16621.8	1	1	9.77075e-05	0.0974	2.2767
fig|2226.5.peg.2448	423	Unique	193	1	20584.6	1	1	7.79635e-05	0.1192	3.5015
fig|2226.5.peg.2501	552	Unique	211	1	22895.5	1	1	7.13126e-05	0.109	3.1258
fig|2226.5.peg.2073	149	Unique	246	1	25915.5	1	1	6.11665e-05	0.0488	2.2272
fig|2226.5.peg.234	214	Unique	248	1	27970.6	1	1	6.06732e-05	0.0645	2.0673
fig|2226.5.peg.1684	695	All	264	0	30525	1	1	5.69961e-05	0.0379	2.3056
fig|2226.5.peg.20	695	All	264	0	30525	1	1	5.69961e-05	0.0379	2.3056
fig|2226.5.peg.594	431	Unique	274	1	30250.8	1	1	5.49159e-05	0.0584	2.3964
fig|2226.5.peg.2380	210	Unique	275	1	31139.8	1	1	5.47162e-05	0.0327	2.2661
fig|2226.5.peg.132	639	Unique	277	1	30811.8	1	1	5.43211e-05	0.0433	2.6157
fig|2226.5.peg.778	202	Unique	279	1	29716.3	1	1	5.39317e-05	0.0538	3.7218
fig|2226.5.peg.153	271	Unique	299	1	32773.1	1	1	5.03243e-05	0.0334	2.24
fig|2226.5.peg.1379	557	Unique	304	1	33456.1	1	1	4.94966e-05	0.0395	2.0747
fig|2226.5.peg.2482	486	Unique	308	1	35451	1	1	4.88538e-05	0.039	2.2801
fig|2226.5.peg.378	262	Unique	367	1	42394.6	1	1	4.09999e-05	0.0436	3.4921
fig|2226.5.peg.1932	162	Unique	373	1	42866.8	1	1	4.03404e-05	0.0268	2.0903
fig|2226.5.peg.2360	324	Unique	374	1	42218.6	1	1	4.02325e-05	0.0321	2.3456
fig|2226.5.peg.1480	484	Unique	380	1	40708.9	1	1	3.95973e-05	0.0395	2.6497
fig|2226.5.peg.1190	156	Unique	396	1	43247.4	1	1	3.79974e-05	0.0227	2.0683
fig|2226.5.peg.837	96	Unique	402	1	44136.5	1	1	3.74302e-05	0.0323	3.0346
fig|2226.5.peg.2304	610	Unique	405	1	43658.8	1	1	3.7153e-05	0.0346	2.1332
fig|2226.5.peg.695	155	Unique	407	1	44738.2	1	1	3.69704e-05	0.0418	2.4216
fig|2226.5.peg.1181	490	Unique	411	1	46508.7	1	1	3.66106e-05	0.0268	2.6353
fig|2226.5.peg.2468	270	Unique	411	1	46240.3	1	1	3.66106e-05	0.0292	2.2258
fig|2226.5.peg.1551	554	Unique	414	1	44386.8	1	1	3.63453e-05	0.0362	2.2348
fig|2226.5.peg.1121	638	Unique	415	1	47090.6	1	1	3.62577e-05	0.0289	2.5926
fig|2226.5.peg.14	688	All	416	0	45706.8	1	1	3.61706e-05	0.0312	2.9446
fig|2226.5.peg.1690	688	All	416	0	45706.8	1	1	3.61706e-05	0.0312	2.9446
fig|2226.5.peg.1915	643	Unique	434	1	47384.2	1	1	3.46704e-05	0.053	3.452
fig|2226.5.peg.212	547	Unique	436	1	46248.2	1	1	3.45114e-05	0.0275	2.1818
fig|2226.5.peg.2010	165	Unique	439	1	49843.9	1	1	3.42755e-05	0.0387	2.2303
fig|2226.5.peg.213	152	Unique	443	1	47057.5	1	1	3.3966e-05	0.0384	2.2097
fig|2226.5.peg.2135	492	Unique	452	1	48453.4	1	1	3.32897e-05	0.0221	2.2081
fig|2226.5.peg.1531	323	Unique	455	1	51795.7	1	1	3.30702e-05	0.0308	2.6659
fig|2226.5.peg.29	375	Unique	483	1	53978.4	1	1	3.11531e-05	0.0228	2.7919
fig|2226.5.peg.1736	266	Unique	564	1	61426.8	1	1	2.6679e-05	0.0195	2.315
fig|2226.5.peg.1492	97	Unique	564	1	60738.6	1	1	2.6679e-05	0.0479	3.1924
fig|2226.5.peg.2396	328	Unique	572	1	63945.3	1	1	2.63059e-05	0.0315	2.358
fig|2226.5.peg.1708	269	Unique	623	1	68927.7	1	1	2.41524e-05	0.0177	2.2089
fig|2226.5.peg.237	694	Some	644	0	68750.5	1	1	2.33648e-05	0.0202	2.6729
fig|2226.5.peg.1751	209	Unique	648	1	73279.4	1	1	2.32206e-05	0.0185	3.2943
fig|2226.5.peg.1770	263	Unique	726	1	81970.4	1	1	2.07258e-05	0.0152	2.3273

## Sheet: Choline_rep3
Locus	group	grouptype	Length	#unique peptides	molecular weight	Sequence count	spectrum count	NSAF	coverage	Protein score	Description
fig|2226.5.peg.1114	356	Unique	248	45	27837.6	45	285	0.0381328	0.8831	729.231
fig|2226.5.peg.665	424	Some	218	11	23120.5	24	215	0.0327256	0.7248	610.878
fig|2226.5.peg.1339	420	Some	546	72	58504.1	73	520	0.0316021	0.7949	1431.49
fig|2226.5.peg.949	422	Some	216	34	22756.4	35	189	0.0290344	0.7454	513.937
fig|2226.5.peg.1111	109	Unique	434	52	45280.6	52	292	0.0223253	0.6521	869.195
fig|2226.5.peg.2146	289	Unique	58	3	6323.2	3	34	0.0194516	0.4655	83.3891
fig|2226.5.peg.2269	358	Unique	427	36	46224.1	36	226	0.0175625	0.5831	600.347
fig|2226.5.peg.1082	218	Unique	67	6	7626.2	6	34	0.0168387	0.4925	81.7109
fig|2226.5.peg.652	424	Some	218	3	22968.6	16	105	0.0159822	0.2156	237.167
fig|2226.5.peg.2119	429	Some	498	22	53963	45	235	0.0156583	0.5984	598.662
fig|2226.5.peg.1115	397	Unique	572	54	62386.3	54	264	0.0153149	0.6171	685.445
fig|2226.5.peg.946	426	Some	98	3	11317.6	9	43	0.0145595	0.4286	87.83
fig|2226.5.peg.2171	186	Unique	172	19	18847	19	74	0.0142761	0.564	156.564
fig|2226.5.peg.1087	39	Unique	82	7	9277.8	7	35	0.0141631	0.5	100.822
fig|2226.5.peg.2051	247	Unique	54	7	5910.7	7	22	0.0135187	0.7963	47.883
fig|2226.5.peg.1238	154	Unique	49	4	5644.7	4	19	0.0128666	0.8163	43.0658
fig|2226.5.peg.455	430	Some	67	3	7217.7	5	25	0.0123814	0.9552	52.4708
fig|2226.5.peg.1525	420	Some	492	27	53208.1	28	182	0.0122747	0.4085	533.457
fig|2226.5.peg.36	73	Unique	276	15	29896.1	15	85	0.0102192	0.5616	176.346
fig|2226.5.peg.869	42	Unique	117	6	12249.5	6	36	0.0102099	0.8803	107.27
fig|2226.5.peg.1908	77	Unique	95	6	9841.1	6	29	0.0101293	0.3895	71.1035
fig|2226.5.peg.1234	416	Some	189	0	19710.2	9	57	0.0100073	0.3439	178.145
fig|2226.5.peg.2045	357	Unique	616	44	65801.7	44	183	0.0098577	0.4854	440.867
fig|2226.5.peg.1088	3	Unique	253	16	27259.7	16	75	0.00983662	0.6047	201.465
fig|2226.5.peg.2115	426	Some	98	0	11210.6	6	28	0.00948063	0.3367	54.281
fig|2226.5.peg.43	159	Unique	91	2	10114.1	2	26	0.00948063	0.4505	63.3011
fig|2226.5.peg.1157	110	Unique	328	22	34279.4	22	93	0.00940836	0.5732	270.201
fig|2226.5.peg.1053	217	Unique	184	11	20786	11	50	0.0090169	0.5163	115.015
fig|2226.5.peg.868	288	Unique	71	3	7758.9	3	19	0.00887974	0.7465	88.9893
fig|2226.5.peg.1144	282	Unique	91	4	10461	4	24	0.00875135	0.4396	59.2268
fig|2226.5.peg.1584	404	Unique	127	9	14114.4	9	33	0.00862214	0.5591	74.9502
fig|2226.5.peg.973	155	Unique	58	5	6568.4	5	15	0.0085816	0.6207	32.753
fig|2226.5.peg.813	323	Unique	68	2	7279.6	2	17	0.00829555	0.8235	55.1958
fig|2226.5.peg.2120	429	Some	379	0	41243.9	23	94	0.00822988	0.4749	255.407
fig|2226.5.peg.2117	434	Some	216	2	22655.5	10	53	0.00814193	0.2407	130.009
fig|2226.5.peg.1079	113	Unique	132	7	14380.9	7	32	0.00804417	0.2045	82.863
fig|2226.5.peg.978	188	Unique	149	8	16329.6	8	36	0.00801717	0.5772	92.6906
fig|2226.5.peg.2113	416	Some	168	0	17765.1	7	40	0.00790052	0.2202	127.978
fig|2226.5.peg.1318	11	Unique	56	3	6478.2	3	13	0.00770301	0.3571	28.1269
fig|2226.5.peg.1624	434	Some	216	1	22651.4	9	50	0.00768106	0.0556	122.278
fig|2226.5.peg.669	405	Unique	335	10	36583.3	10	76	0.0075279	0.409	174.645
fig|2226.5.peg.1156	80	Unique	78	5	8784.3	5	17	0.00723202	0.4872	39.9548
fig|2226.5.peg.796	151	Unique	130	6	14117.9	6	27	0.00689169	0.5462	72.8433
fig|2226.5.peg.1903	185	Unique	422	19	46208.3	19	87	0.00684088	0.3341	233.547
fig|2226.5.peg.2435	74	Unique	652	16	72131.1	16	134	0.00681965	0.2515	390.126
fig|2226.5.peg.1080	285	Unique	109	9	12248.4	9	22	0.00669732	0.3761	45.4074
fig|2226.5.peg.867	362	Unique	62	3	7061.5	3	12	0.00642236	0.5323	21.1702
fig|2226.5.peg.1054	191	Unique	148	7	16860.9	7	28	0.00627771	0.2027	60.135
fig|2226.5.peg.1905	111	Unique	186	14	20796.1	14	34	0.00606556	0.629	79.4571
fig|2226.5.peg.1539	330	Unique	99	3	9993.8	3	17	0.00569795	0.3939	64.7573
fig|2226.5.peg.1399	38	Unique	343	14	37267.7	14	56	0.0054175	0.4373	125.037
fig|2226.5.peg.1968	407	Unique	183	4	20134.5	4	29	0.00525838	0.1366	72.1729
fig|2226.5.peg.2463	326	Unique	297	8	31358.5	8	47	0.00525105	0.3266	116.36
fig|2226.5.peg.1078	150	Unique	117	7	12931.1	7	18	0.00510495	0.3077	34.4899
fig|2226.5.peg.1069	249	Unique	211	15	22757.7	15	32	0.00503237	0.7441	72.5641
fig|2226.5.peg.975	253	Unique	88	4	10069.5	4	13	0.00490191	0.3409	30.2707
fig|2226.5.peg.1195	399	Unique	231	13	25938	13	34	0.00488396	0.6883	104.856
fig|2226.5.peg.2111	415	Some	467	8	49908.4	21	66	0.00468956	0.3148	133.886
fig|2226.5.peg.2297	220	Unique	64	3	7118.6	3	9	0.00466625	0.4531	28.9384
fig|2226.5.peg.1052	250	Unique	126	6	13138.9	6	17	0.00447696	0.4603	36.8643
fig|2226.5.peg.1906	5	Unique	142	5	15672.3	5	19	0.00443987	0.4366	45.937
fig|2226.5.peg.1418	255	Unique	98	4	10917.5	4	13	0.00440172	0.2347	35.2975
fig|2226.5.peg.1232	415	Some	467	8	49894.7	21	61	0.00433429	0.2591	124.438
fig|2226.5.peg.1965	7	Unique	108	4	11782.2	4	14	0.00430139	0.5926	31.8132
fig|2226.5.peg.1139	360	Unique	139	5	15350.2	5	18	0.00429697	0.4748	50.2207
fig|2226.5.peg.1545	187	Unique	367	12	38668.3	12	46	0.00415908	0.3433	109.665
fig|2226.5.peg.928	352	Unique	73	2	8082.3	2	9	0.00409095	0.2877	26.0254
fig|2226.5.peg.1154	153	Unique	115	5	12440.4	5	14	0.00403957	0.2522	31.8839
fig|2226.5.peg.2260	251	Unique	243	5	27951.8	5	29	0.00396001	0.3704	78.9613
fig|2226.5.peg.1073	329	Unique	177	4	19560.3	4	21	0.00393687	0.2938	69.675
fig|2226.5.peg.1902	163	Unique	103	3	11348.2	3	12	0.00386589	0.3301	25.2805
fig|2226.5.peg.1186	43	Unique	152	6	17271.2	6	17	0.00371117	0.3947	36.8898
fig|2226.5.peg.1068	287	Unique	153	6	16807.8	6	17	0.00368691	0.366	35.7127
fig|2226.5.peg.1239	116	Unique	112	5	12697.3	5	12	0.00355523	0.625	27.551
fig|2226.5.peg.1738	72	Unique	539	17	57734.3	17	57	0.00350906	0.295	129.774
fig|2226.5.peg.120	416	Some	216	0	22754.6	4	22	0.00337967	0.1991	61.2101
fig|2226.5.peg.663	433	Some	458	2	49748	9	46	0.00333271	0.2074	108.947
fig|2226.5.peg.1542	351	Unique	161	3	16734.8	3	16	0.00329761	0.2981	41.2948
fig|2226.5.peg.2145	401	Unique	92	4	10656.6	4	9	0.00324608	0.2609	16.0522
fig|2226.5.peg.650	433	Some	458	0	49748	7	44	0.00318781	0.131	102.212
fig|2226.5.peg.1089	394	Unique	337	14	36785.1	14	32	0.00315083	0.3056	69.9464
fig|2226.5.peg.1098	254	Unique	127	3	14050.1	3	12	0.00313533	0.3071	34.8082
fig|2226.5.peg.2434	123	Unique	180	2	19747.6	2	17	0.00313387	0.2111	48.6942
fig|2226.5.peg.1042	398	Unique	478	13	52418.9	13	44	0.00305443	0.2908	123.582
fig|2226.5.peg.494	325	Unique	298	9	31904.4	9	27	0.00300644	0.3289	70.2362
fig|2226.5.peg.835	430	Some	67	0	7219.6	2	6	0.00297154	0.2985	9.9854
fig|2226.5.peg.1380	41	Unique	125	6	13650.3	6	11	0.00292003	0.68	30.6733
fig|2226.5.peg.956	152	Unique	194	6	21327.7	6	16	0.00273668	0.201	33.9519
fig|2226.5.peg.1067	324	Unique	146	4	15721	4	12	0.0027273	0.1849	24.451
fig|2226.5.peg.864	114	Unique	134	6	14214.4	6	11	0.00272391	0.3806	37.6406
fig|2226.5.peg.797	4	Unique	269	8	28357.1	8	22	0.00271379	0.4312	52.3306
fig|2226.5.peg.224	172	Unique	98	2	11088.8	2	8	0.00270875	0.2143	16.7418
fig|2226.5.peg.2398	410	Unique	49	2	5667.9	2	4	0.00270875	0.3673	8.8235
fig|2226.5.peg.1541	45	Unique	213	4	23744.5	4	17	0.00264834	0.2864	45.1095
fig|2226.5.peg.1023	294	Unique	64	2	7433	2	5	0.00259236	0.1562	10.7232
fig|2226.5.peg.2015	321	Unique	116	4	12779.1	4	9	0.00257448	0.4052	23.1323
fig|2226.5.peg.563	76	Unique	304	8	33985.1	8	23	0.00251049	0.273	50.5559
fig|2226.5.peg.950	284	Unique	459	15	49382.1	15	34	0.00245794	0.3377	73.5527
fig|2226.5.peg.766	256	Unique	82	3	9538.8	3	6	0.00242797	0.4878	12.2823
fig|2226.5.peg.1084	157	Unique	151	6	16735.8	6	11	0.00241725	0.3775	29.4456
fig|2226.5.peg.1035	47	Unique	98	3	11169.2	3	7	0.00237016	0.2245	13.8107
fig|2226.5.peg.1734	81	Unique	113	5	12118.1	5	8	0.00234918	0.4513	16.9376
fig|2226.5.peg.1970	354	Unique	99	2	10788.6	2	7	0.00234622	0.2626	16.8337
fig|2226.5.peg.470	190	Unique	227	7	24788.8	7	16	0.00233883	0.2423	31.13
fig|2226.5.peg.961	89	Unique	130	2	14260.5	2	9	0.00229723	0.1462	17.9312
fig|2226.5.peg.1155	202	Unique	73	1	7971.7	1	5	0.00227275	0.3288	18.788
fig|2226.5.peg.2168	132	Unique	88	2	9834.5	2	6	0.00226242	0.25	13.7964
fig|2226.5.peg.2022	197	Unique	135	5	15063.7	5	9	0.00221215	0.2519	26.5317
fig|2226.5.peg.972	291	Unique	138	3	14803.5	3	9	0.00216406	0.1739	18.4803
fig|2226.5.peg.1972	283	Unique	461	10	50829.9	10	30	0.00215936	0.1497	74.6821
fig|2226.5.peg.1794	9	Unique	163	5	18196.6	5	10	0.00203572	0.2025	18.2162
fig|2226.5.peg.1072	363	Unique	148	5	16365.8	5	9	0.00201784	0.277	23.6759
fig|2226.5.peg.134	51	Unique	154	2	16556.6	2	9	0.00193922	0.2338	29.4972
fig|2226.5.peg.1371	192	Unique	258	6	27828.3	6	15	0.0019292	0.186	40.3345
fig|2226.5.peg.2239	328	Unique	318	7	34451.2	7	18	0.00187824	0.2799	48.5431
fig|2226.5.peg.1971	403	Unique	569	14	62440.6	14	32	0.00186613	0.2179	75.3121
fig|2226.5.peg.2126	24	Unique	73	1	7987.2	1	4	0.0018182	0.2055	9.2074
fig|2226.5.peg.1732	1	Unique	884	19	97459.6	19	48	0.00180175	0.1007	104.673
fig|2226.5.peg.1299	2	Unique	868	19	97350.5	19	47	0.00179673	0.2166	121.036
fig|2226.5.peg.2121	248	Unique	540	10	58468.9	10	29	0.00178201	0.1463	72.7098
fig|2226.5.peg.678	196	Unique	468	5	52214.5	5	25	0.00177255	0.1752	77.9466
fig|2226.5.peg.1048	189	Unique	456	9	50369.5	9	24	0.00174643	0.2237	58.9068
fig|2226.5.peg.887	286	Unique	95	4	10650.5	4	5	0.00174643	0.3789	10.3874
fig|2226.5.peg.339	129	Unique	76	1	8237.5	1	4	0.00174643	0.3289	13.0409
fig|2226.5.peg.2046	320	Unique	192	4	21801.5	4	10	0.00172824	0.1406	24.0215
fig|2226.5.peg.2340	298	Unique	137	2	13976.3	2	7	0.00169544	0.1606	17.6116
fig|2226.5.peg.795	78	Unique	435	7	47492.5	7	22	0.00167818	0.0943	43.1813
fig|2226.5.peg.1505	431	Some	416	7	45352.6	8	21	0.00167506	0.2139	56.0339
fig|2226.5.peg.2387	82	Unique	160	4	17487.9	4	8	0.00165911	0.1938	12.6577
fig|2226.5.peg.1095	359	Unique	411	7	45383.7	7	20	0.00161471	0.1582	45.6325
fig|2226.5.peg.889	396	Unique	329	4	36364.4	4	16	0.00161372	0.1003	35.6186
fig|2226.5.peg.1358	232	Unique	83	1	9161.6	1	4	0.00159914	0.1566	10.1524
fig|2226.5.peg.1782	98	Unique	150	1	16716.5	1	7	0.0015485	0.14	15.6193
fig|2226.5.peg.1158	8	Unique	344	4	38053.4	4	16	0.00154336	0.1366	50.7318
fig|2226.5.peg.2484	84	Unique	258	4	28331.8	4	12	0.00154336	0.1357	27.1762
fig|2226.5.peg.1351	119	Unique	331	4	35742.5	4	15	0.00150372	0.2628	47.1746
fig|2226.5.peg.1330	412	Unique	180	2	19421.1	2	8	0.00147476	0.0556	16.2475
fig|2226.5.peg.2064	336	Unique	68	1	7569.6	1	3	0.00146392	0.2794	5.7946
fig|2226.5.peg.1085	117	Unique	137	4	15733.2	4	6	0.00145323	0.3212	13.7208
fig|2226.5.peg.1112	15	Unique	162	4	18005.3	4	7	0.0014338	0.1728	13.7572
fig|2226.5.peg.1432	160	Unique	325	3	35113.9	3	14	0.00142939	0.1077	44.1591
fig|2226.5.peg.892	322	Unique	257	4	28564.2	4	11	0.00142025	0.1634	26.0318
fig|2226.5.peg.1083	195	Unique	307	5	33624.9	5	13	0.00140511	0.1759	28.942
fig|2226.5.peg.1086	86	Unique	237	6	25313.7	6	10	0.00140009	0.1899	18.3031
fig|2226.5.peg.33	193	Unique	285	5	32879.1	5	12	0.00139714	0.2316	31.0347
fig|2226.5.peg.982	260	Unique	311	2	34178.8	2	13	0.00138704	0.0579	34.1174
fig|2226.5.peg.111	236	Unique	96	1	10890.2	1	4	0.00138259	0.1458	10.3035
fig|2226.5.peg.1317	267	Unique	72	1	7928.2	1	3	0.00138259	0.2639	9.38
fig|2226.5.peg.880	261	Unique	145	3	15923.2	3	6	0.00137306	0.1103	11.4383
fig|2226.5.peg.1540	6	Unique	340	6	36319.8	6	14	0.00136633	0.1676	31.5508
fig|2226.5.peg.896	121	Unique	197	3	22908.2	3	8	0.0013475	0.1878	15.4616
fig|2226.5.peg.939	425	Some	274	1	30743.7	3	11	0.00133213	0.0584	26.2287
fig|2226.5.peg.2432	327	Unique	425	8	45755.5	8	17	0.00132729	0.2141	40.013
fig|2226.5.peg.1075	259	Unique	50	2	5909.9	2	2	0.00132729	0.46	4.2779
fig|2226.5.peg.958	425	Some	276	1	31281.8	3	11	0.00132248	0.1087	27.0237
fig|2226.5.peg.1140	14	Unique	126	2	13486.3	2	5	0.00131675	0.2222	10.9355
fig|2226.5.peg.2030	23	Unique	101	1	11120.9	1	4	0.00131415	0.1386	8.7833
fig|2226.5.peg.1304	290	Unique	103	3	12157.7	3	4	0.00128863	0.534	10.0111
fig|2226.5.peg.40	262	Unique	129	2	14582.5	2	5	0.00128613	0.2016	10.9678
fig|2226.5.peg.56	194	Unique	263	5	27839	5	10	0.00126168	0.1597	20.8297
fig|2226.5.peg.2237	139	Unique	79	1	8459.6	1	3	0.00126008	0.1013	5.2319
fig|2226.5.peg.1242	333	Unique	189	3	20743.7	3	7	0.00122897	0.1323	13.7584
fig|2226.5.peg.1143	395	Unique	523	9	55587.7	9	19	0.00120547	0.153	47.1944
fig|2226.5.peg.44	144	Unique	166	1	17631.5	1	6	0.00119936	0.0723	13.0919
fig|2226.5.peg.1904	75	Unique	724	11	79600.4	11	26	0.00119163	0.2169	52.6247
fig|2226.5.peg.2485	44	Unique	279	5	30705.2	5	10	0.00118933	0.172	23.7013
fig|2226.5.peg.1278	364	Unique	86	1	10049.7	1	3	0.00115752	0.1395	5.5205
fig|2226.5.peg.350	418	All	87	0	10238.9	1	3	0.00114421	0.092	4.3031
fig|2226.5.peg.351	418	All	87	0	10193	1	3	0.00114421	0.092	4.3031
fig|2226.5.peg.1315	199	Unique	176	4	19516.1	4	6	0.00113121	0.2557	12.5332
fig|2226.5.peg.1425	53	Unique	236	3	26957.7	3	8	0.00112482	0.0508	16.3321
fig|2226.5.peg.1603	100	Unique	59	1	6815.6	1	2	0.00112482	0.1864	2.9368
fig|2226.5.peg.1051	292	Unique	267	3	28677.1	3	9	0.0011185	0.1573	23.2667
fig|2226.5.peg.1643	295	Unique	89	2	9696.8	2	3	0.0011185	0.3483	5.1841
fig|2226.5.peg.798	40	Unique	584	8	64983	8	19	0.00107956	0.2774	50.367
fig|2226.5.peg.799	281	Unique	312	5	33433.9	5	10	0.00106353	0.125	30.3771
fig|2226.5.peg.2413	411	Unique	130	2	14806.7	2	4	0.00102099	0.1692	9.7327
fig|2226.5.peg.2254	370	Unique	131	1	15230.8	1	4	0.0010132	0.0763	7.4803
fig|2226.5.peg.222	299	Unique	198	4	22971.1	4	6	0.00100552	0.1364	12.7814
fig|2226.5.peg.2122	158	Unique	199	3	21940.8	3	6	0.00100047	0.1457	11.2352
fig|2226.5.peg.2025	83	Unique	374	5	41754.1	5	11	0.000975947	0.115	21.6583
fig|2226.5.peg.2084	221	Unique	340	6	36846.5	6	10	0.000975947	0.0912	20.0939
fig|2226.5.peg.1386	402	Unique	243	5	26760.9	5	7	0.000955866	0.1811	15.555
fig|2226.5.peg.1259	231	Unique	70	1	7962.9	1	2	0.000948063	0.2429	6.089
fig|2226.5.peg.1605	164	Unique	282	2	30633	2	8	0.000941339	0.1028	21.5265
fig|2226.5.peg.2235	52	Unique	107	3	11711.9	3	3	0.000930342	0.1308	5.777
fig|2226.5.peg.1129	118	Unique	322	5	35316.9	5	9	0.000927453	0.2298	23.3212
fig|2226.5.peg.1730	361	Unique	337	5	38154.8	5	9	0.000886171	0.1573	17.3846
fig|2226.5.peg.1050	427	Some	643	5	70799.6	6	17	0.00087729	0.1477	39.4712
fig|2226.5.peg.1032	156	Unique	304	5	33927.9	5	8	0.000873216	0.1612	16.5959
fig|2226.5.peg.1579	112	Unique	538	8	59423.4	8	14	0.000863477	0.1468	31.5224
fig|2226.5.peg.1765	79	Unique	385	6	41994	6	10	0.000861875	0.0831	23.4295
fig|2226.5.peg.1598	222	Unique	428	4	46490.9	4	11	0.000852813	0.1005	25.3054
fig|2226.5.peg.1913	50	Unique	78	2	9055.7	2	2	0.000850825	0.3846	4.521
fig|2226.5.peg.816	408	Unique	396	3	42365.8	3	10	0.000837934	0.1035	28.2741
fig|2226.5.peg.1036	10	Unique	317	4	35609.6	4	8	0.000837405	0.1356	18.6399
fig|2226.5.peg.2236	168	Unique	241	3	25448	3	6	0.000826113	0.0913	14.0123
fig|2226.5.peg.2418	224	Unique	82	2	9281.4	2	2	0.000809322	0.4512	6.3865
fig|2226.5.peg.1135	88	Unique	214	3	23432	3	5	0.000775285	0.1402	11.3417
fig|2226.5.peg.1329	309	Unique	86	1	9528.4	1	2	0.000771679	0.1512	4.0887
fig|2226.5.peg.1667	115	Unique	431	5	47559.8	5	10	0.000769888	0.1253	25.2189
fig|2226.5.peg.1784	175	Unique	131	1	14086.4	1	3	0.000759897	0.1069	8.0676
fig|2226.5.peg.1138	332	Unique	134	2	14491.7	2	3	0.000742885	0.2164	7.6677
fig|2226.5.peg.1149	198	Unique	182	4	20352.3	4	4	0.000729279	0.0714	7.1177
fig|2226.5.peg.1514	219	Unique	379	5	41696.8	5	8	0.000700416	0.1187	23.1286
fig|2226.5.peg.1577	64	Unique	145	1	16139.2	1	3	0.000686528	0.069	6.9814
fig|2226.5.peg.1496	203	Unique	153	2	17280.8	2	3	0.000650631	0.1503	4.9055
fig|2226.5.peg.2187	166	Unique	256	2	28164.2	2	5	0.00064809	0.0859	11.5211
fig|2226.5.peg.717	319	Unique	154	1	17036.8	1	3	0.000646406	0.0974	4.9478
fig|2226.5.peg.122	415	Some	467	1	50017.5	4	9	0.000639485	0.03	14.1556
fig|2226.5.peg.2123	212	Unique	104	1	11304.8	1	2	0.000638119	0.0769	3.7808
fig|2226.5.peg.204	237	Unique	211	1	23396.6	1	4	0.000629046	0.0616	10.6169
fig|2226.5.peg.2388	257	Unique	375	3	41282.7	3	7	0.000619401	0.136	21.555
fig|2226.5.peg.953	422	Some	216	0	23036.6	1	4	0.000614485	0.037	7.7807
fig|2226.5.peg.1368	68	Unique	164	1	18539.8	1	3	0.000606991	0.0976	5.4358
fig|2226.5.peg.1102	165	Unique	220	3	25666.2	3	4	0.000603313	0.1591	11.3211
fig|2226.5.peg.1076	226	Unique	165	3	18623.7	3	3	0.000603313	0.1333	6.396
fig|2226.5.peg.1842	384	Unique	165	1	18113.2	1	3	0.000603313	0.0667	7.6456
fig|2226.5.peg.1994	335	Unique	111	1	12675.5	1	2	0.000597877	0.0991	4.0112
fig|2226.5.peg.803	372	Unique	389	1	42350.5	1	7	0.000597109	0.0591	19.0306
fig|2226.5.peg.1815	366	Unique	113	1	12761.8	1	2	0.000587295	0.0973	4.5299
fig|2226.5.peg.68	54	Unique	170	2	19029.9	2	3	0.000585568	0.1412	5.5673
fig|2226.5.peg.1338	133	Unique	57	1	6184.5	1	1	0.000582144	0.2281	2.1225
fig|2226.5.peg.1363	20	Unique	57	1	6037.1	1	1	0.000582144	0.2456	2.5146
fig|2226.5.peg.2071	162	Unique	401	2	44054	2	7	0.00057924	0.1047	23.3001
fig|2226.5.peg.1211	305	Unique	173	1	18999.1	1	3	0.000575414	0.1445	10.4106
fig|2226.5.peg.1024	258	Unique	290	3	30548.7	3	5	0.000572107	0.131	12.3756
fig|2226.5.peg.1991	126	Unique	232	2	26080.6	2	4	0.000572107	0.1164	8.5301
fig|2226.5.peg.1060	178	Unique	174	2	18861.9	2	3	0.000572107	0.0632	4.4604
fig|2226.5.peg.977	369	Unique	117	1	13623.1	1	2	0.000567217	0.0684	4.9456
fig|2226.5.peg.883	99	Unique	117	1	13380.8	1	2	0.000567217	0.1453	5.9214
fig|2226.5.peg.1077	204	Unique	236	4	25935.7	4	4	0.00056241	0.1229	6.0435
fig|2226.5.peg.322	223	Unique	474	4	52412.1	4	8	0.000560037	0.0464	16.3537
fig|2226.5.peg.1419	235	Unique	120	1	13266.6	1	2	0.000553036	0.1417	4.7267
fig|2226.5.peg.1911	141	Unique	604	3	66788	3	10	0.000549374	0.0265	22.5876
fig|2226.5.peg.2512	432	All	121	0	13614.6	1	2	0.000548466	0.1488	5.0259
fig|2226.5.peg.1673	432	All	121	0	13614.6	1	2	0.000548466	0.1488	5.0259
fig|2226.5.peg.676	417	Some	802	5	88013	7	13	0.000537866	0.0673	26.7345
fig|2226.5.peg.1800	252	Unique	433	5	46976.8	5	7	0.000536433	0.164	17.3829
fig|2226.5.peg.1562	65	Unique	310	1	33933.2	1	5	0.000535197	0.0387	8.3892
fig|2226.5.peg.1941	12	Unique	311	3	34070.3	3	5	0.000533476	0.1383	10.7414
fig|2226.5.peg.1275	57	Unique	381	2	41943.2	2	6	0.000522554	0.0735	12.178
fig|2226.5.peg.1898	400	Unique	446	4	49814.6	4	7	0.000520797	0.0605	13.9357
fig|2226.5.peg.615	367	Unique	324	1	36244	1	5	0.000512071	0.0309	10.1846
fig|2226.5.peg.1074	307	Unique	130	1	14246.5	1	2	0.000510495	0.1308	5.1106
fig|2226.5.peg.890	225	Unique	262	3	29070.8	3	4	0.000506598	0.0916	7.6542
fig|2226.5.peg.954	46	Unique	459	4	49722.2	4	7	0.000506046	0.1525	17.1799
fig|2226.5.peg.2249	19	Unique	460	2	51225.4	2	7	0.000504946	0.0283	12.9509
fig|2226.5.peg.1710	311	Unique	199	1	22024.2	1	3	0.000500234	0.0553	5.5543
fig|2226.5.peg.1838	49	Unique	601	3	65293.6	3	9	0.000496905	0.0666	20.1822
fig|2226.5.peg.1597	207	Unique	134	1	14830.6	1	2	0.000495257	0.1045	4.3297
fig|2226.5.peg.475	170	Unique	67	1	6986.4	1	1	0.000495257	0.2388	2.9363
fig|2226.5.peg.2172	91	Unique	202	2	22483.7	2	3	0.000492805	0.1535	7.7698
fig|2226.5.peg.1592	25	Unique	203	1	21944.3	1	3	0.000490377	0.0542	5.3165
fig|2226.5.peg.983	135	Unique	408	1	43203.6	1	6	0.000487973	0.0343	14.526
fig|2226.5.peg.1942	331	Unique	422	3	45510.1	3	6	0.000471785	0.0806	14.5331
fig|2226.5.peg.1313	414	Unique	356	2	40568.5	2	5	0.000466042	0.073	11.0497
fig|2226.5.peg.1764	58	Unique	365	2	39180.9	2	5	0.000454551	0.0575	9.9828
fig|2226.5.peg.2276	334	Unique	219	2	23675.4	2	3	0.000454551	0.105	4.7975
fig|2226.5.peg.1593	48	Unique	370	4	40039	4	5	0.000448408	0.0703	11.2621
fig|2226.5.peg.1071	385	Unique	148	1	16745.1	1	2	0.000448408	0.0811	4.7387
fig|2226.5.peg.866	234	Unique	149	1	16627.5	1	2	0.000445399	0.1141	6.2734
fig|2226.5.peg.153	167	Unique	299	3	32773.1	3	4	0.000443909	0.0635	7.863
fig|2226.5.peg.2238	353	Unique	75	1	8176.4	1	1	0.000442429	0.4933	2.6886
fig|2226.5.peg.1543	379	Unique	152	1	16427.8	1	2	0.000436608	0.0658	5.0579
fig|2226.5.peg.584	300	Unique	381	2	42590.7	2	5	0.000435462	0.0472	11.7252
fig|2226.5.peg.891	383	Unique	230	1	25620.4	1	3	0.000432811	0.0435	7.2539
fig|2226.5.peg.1518	233	Unique	77	1	9123.5	1	1	0.000430938	0.2468	2.1404
fig|2226.5.peg.87	238	Unique	322	1	36413.9	1	4	0.000412201	0.0373	9.0204
fig|2226.5.peg.2006	140	Unique	326	2	35238	2	4	0.000407143	0.0368	7.0225
fig|2226.5.peg.2090	128	Unique	410	3	44317.7	3	5	0.000404661	0.0756	10.6723
fig|2226.5.peg.1176	176	Unique	168	1	18576.3	1	2	0.000395026	0.0595	2.8756
fig|2226.5.peg.677	61	Unique	171	1	18845.8	1	2	0.000388096	0.0936	5.7579
fig|2226.5.peg.2078	343	Unique	171	2	19310.3	2	2	0.000388096	0.1053	4.258
fig|2226.5.peg.859	93	Unique	428	2	48953.4	2	5	0.000387642	0.0537	8.7675
fig|2226.5.peg.1376	101	Unique	89	1	10210	1	1	0.000372834	0.1348	2.5127
fig|2226.5.peg.2493	406	Unique	451	5	49428.6	5	5	0.000367874	0.1153	10.6122
fig|2226.5.peg.907	201	Unique	725	3	80478.3	3	8	0.000366148	0.0593	20.7694
fig|2226.5.peg.2428	382	Unique	368	1	40494.9	1	4	0.000360676	0.0435	9.2938
fig|2226.5.peg.2027	34	Unique	184	2	20662.2	2	2	0.000360676	0.0543	4.103
fig|2226.5.peg.1196	303	Unique	569	2	64620.6	2	6	0.0003499	0.0475	10.6231
fig|2226.5.peg.716	16	Unique	380	2	40801.7	2	4	0.000349286	0.0842	8.4668
fig|2226.5.peg.2133	376	Unique	190	1	20115.2	1	2	0.000349286	0.0421	2.857
fig|2226.5.peg.1150	312	Unique	190	2	21495.2	2	2	0.000349286	0.0579	4.1113
fig|2226.5.peg.2377	337	Unique	95	1	10287.4	1	1	0.000349286	0.2421	2.2248
fig|2226.5.peg.1327	87	Unique	291	3	31377.5	3	3	0.000342084	0.134	6.5728
fig|2226.5.peg.2305	409	Unique	292	3	31791.4	3	3	0.000340913	0.1301	4.3324
fig|2226.5.peg.274	391	Unique	196	1	21575.8	1	2	0.000338594	0.0459	3.1592
fig|2226.5.peg.388	120	Unique	396	3	42443.2	3	4	0.000335174	0.0379	11.5328
fig|2226.5.peg.1106	13	Unique	498	3	54496.8	3	5	0.000333155	0.1124	11.8329
fig|2226.5.peg.2232	297	Unique	301	2	31853.3	2	3	0.00033072	0.1063	7.4905
fig|2226.5.peg.1897	296	Unique	201	1	22661.2	1	2	0.000330171	0.0746	7.2352
fig|2226.5.peg.1416	205	Unique	715	2	76643.5	2	7	0.000324861	0.0406	16.4936
fig|2226.5.peg.85	301	Unique	307	1	32416	1	3	0.000324256	0.0521	10.6691
Reverse_fig|2226.5.peg.2422	108	Unique	211	1	24001.1	1	2	0.000314523	0.0474	3.2677
fig|2226.5.peg.1589	31	Unique	211	1	23285	1	2	0.000314523	0.0806	3.94
fig|2226.5.peg.844	200	Unique	320	3	34483.1	3	3	0.000311083	0.1562	8.1192
fig|2226.5.peg.1517	427	Some	643	1	70332.7	2	6	0.000309632	0.0249	13.1409
fig|2226.5.peg.1752	179	Unique	215	2	22784.7	2	2	0.000308672	0.0884	3.7335
fig|2226.5.peg.1560	125	Unique	538	2	59995.8	2	5	0.000308385	0.0483	9.985
fig|2226.5.peg.680	161	Unique	438	3	47558.6	3	4	0.000303034	0.0708	9.9516
fig|2226.5.peg.1503	206	Unique	442	2	49150	2	4	0.000300291	0.0724	10.0751
fig|2226.5.peg.1500	227	Unique	333	3	36256.4	3	3	0.000298939	0.1021	7.0879
fig|2226.5.peg.80	55	Unique	335	3	36918.5	3	3	0.000297154	0.0985	7.0343
fig|2226.5.peg.380	90	Unique	337	2	37763.2	2	3	0.00029539	0.1365	8.134
fig|2226.5.peg.2420	278	Unique	230	1	24418.7	1	2	0.000288541	0.0826	4.4489
fig|2226.5.peg.562	271	Unique	233	1	25771.4	1	2	0.000284826	0.0343	4.4737
fig|2226.5.peg.1849	313	Unique	119	1	13075.6	1	1	0.000278842	0.084	2.1598
fig|2226.5.peg.89	174	Unique	492	1	54965.6	1	4	0.000269774	0.0264	9.3795
fig|2226.5.peg.39	413	Unique	249	2	27279.7	2	2	0.000266524	0.1044	4.3471
fig|2226.5.peg.2204	386	Unique	254	1	27655.5	1	2	0.000261277	0.0433	4.0305
fig|2226.5.peg.624	173	Unique	256	1	27481.7	1	2	0.000259236	0.0508	4.7671
fig|2226.5.peg.2263	314	Unique	256	2	29371.9	2	2	0.000259236	0.0938	3.9739
fig|2226.5.peg.1049	177	Unique	393	1	44023.4	1	3	0.000253299	0.0254	5.6883
fig|2226.5.peg.2487	381	Unique	265	1	29418	1	2	0.000250432	0.0717	5.1538
fig|2226.5.peg.1912	27	Unique	532	1	59949.4	1	4	0.00024949	0.015	7.217
fig|2226.5.peg.2320	417	Some	801	1	87753.5	3	6	0.000248556	0.0275	12.4898
fig|2226.5.peg.1244	124	Unique	401	2	42899.3	2	3	0.000248246	0.0399	6.9883
fig|2226.5.peg.1498	272	Unique	401	1	44945.2	1	3	0.000248246	0.0299	4.3631
fig|2226.5.peg.458	293	Unique	407	3	44513.6	3	3	0.000244586	0.1179	6.7304
fig|2226.5.peg.2288	304	Unique	136	1	14770.1	1	1	0.000243987	0.2574	2.8142
fig|2226.5.peg.1816	342	Unique	274	1	30490.5	1	2	0.000242206	0.0693	2.9996
fig|2226.5.peg.919	431	Some	424	0	47977.8	1	3	0.00023478	0.0354	5.5052
fig|2226.5.peg.1863	59	Unique	426	3	45597.3	3	3	0.000233677	0.0235	4.6296
fig|2226.5.peg.2396	215	Unique	572	3	63945.3	3	4	0.000232043	0.028	7.3917
fig|2226.5.peg.498	169	Unique	443	2	50328.4	2	3	0.00022471	0.0361	5.2833
fig|2226.5.peg.538	270	Unique	300	1	34284.5	1	2	0.000221215	0.0333	2.9763
fig|2226.5.peg.246	17	Unique	303	2	33305.1	2	2	0.000219024	0.0858	3.3293
fig|2226.5.peg.1160	134	Unique	153	1	16560	1	1	0.000216877	0.2288	2.6575
fig|2226.5.peg.2212	355	Unique	317	2	35408	2	2	0.000209351	0.0694	5.4925
fig|2226.5.peg.2393	371	Unique	324	1	35313	1	2	0.000204828	0.0309	3.9299
fig|2226.5.peg.1552	228	Unique	681	3	76933.3	3	4	0.000194903	0.0485	7.9166
fig|2226.5.peg.1491	104	Unique	342	1	38420.4	1	2	0.000194048	0.0497	4.4666
fig|2226.5.peg.1698	63	Unique	868	1	98440.9	1	5	0.000191142	0.0127	8.4854
fig|2226.5.peg.1910	85	Unique	885	5	98855	5	5	0.00018747	0.0452	9.3397
fig|2226.5.peg.379	388	Unique	366	2	41402	2	2	0.000181323	0.0273	3.9849
fig|2226.5.peg.2489	56	Unique	374	2	40892.6	2	2	0.000177445	0.0936	3.4888
fig|2226.5.peg.2208	275	Unique	187	1	20104.2	1	1	0.000177445	0.0642	2.5582
fig|2226.5.peg.2448	274	Unique	193	1	20584.6	1	1	0.000171928	0.1192	2.3917
fig|2226.5.peg.1909	130	Unique	389	2	42571.1	2	2	0.000170603	0.0488	5.0946
fig|2226.5.peg.800	137	Unique	197	1	22456.4	1	1	0.000168438	0.1269	3.4431
fig|2226.5.peg.505	380	Unique	401	1	44971.8	1	2	0.000165497	0.0299	5.2788
fig|2226.5.peg.2041	94	Unique	406	2	44051.7	2	2	0.000163459	0.0616	3.9013
fig|2226.5.peg.1181	317	Unique	411	1	46508.7	1	2	0.000161471	0.0219	3.3522
fig|2226.5.peg.2490	105	Unique	209	1	23982.7	1	1	0.000158766	0.0478	2.3587
fig|2226.5.peg.2501	341	Unique	211	1	22895.5	1	1	0.000157262	0.0758	2.7065
fig|2226.5.peg.2066	263	Unique	635	2	72450.5	2	3	0.000156766	0.0457	6.3014
fig|2226.5.peg.1966	340	Unique	646	1	70963.6	1	3	0.000154097	0.0155	5.5155
fig|2226.5.peg.1915	393	Unique	434	2	47384.2	2	2	0.000152913	0.023	2.9407
fig|2226.5.peg.1877	182	Unique	434	1	48392.4	1	2	0.000152913	0.0253	3.4703
fig|2226.5.peg.1661	344	Unique	440	1	47093.2	1	2	0.000150828	0.0295	4.212
fig|2226.5.peg.1365	229	Unique	447	1	48510.4	1	2	0.000148466	0.0425	7.0576
fig|2226.5.peg.898	211	Unique	478	2	54264.6	2	2	0.000138838	0.0418	4.8116
fig|2226.5.peg.1504	374	Unique	242	1	26501.8	1	1	0.000137116	0.0496	2.3774
fig|2226.5.peg.1170	373	Unique	243	1	26367.8	1	1	0.000136552	0.0453	2.0323
fig|2226.5.peg.1305	348	Unique	245	1	26949.9	1	1	0.000135438	0.0449	2.0946
fig|2226.5.peg.2310	266	Unique	247	1	26398.9	1	1	0.000134341	0.0648	2.8922
fig|2226.5.peg.1398	32	Unique	259	1	27879	1	1	0.000128117	0.0425	2.0373
fig|2226.5.peg.193	22	Unique	260	1	28773.5	1	1	0.000127624	0.0615	2.9463
fig|2226.5.peg.1654	269	Unique	260	1	28228.6	1	1	0.000127624	0.0538	2.0181
fig|2226.5.peg.1310	308	Unique	261	1	28266.4	1	1	0.000127135	0.0575	2.8431
fig|2226.5.peg.20	423	All	264	0	30525	1	1	0.00012569	0.0379	2.2758
fig|2226.5.peg.1684	423	All	264	0	30525	1	1	0.00012569	0.0379	2.2758
fig|2226.5.peg.1630	18	Unique	530	2	59308.9	2	2	0.000125216	0.0434	2.9885
fig|2226.5.peg.194	264	Unique	843	2	91891.4	2	3	0.000118086	0.0285	6.9167
fig|2226.5.peg.1314	171	Unique	865	2	98832.8	2	3	0.000115083	0.0324	6.1813
fig|2226.5.peg.865	265	Unique	591	2	64176.7	2	2	0.000112292	0.022	4.4142
fig|2226.5.peg.1493	28	Unique	300	1	32520.4	1	1	0.000110607	0.03	2.2724
fig|2226.5.peg.1801	241	Unique	301	1	33216.8	1	1	0.00011024	0.0631	2.4652
fig|2226.5.peg.724	95	Unique	612	2	69130.9	2	2	0.000108439	0.0441	3.7487
fig|2226.5.peg.1312	368	Unique	923	2	103436	2	3	0.000107851	0.0108	6.2416
fig|2226.5.peg.1933	145	Unique	622	1	68776.2	1	2	0.000106695	0.0241	4.3826
fig|2226.5.peg.214	208	Unique	636	2	69766.1	2	2	0.000104347	0.0189	3.5424
Reverse_fig|2226.5.peg.2282	279	Unique	675	2	75116.9	2	2	9.83176e-05	0.0385	3.995
fig|2226.5.peg.2449	239	Unique	340	1	36348.2	1	1	9.75947e-05	0.0529	2.8588
fig|2226.5.peg.2476	277	Unique	344	1	38120.9	1	1	9.64599e-05	0.032	2.0869
fig|2226.5.peg.84	338	Unique	350	1	37753.3	1	1	9.48063e-05	0.0257	2.7221
fig|2226.5.peg.1658	276	Unique	707	2	77368.3	2	2	9.38676e-05	0.0141	4.1114
fig|2226.5.peg.753	346	Unique	361	1	40504	1	1	9.19174e-05	0.0443	2.2747
fig|2226.5.peg.45	97	Unique	752	2	83981.1	2	2	8.82505e-05	0.0266	2.8018
fig|2226.5.peg.721	138	Unique	376	1	43596	1	1	8.82505e-05	0.0346	2.3498
fig|2226.5.peg.731	103	Unique	380	1	41539.9	1	1	8.73216e-05	0.0237	2.235
fig|2226.5.peg.1294	216	Unique	390	1	42507.6	1	1	8.50825e-05	0.0462	2.2928
fig|2226.5.peg.672	107	Unique	392	1	42840.8	1	1	8.46484e-05	0.0408	2.2394
fig|2226.5.peg.2056	106	Unique	394	1	43271.1	1	1	8.42188e-05	0.0254	2.2531
fig|2226.5.peg.103	349	Unique	394	1	43837.3	1	1	8.42188e-05	0.0279	2.2304
fig|2226.5.peg.1555	62	Unique	395	1	41287.4	1	1	8.40055e-05	0.0354	2.6845
fig|2226.5.peg.2044	390	Unique	399	1	43075.5	1	1	8.31634e-05	0.0301	2.0772
fig|2226.5.peg.698	127	Unique	801	2	89254.2	2	2	8.28519e-05	0.015	3.3531
fig|2226.5.peg.1328	268	Unique	404	1	44608.5	1	1	8.21341e-05	0.047	3.1047
fig|2226.5.peg.1395	214	Unique	413	1	47641.5	1	1	8.03443e-05	0.0291	2.2026
fig|2226.5.peg.495	92	Unique	831	2	93059.4	2	2	7.98609e-05	0.0229	4.2712
fig|2226.5.peg.2107	142	Unique	420	1	46692.6	1	1	7.90052e-05	0.0429	3.1961
fig|2226.5.peg.1888	131	Unique	425	1	48436.6	1	1	7.80757e-05	0.0329	3.6632
fig|2226.5.peg.212	345	Unique	436	1	46248.2	1	1	7.61059e-05	0.0252	2.2731
fig|2226.5.peg.1116	318	Unique	450	1	49953.3	1	1	7.37382e-05	0.0378	2.4445
fig|2226.5.peg.2135	315	Unique	452	1	48453.4	1	1	7.34119e-05	0.0221	2.0007
fig|2226.5.peg.1499	243	Unique	462	1	48884.5	1	1	7.18229e-05	0.026	2.1595
fig|2226.5.peg.2100	302	Unique	960	2	110040	2	2	6.91296e-05	0.0229	3.5907
fig|2226.5.peg.1194	365	Unique	502	1	57517.8	1	1	6.61e-05	0.0359	2.886
fig|2226.5.peg.1797	136	Unique	539	1	59543.2	1	1	6.15625e-05	0.0297	2.6169
fig|2226.5.peg.1279	339	Unique	553	1	59159.1	1	1	6.0004e-05	0.0271	3.2782
Reverse_fig|2226.5.peg.1719	70	Unique	1479	2	164552	2	2	4.48711e-05	0.0264	3.8108
contaminant_IGA1_HAEIN	419	All	1541	0	169249	1	2	4.30658e-05	0.0065	3.1218
contaminant_IGA3_HAEIN	419	All	1545	0	170506	1	2	4.29543e-05	0.0065	3.1218
contaminant_IGA0_HAEIN	419	All	1694	0	185409	1	2	3.91761e-05	0.0059	3.1218
contaminant_IGA2_HAEIN	419	All	1702	0	186408	1	2	3.8992e-05	0.0059	3.1218
contaminant_IGA4_HAEIN	419	All	1849	0	202817	1	2	3.5892e-05	0.0054	3.1218

## Sheet: Choline_rep4
Locus	group	grouptype	Length	#unique peptides	molecular weight	Sequence count	spectrum count	NSAF	coverage	Protein score	Description
fig|2226.5.peg.949	669	Some	216	52	22756.4	53	854	0.0651563	0.9815	2338.79
fig|2226.5.peg.1114	547	Unique	248	39	27837.6	39	508	0.0337571	0.9274	1362.77
fig|2226.5.peg.1111	170	Unique	434	57	45280.6	57	572	0.02172	0.8364	1619.55
fig|2226.5.peg.1339	666	Some	546	52	58504.1	53	695	0.0209771	0.7857	1919.95
fig|2226.5.peg.665	672	Some	218	9	23120.5	21	265	0.0200328	0.922	729.272
fig|2226.5.peg.2119	678	Some	498	16	53963	48	565	0.018697	0.7209	1474.44
fig|2226.5.peg.1115	621	Unique	572	59	62386.3	59	620	0.0178627	0.6853	1852.64
fig|2226.5.peg.2120	678	Some	379	0	41243.9	32	393	0.0170886	0.6649	1076.7
fig|2226.5.peg.2269	548	Unique	427	35	46224.1	35	318	0.012273	0.6534	815.333
fig|2226.5.peg.1525	666	Some	492	38	53208.1	39	365	0.0122259	0.8374	970.393
fig|2226.5.peg.1903	272	Unique	422	36	46208.3	36	308	0.0120279	0.8175	802.036
fig|2226.5.peg.2435	108	Unique	652	18	72131.1	18	462	0.0116774	0.3681	1223.98
fig|2226.5.peg.36	105	Unique	276	27	29896.1	27	195	0.0116434	0.8551	475.828
fig|2226.5.peg.2045	546	Unique	616	57	65801.7	57	414	0.0110757	0.7922	1059.63
fig|2226.5.peg.2051	383	Unique	54	5	5910.7	5	36	0.0109865	0.7407	72.5993
fig|2226.5.peg.1399	50	Unique	343	22	37267.7	22	223	0.0107143	0.6997	590.94
fig|2226.5.peg.946	675	Some	98	3	11317.6	7	60	0.0100897	0.602	136.63
fig|2226.5.peg.1157	171	Unique	328	24	34279.4	24	191	0.00959648	0.875	465.435
fig|2226.5.peg.1234	655	Some	189	0	19710.2	11	108	0.00941704	0.5714	289.05
fig|2226.5.peg.1643	434	Unique	89	5	9696.8	5	50	0.00925833	0.4944	122.775
fig|2226.5.peg.796	226	Unique	130	7	14117.9	7	65	0.00823991	0.6692	174.405
fig|2226.5.peg.2113	655	Some	168	2	17765.1	10	81	0.00794563	0.5714	208.483
fig|2226.5.peg.509	323	Unique	40	5	4289.1	5	19	0.00782792	0.95	45.1039
fig|2226.5.peg.869	56	Unique	117	7	12249.5	7	55	0.00774692	0.6667	149.648
fig|2226.5.peg.1239	175	Unique	112	9	12697.3	9	49	0.00720992	0.9554	107.341
fig|2226.5.peg.2146	436	Unique	58	4	6323.2	4	25	0.00710337	0.4655	52.9363
fig|2226.5.peg.1902	221	Unique	103	9	11348.2	9	43	0.00687993	0.6408	86.4958
fig|2226.5.peg.1080	428	Unique	109	9	12248.4	9	44	0.00665241	0.7523	110.556
fig|2226.5.peg.455	680	Some	67	4	7217.7	6	27	0.00664112	0.9552	62.9677
fig|2226.5.peg.1908	113	Unique	95	8	9841.1	8	38	0.00659193	0.4316	93.7686
fig|2226.5.peg.652	672	Some	218	1	22968.6	13	87	0.00657681	0.2339	200.753
fig|2226.5.peg.120	655	Some	216	4	22754.6	13	85	0.00648512	0.4769	213.901
fig|2226.5.peg.1784	222	Unique	131	9	14086.4	9	51	0.00641581	0.7176	135.13
fig|2226.5.peg.2117	683	Some	216	10	22655.5	14	83	0.00633252	0.5509	208.383
fig|2226.5.peg.867	550	Unique	62	9	7061.5	9	23	0.00611348	0.8387	46.8721
fig|2226.5.peg.1318	12	Unique	56	4	6478.2	4	20	0.00588565	0.4821	39.877
fig|2226.5.peg.2239	491	Unique	318	17	34451.2	17	112	0.00580421	0.6321	306.252
fig|2226.5.peg.351	658	Some	87	4	10193	6	30	0.0056827	0.4943	70.2506
fig|2226.5.peg.1088	4	Unique	253	13	27259.7	13	85	0.0055367	0.585	193.883
fig|2226.5.peg.1035	74	Unique	98	3	11169.2	3	32	0.00538117	0.2143	67.3915
fig|2226.5.peg.1144	427	Unique	91	7	10461	7	29	0.00525181	0.6703	60.4738
fig|2226.5.peg.1069	378	Unique	211	16	22757.7	16	67	0.00523293	0.7346	131.477
fig|2226.5.peg.350	658	Some	87	3	10238.9	5	27	0.00511443	0.4598	70.1024
fig|2226.5.peg.2463	492	Unique	297	13	31358.5	13	92	0.00510486	0.3973	241.229
fig|2226.5.peg.1584	635	Unique	127	8	14114.4	8	39	0.00506073	0.4882	80.2323
fig|2226.5.peg.669	625	Unique	335	14	36583.3	14	96	0.00472258	0.5194	237.493
fig|2226.5.peg.2115	675	Some	98	0	11210.6	4	28	0.00470852	0.2245	59.4024
fig|2226.5.peg.1195	626	Unique	231	15	25938	15	66	0.00470852	0.7359	160.235
fig|2226.5.peg.813	514	Unique	68	3	7279.6	3	19	0.00460466	0.7794	46.7935
fig|2226.5.peg.2398	642	Unique	49	4	5667.9	4	13	0.0043722	0.3469	23.3765
fig|2226.5.peg.1074	435	Unique	130	5	14246.5	5	33	0.00418334	0.5692	81.9356
fig|2226.5.peg.2111	654	Some	467	9	49908.4	23	117	0.00412878	0.4818	285.896
fig|2226.5.peg.1541	53	Unique	213	12	23744.5	12	53	0.00410061	0.615	121.957
fig|2226.5.peg.1738	107	Unique	539	27	57734.3	27	134	0.00409702	0.6494	328.469
fig|2226.5.peg.1545	270	Unique	367	21	38668.3	21	91	0.00408628	0.5668	223.511
fig|2226.5.peg.1232	654	Some	467	9	49894.7	23	114	0.00402291	0.4433	270.694
fig|2226.5.peg.1078	232	Unique	117	9	12931.1	9	28	0.00394389	0.6239	52.0381
fig|2226.5.peg.1082	328	Unique	67	5	7626.2	5	16	0.00393548	0.4328	36.9077
fig|2226.5.peg.1068	433	Unique	153	9	16807.8	9	36	0.00387761	0.6797	83.8804
fig|2226.5.peg.797	3	Unique	269	15	28357.1	15	63	0.00385959	0.6729	147.16
fig|2226.5.peg.470	271	Unique	227	16	24788.8	16	53	0.00384771	0.652	101.192
fig|2226.5.peg.2121	377	Unique	540	28	58468.9	28	126	0.00384529	0.6019	298.969
fig|2226.5.peg.1138	486	Unique	134	5	14491.7	5	31	0.0038125	0.4254	77.1216
fig|2226.5.peg.1053	320	Unique	184	13	20786	13	42	0.0037617	0.5761	89.9263
fig|2226.5.peg.950	430	Unique	459	23	49382.1	23	104	0.00373399	0.4401	244.981
fig|2226.5.peg.1089	630	Unique	337	17	36785.1	17	76	0.00371652	0.5134	170.652
fig|2226.5.peg.1085	178	Unique	137	7	15733.2	7	30	0.00360872	0.4891	61.5464
fig|2226.5.peg.2145	622	Unique	92	4	10656.6	4	20	0.00358257	0.2065	28.2862
fig|2226.5.peg.1186	63	Unique	152	6	17271.2	6	33	0.00357786	0.4737	72.8259
fig|2226.5.peg.1965	8	Unique	108	7	11782.2	7	23	0.00350959	0.7685	50.7131
fig|2226.5.peg.1967	561	Unique	80	2	7816.2	2	17	0.00350196	0.4625	49.8574
fig|2226.5.peg.2171	281	Unique	172	9	18847	9	36	0.00344927	0.3605	74.7192
fig|2226.5.peg.961	129	Unique	130	3	14260.5	3	27	0.00342273	0.2923	59.7146
fig|2226.5.peg.2236	223	Unique	241	9	25448	9	50	0.00341905	0.7054	123.791
fig|2226.5.peg.953	669	Some	216	3	23036.6	4	44	0.003357	0.1019	89.0923
fig|2226.5.peg.1505	679	Some	416	22	45352.6	23	84	0.00332766	0.5409	204.995
fig|2226.5.peg.2022	286	Unique	135	5	15063.7	5	26	0.00317389	0.4667	70.999
fig|2226.5.peg.1380	61	Unique	125	5	13650.3	5	24	0.00316413	0.488	65.8858
fig|2226.5.peg.1905	174	Unique	186	12	20796.1	12	35	0.00310104	0.5538	68.4402
fig|2226.5.peg.880	382	Unique	145	6	15923.2	6	27	0.00306866	0.4276	50.1579
fig|2226.5.peg.1238	249	Unique	49	2	5644.7	2	9	0.00302691	0.3061	13.5487
fig|2226.5.peg.1368	62	Unique	164	6	18539.8	6	30	0.0030146	0.2988	65.9976
fig|2226.5.peg.1072	552	Unique	148	8	16365.8	8	27	0.00300645	0.473	69.221
fig|2226.5.peg.798	51	Unique	584	22	64983	22	106	0.0029912	0.4709	291.749
fig|2226.5.peg.978	287	Unique	149	6	16329.6	6	27	0.00298628	0.3758	60.2132
fig|2226.5.peg.1156	122	Unique	78	4	8784.3	4	14	0.00295792	0.3974	27.2736
fig|2226.5.peg.1539	517	Unique	99	2	9993.8	2	17	0.00282987	0.3737	46.5359
fig|2226.5.peg.766	389	Unique	82	4	9538.8	4	14	0.00281363	0.7805	39.0976
fig|2226.5.peg.844	282	Unique	320	7	34483.1	7	54	0.00278097	0.2906	108.157
fig|2226.5.peg.1904	106	Unique	724	32	79600.4	32	122	0.00277699	0.5373	272.467
fig|2226.5.peg.1052	397	Unique	126	4	13138.9	4	21	0.00274664	0.3095	43.7524
fig|2226.5.peg.1079	180	Unique	132	5	14380.9	5	22	0.00274664	0.3788	49.9589
fig|2226.5.peg.900	59	Unique	126	6	13848.1	6	21	0.00274664	0.6508	49.241
fig|2226.5.peg.1098	390	Unique	127	5	14050.1	5	21	0.00272501	0.4724	56.4391
fig|2226.5.peg.1542	555	Unique	161	6	16734.8	6	26	0.00266134	0.4783	57.2302
fig|2226.5.peg.33	275	Unique	285	14	32879.1	14	46	0.0026599	0.3895	107.983
fig|2226.5.peg.1087	68	Unique	82	3	9277.8	3	13	0.00261265	0.3537	35.6991
fig|2226.5.peg.799	432	Unique	312	13	33433.9	13	48	0.00253536	0.6923	138.963
fig|2226.5.peg.1418	396	Unique	98	3	10917.5	3	15	0.00252242	0.3163	29.4818
fig|2226.5.peg.1095	549	Unique	411	17	45383.7	17	62	0.00248601	0.4404	142.347
fig|2226.5.peg.1155	299	Unique	73	2	7971.7	2	11	0.00248326	0.3151	17.7209
fig|2226.5.peg.1971	631	Unique	569	21	62440.6	21	85	0.00246184	0.4359	206.403
fig|2226.5.peg.835	680	Some	67	0	7219.6	2	10	0.00245967	0.2985	23.2141
fig|2226.5.peg.1048	274	Unique	456	14	50369.5	14	68	0.00245752	0.2961	183.103
fig|2226.5.peg.1972	431	Unique	461	24	50829.9	24	67	0.00239512	0.5488	157.446
fig|2226.5.peg.2434	187	Unique	180	4	19747.6	4	26	0.00238042	0.3167	62.4874
fig|2226.5.peg.2260	376	Unique	243	11	27951.8	11	35	0.00237364	0.4609	68.2981
fig|2226.5.peg.1086	119	Unique	237	10	25313.7	10	34	0.00236419	0.5485	92.4752
fig|2226.5.peg.1140	9	Unique	126	8	13486.3	8	18	0.00235426	0.6746	42.3635
fig|2226.5.peg.1913	70	Unique	78	4	9055.7	4	11	0.00232408	0.4103	24.4666
fig|2226.5.peg.1425	52	Unique	236	13	26957.7	13	33	0.00230438	0.4958	72.4928
fig|2226.5.peg.2270	650	Unique	86	3	9869.9	3	12	0.00229951	0.2907	19.9231
fig|2226.5.peg.1154	242	Unique	115	4	12440.4	4	16	0.00229284	0.287	36.3482
fig|2226.5.peg.973	250	Unique	58	2	6568.4	2	8	0.00227308	0.2931	12.9247
fig|2226.5.peg.1139	554	Unique	139	7	15350.2	7	19	0.00225264	0.5971	46.4015
fig|2226.5.peg.1351	177	Unique	331	7	35742.5	7	45	0.00224046	0.3988	128.815
fig|2226.5.peg.1071	641	Unique	148	5	16745.1	5	20	0.002227	0.3581	36.7489
fig|2226.5.peg.1794	16	Unique	163	7	18196.6	7	22	0.00222427	0.3313	38.4883
fig|2226.5.peg.1299	1	Unique	868	36	97350.5	36	112	0.00212643	0.3952	255.374
fig|2226.5.peg.2172	116	Unique	202	8	22483.7	8	26	0.00212117	0.3465	49.9414
fig|2226.5.peg.982	379	Unique	311	10	34178.8	10	40	0.00211959	0.3633	102.061
fig|2226.5.peg.678	273	Unique	468	16	52214.5	16	60	0.0021128	0.3932	131.705
fig|2226.5.peg.891	657	Some	230	7	25620.4	8	29	0.00207789	0.3826	69.5536
fig|2226.5.peg.2267	229	Unique	183	7	19798.4	7	23	0.00207123	0.3825	52.9865
fig|2226.5.peg.1732	2	Unique	884	26	97459.6	26	109	0.00203201	0.3122	255.808
fig|2226.5.peg.1901	395	Unique	66	3	7232.6	3	8	0.00199755	0.6818	20.2474
fig|2226.5.peg.1906	11	Unique	142	5	15672.3	5	17	0.00197294	0.3028	34.2384
fig|2226.5.peg.1990	147	Unique	92	2	10273.3	2	11	0.00197041	0.2065	21.5103
fig|2226.5.peg.1603	135	Unique	59	3	6815.6	3	7	0.00195523	0.3898	16.1633
fig|2226.5.peg.2064	499	Unique	68	3	7569.6	3	8	0.0019388	0.5	17.5469
fig|2226.5.peg.1054	291	Unique	148	4	16860.9	4	17	0.00189295	0.1892	36.225
fig|2226.5.peg.1084	224	Unique	151	8	16735.8	8	17	0.00185534	0.5629	35.6975
fig|2226.5.peg.822	225	Unique	240	9	26370.3	9	27	0.00185398	0.35	68.6396
fig|2226.5.peg.2025	110	Unique	374	14	41754.1	14	42	0.00185068	0.4866	95.0216
fig|2226.5.peg.896	181	Unique	197	5	22908.2	5	22	0.00184039	0.2843	48.051
fig|2226.5.peg.562	385	Unique	233	5	25771.4	5	26	0.00183895	0.2876	82.9056
fig|2226.5.peg.1496	288	Unique	153	7	17280.8	7	17	0.00183109	0.3529	29.6923
fig|2226.5.peg.43	244	Unique	91	3	10114.1	3	10	0.00181097	0.6374	29.132
fig|2226.5.peg.1023	437	Unique	64	4	7433	4	7	0.00180248	0.5625	13.9341
fig|2226.5.peg.1432	228	Unique	325	8	35113.9	8	35	0.00177475	0.4369	100.606
fig|2226.5.peg.1158	5	Unique	344	13	38053.4	13	37	0.00177254	0.4797	85.8395
fig|2226.5.peg.1042	632	Unique	478	14	52418.9	14	51	0.00175831	0.3452	118.257
fig|2226.5.peg.643	511	Unique	113	2	12721.3	2	12	0.00175007	0.3805	21.9743
fig|2226.5.peg.1815	538	Unique	113	4	12761.8	4	12	0.00175007	0.5133	33.8971
fig|2226.5.peg.795	111	Unique	435	13	47492.5	13	46	0.00174269	0.269	88.3987
fig|2226.5.peg.663	682	Some	458	3	49748	13	48	0.00172714	0.3646	100.507
fig|2226.5.peg.2235	72	Unique	107	3	11711.9	3	11	0.00169419	0.1402	20.4711
fig|2226.5.peg.1386	627	Unique	243	8	26760.9	8	24	0.00162764	0.3909	57.3795
fig|2226.5.peg.1968	638	Unique	183	6	20134.5	6	18	0.00162097	0.3224	39.8595
fig|2226.5.peg.1083	279	Unique	307	11	33624.9	11	30	0.00161041	0.342	62.0946
fig|2226.5.peg.1624	683	Some	216	0	22651.4	4	21	0.0016022	0.1574	48.8344
fig|2226.5.peg.1067	502	Unique	146	3	15721	3	14	0.00158026	0.2055	25.178
fig|2226.5.peg.914	308	Unique	74	1	8172.4	1	7	0.0015589	0.1081	11.3581
fig|2226.5.peg.2297	330	Unique	64	3	7118.6	3	6	0.00154498	0.4531	13.8166
fig|2226.5.peg.1676	664	All	107	0	11301.4	2	10	0.00154017	0.2523	24.2571
fig|2226.5.peg.2509	664	All	107	0	11301.4	2	10	0.00154017	0.2523	24.2571
fig|2226.5.peg.2238	559	Unique	75	2	8176.4	2	7	0.00153812	0.4933	17.244
fig|2226.5.peg.2122	235	Unique	199	5	21940.8	5	18	0.00149064	0.4171	54.4181
fig|2226.5.peg.864	186	Unique	134	4	14214.4	4	12	0.0014758	0.4104	38.0121
fig|2226.5.peg.650	682	Some	458	0	49748	10	41	0.00147527	0.2882	87.94
fig|2226.5.peg.1077	277	Unique	236	9	25935.7	9	21	0.00146642	0.5	37.8886
fig|2226.5.peg.1330	623	Unique	180	7	19421.1	7	16	0.00146487	0.2778	33.4068
fig|2226.5.peg.598	65	Unique	124	5	14164.4	5	11	0.00146192	0.3871	16.7377
fig|2226.5.peg.1734	120	Unique	113	5	12118.1	5	10	0.00145839	0.4602	23.131
fig|2226.5.peg.2188	80	Unique	91	2	10334.3	2	8	0.00144878	0.2198	17.0534
fig|2226.5.peg.494	493	Unique	298	9	31904.4	9	26	0.00143784	0.3423	52.0221
fig|2226.5.peg.954	54	Unique	459	10	49722.2	10	40	0.00143615	0.2919	96.8278
fig|2226.5.peg.2015	483	Unique	116	6	12779.1	6	10	0.00142067	0.7328	24.2901
fig|2226.5.peg.1051	429	Unique	267	8	28677.1	8	23	0.00141961	0.3521	53.3684
fig|2226.5.peg.1327	112	Unique	291	9	31377.5	9	24	0.00135916	0.4158	52.9807
fig|2226.5.peg.1241	364	Unique	61	1	6653.4	1	5	0.00135081	0.1967	7.2456
fig|2226.5.peg.76	439	Unique	148	4	15980.2	4	12	0.0013362	0.4392	24.7337
fig|2226.5.peg.975	394	Unique	88	3	10069.5	3	7	0.00131089	0.3977	15.0484
fig|2226.5.peg.2030	27	Unique	101	2	11120.9	2	8	0.00130533	0.1386	15.4633
fig|2226.5.peg.1070	14	Unique	139	5	14819.5	5	11	0.00130416	0.7338	35.6783
fig|2226.5.peg.1842	643	Unique	165	5	18113.2	5	13	0.00129841	0.303	27.0671
fig|2226.5.peg.2272	58	Unique	141	7	15365.9	7	11	0.00128566	0.6525	25.655
fig|2226.5.peg.1304	445	Unique	103	4	12157.7	4	8	0.00127999	0.3495	15.6948
fig|2226.5.peg.1991	176	Unique	232	9	26080.6	9	18	0.00127861	0.4526	41.1957
fig|2226.5.peg.883	134	Unique	117	4	13380.8	4	9	0.00126768	0.2991	21.8367
fig|2226.5.peg.1758	326	Unique	120	4	13353.6	4	9	0.00123599	0.2667	20.768
fig|2226.5.peg.1179	200	Unique	147	4	15930.2	4	11	0.00123318	0.2245	25.0472
fig|2226.5.peg.1579	172	Unique	538	17	59423.4	17	40	0.00122527	0.4201	88.795
fig|2226.5.peg.1073	495	Unique	177	5	19560.3	5	13	0.00121038	0.322	30.212
fig|2226.5.peg.2232	443	Unique	301	3	31853.3	3	22	0.00120451	0.1429	68.043
fig|2226.5.peg.2276	484	Unique	219	7	23675.4	7	16	0.00120401	0.4247	37.9062
fig|2226.5.peg.1765	115	Unique	385	9	41994	9	28	0.00119853	0.2935	60.943
fig|2226.5.peg.2305	636	Unique	292	9	31791.4	9	21	0.00118519	0.3151	36.9091
fig|2226.5.peg.134	81	Unique	154	2	16556.6	2	11	0.00117713	0.2338	33.5623
fig|2226.5.peg.1514	322	Unique	379	8	41696.8	8	26	0.00113054	0.2902	59.3616
fig|2226.5.peg.56	284	Unique	263	6	27839	6	18	0.0011279	0.2776	40.9735
fig|2226.5.peg.977	543	Unique	117	3	13623.1	3	8	0.00112683	0.2479	16.6541
fig|2226.5.peg.2248	82	Unique	88	2	9967.9	2	6	0.00112362	0.2386	9.6928
fig|2226.5.peg.1598	321	Unique	428	9	46490.9	9	29	0.00111662	0.2617	62.5663
fig|2226.5.peg.866	327	Unique	149	4	16627.5	4	10	0.00110603	0.349	24.0412
fig|2226.5.peg.1065	646	Unique	215	4	23870	4	14	0.0010731	0.2372	35.9729
fig|2226.5.peg.1479	127	Unique	265	6	28532.4	6	17	0.0010572	0.2	32.2685
fig|2226.5.peg.1143	633	Unique	523	13	55587.7	13	33	0.00103984	0.3059	75.762
fig|2226.5.peg.2254	544	Unique	131	3	15230.8	3	8	0.0010064	0.2443	20.6592
fig|2226.5.peg.2418	352	Unique	82	2	9281.4	2	5	0.00100487	0.2683	10.7212
fig|2226.5.peg.1197	530	Unique	99	2	11225.9	2	6	0.000998777	0.0707	9.5511
fig|2226.5.peg.222	449	Unique	198	4	22971.1	4	12	0.000998777	0.2374	24.9427
fig|2226.5.peg.2484	118	Unique	258	6	28331.8	6	15	0.000958129	0.2481	30.5513
fig|2226.5.peg.193	7	Unique	260	11	28773.5	11	15	0.000950759	0.4423	34.824
fig|2226.5.peg.2168	208	Unique	88	2	9834.5	2	5	0.000936354	0.1818	9.0296
fig|2226.5.peg.1376	150	Unique	89	2	10210	2	5	0.000925833	0.1348	8.5992
fig|2226.5.peg.563	117	Unique	304	6	33985.1	6	17	0.000921569	0.2105	35.3184
fig|2226.5.peg.816	648	Unique	396	4	42365.8	4	22	0.000915546	0.1439	53.2914
fig|2226.5.peg.851	206	Unique	144	1	16318	1	8	0.000915546	0.1111	17.9832
fig|2226.5.peg.1076	334	Unique	165	4	18623.7	4	9	0.000898899	0.1333	16.0751
fig|2226.5.peg.1503	276	Unique	442	12	49150	12	24	0.000894832	0.371	52.0842
fig|2226.5.peg.1486	551	Unique	395	10	42409.6	10	21	0.000876142	0.3165	41.486
fig|2226.5.peg.887	441	Unique	95	3	10650.5	3	5	0.000867359	0.3263	10.4185
fig|2226.5.peg.1952	303	Unique	38	1	4147.1	1	2	0.000867359	0.2895	4.9839
fig|2226.5.peg.1363	33	Unique	57	1	6037.1	1	3	0.000867359	0.2456	7.9625
fig|2226.5.peg.676	656	Some	802	13	88013	16	42	0.000863033	0.1683	86.567
fig|2226.5.peg.1677	661	Some	116	1	12406.2	2	6	0.000852405	0.1552	12.2109
fig|2226.5.peg.1752	236	Unique	215	6	22784.7	6	11	0.000843154	0.3442	25.6241
fig|2226.5.peg.2489	55	Unique	374	9	40892.6	9	19	0.00083721	0.3182	40.8481
fig|2226.5.peg.2387	131	Unique	160	3	17487.9	3	8	0.000823991	0.2375	13.734
fig|2226.5.peg.1305	488	Unique	245	5	26949.9	5	12	0.000807175	0.2204	24.2165
fig|2226.5.peg.1910	109	Unique	885	18	98855	18	43	0.000800715	0.2384	78.5602
fig|2226.5.peg.1137	34	Unique	62	1	7163.5	1	3	0.000797411	0.2581	8.1208
fig|2226.5.peg.481	490	Unique	353	5	38648.3	5	17	0.000793646	0.2493	36.8067
fig|2226.5.peg.2432	494	Unique	425	8	45755.5	8	20	0.000775521	0.2259	55.6655
fig|2226.5.peg.1912	6	Unique	532	11	59949.4	11	25	0.000774428	0.2481	49.7135
fig|2226.5.peg.2078	503	Unique	171	3	19310.3	3	8	0.000770986	0.193	14.9091
fig|2226.5.peg.1135	121	Unique	214	5	23432	5	10	0.000770085	0.1589	18.4359
fig|2226.5.peg.1278	579	Unique	86	2	10049.7	2	4	0.000766503	0.1395	6.1553
fig|2226.5.peg.890	335	Unique	262	4	29070.8	4	12	0.000754801	0.1756	25.9103
fig|2226.5.peg.2071	231	Unique	401	8	44054	8	18	0.000739743	0.217	50.0953
fig|2226.5.peg.1024	388	Unique	290	4	30548.7	4	13	0.000738751	0.2241	32.9006
fig|2226.5.peg.1800	381	Unique	433	8	46976.8	8	19	0.000723133	0.2402	39.7911
fig|2226.5.peg.1050	676	Some	643	8	70799.6	9	28	0.000717628	0.1337	52.6364
fig|2226.5.peg.1129	179	Unique	322	6	35316.9	6	14	0.000716514	0.3075	34.5737
fig|2226.5.peg.2508	661	Some	116	0	12406.2	1	5	0.000710337	0.1552	10.9951
fig|2226.5.peg.98	500	Unique	164	3	18750.4	3	7	0.000703407	0.2073	18.5578
fig|2226.5.peg.2106	130	Unique	188	3	21040.5	3	8	0.000701269	0.1968	15.4544
fig|2226.5.peg.1888	173	Unique	425	12	48436.6	12	18	0.000697969	0.3129	39.3928
fig|2226.5.peg.868	468	Unique	71	2	7758.9	2	3	0.000696331	0.4225	6.6988
fig|2226.5.peg.1150	446	Unique	190	3	21495.2	3	8	0.000693887	0.1263	15.3969
fig|2226.5.peg.1317	400	Unique	72	2	7928.2	2	3	0.000686659	0.3611	5.8743
fig|2226.5.peg.800	192	Unique	197	4	22456.4	4	8	0.000669231	0.1523	12.6362
fig|2226.5.peg.1970	573	Unique	99	2	10788.6	2	4	0.000665851	0.1515	10.0427
fig|2226.5.peg.1782	132	Unique	150	4	16716.5	4	6	0.000659193	0.34	11.4277
fig|2226.5.peg.1518	342	Unique	77	3	9123.5	3	3	0.000642071	0.3896	6.1239
fig|2226.5.peg.1371	289	Unique	258	6	27828.3	6	10	0.000638753	0.2597	22.9754
fig|2226.5.peg.1540	10	Unique	340	7	36319.8	7	13	0.000630111	0.2206	25.144
fig|2226.5.peg.1365	324	Unique	447	10	48510.4	10	17	0.000626749	0.2438	42.4647
fig|2226.5.peg.2237	201	Unique	79	2	8459.6	2	3	0.000625816	0.443	7.5377
fig|2226.5.peg.1555	69	Unique	395	6	41287.4	6	15	0.000625816	0.1367	28.4552
fig|2226.5.peg.2212	540	Unique	317	4	35408	4	12	0.000623842	0.164	27.0161
fig|2226.5.peg.2487	624	Unique	265	5	29418	5	10	0.00062188	0.2	19.4974
fig|2226.5.peg.963	312	Unique	80	1	9019.5	1	3	0.000617993	0.25	4.6356
fig|2226.5.peg.1868	15	Unique	434	5	48413.9	5	16	0.000607551	0.1659	28.2868
fig|2226.5.peg.1381	125	Unique	163	4	18734	4	6	0.000606619	0.2822	12.2326
fig|2226.5.peg.972	447	Unique	138	3	14803.5	3	5	0.000597095	0.2246	10.6018
fig|2226.5.peg.958	673	Some	276	3	31281.8	4	10	0.000597095	0.1196	19.3409
fig|2226.5.peg.1032	227	Unique	304	9	33927.9	9	11	0.000596309	0.3553	23.6114
fig|2226.5.peg.379	639	Unique	366	6	41402	6	13	0.000585349	0.2077	30.1798
fig|2226.5.peg.624	251	Unique	256	2	27481.7	2	9	0.000579369	0.1094	18.6997
fig|2226.5.peg.2197	501	Unique	171	3	18942.5	3	6	0.000578239	0.193	14.2332
fig|2226.5.peg.2420	392	Unique	230	4	24418.7	4	8	0.000573211	0.2043	14.5742
fig|2226.5.peg.716	17	Unique	380	6	40801.7	6	13	0.000563783	0.1158	21.3696
fig|2226.5.peg.915	84	Unique	117	2	13388.7	2	4	0.000563413	0.1709	6.7178
fig|2226.5.peg.1315	306	Unique	176	1	19516.1	1	6	0.000561812	0.0739	12.404
fig|2226.5.peg.435	465	Unique	59	1	6751.2	1	2	0.000558638	0.2881	5.7417
fig|2226.5.peg.456	309	Unique	59	1	6956.7	1	2	0.000558638	0.1864	3.4661
fig|2226.5.peg.498	230	Unique	443	8	50328.4	8	15	0.000558008	0.2054	28.6563
fig|2226.5.peg.1898	628	Unique	446	9	49814.6	9	15	0.000554254	0.2152	30.4289
fig|2226.5.peg.1416	278	Unique	715	10	76643.5	10	24	0.000553169	0.2098	55.5432
fig|2226.5.peg.889	640	Unique	329	6	36364.4	6	11	0.000550997	0.2432	23.7705
fig|2226.5.peg.907	280	Unique	725	10	80478.3	10	24	0.000545539	0.1821	54.0857
fig|2226.5.peg.1149	292	Unique	182	4	20352.3	4	6	0.000543291	0.2363	14.4975
fig|2226.5.peg.1816	496	Unique	274	5	30490.5	5	9	0.000541308	0.1679	15.2516
fig|2226.5.peg.80	57	Unique	335	8	36918.5	8	11	0.000541128	0.3701	25.1131
fig|2226.5.peg.1730	556	Unique	337	6	38154.8	6	11	0.000537917	0.184	24.9945
fig|2226.5.peg.1605	245	Unique	282	5	30633	5	9	0.000525952	0.1915	21.8326
fig|2226.5.peg.1242	504	Unique	189	3	20743.7	3	6	0.000523169	0.164	10.9866
fig|2226.5.peg.322	325	Unique	474	5	52412.1	5	15	0.000521513	0.1793	37.524
fig|2226.5.peg.2026	75	Unique	158	3	18410.4	3	5	0.000521513	0.2468	11.3882
fig|2226.5.peg.42	283	Unique	539	7	61208	7	17	0.000519772	0.1725	36.5472
fig|2226.5.peg.2187	240	Unique	256	6	28164.2	6	8	0.000514994	0.2305	20.2131
fig|2226.5.peg.111	336	Unique	96	3	10890.2	3	3	0.000514994	0.5417	7.2718
fig|2226.5.peg.892	485	Unique	257	7	28564.2	7	8	0.000512991	0.3074	17.5987
fig|2226.5.peg.2413	645	Unique	130	4	14806.7	4	4	0.000507071	0.3846	6.7458
fig|2226.5.peg.1049	233	Unique	393	7	44023.4	7	12	0.000503201	0.1858	25.2166
fig|2226.5.peg.1856	202	Unique	132	3	15345	3	4	0.000499389	0.2348	8.272
fig|2226.5.peg.1566	285	Unique	330	6	36422.5	6	10	0.000499389	0.197	20.4566
fig|2226.5.peg.1597	298	Unique	134	2	14830.6	2	4	0.000491935	0.1791	11.4913
fig|2226.5.peg.1593	76	Unique	370	4	40039	4	11	0.000489941	0.1216	28.7747
fig|2226.5.peg.1328	384	Unique	404	8	44608.5	8	12	0.0004895	0.1757	32.6594
fig|2226.5.peg.88	295	Unique	337	3	38156.3	3	10	0.000489015	0.0593	16.7366
fig|2226.5.peg.68	77	Unique	170	3	19029.9	3	5	0.000484701	0.2824	12.6438
fig|2226.5.peg.677	83	Unique	171	2	18845.8	2	5	0.000481866	0.0819	14.2696
fig|2226.5.peg.2340	448	Unique	137	4	13976.3	4	4	0.000481163	0.438	10.7845
fig|2226.5.peg.204	340	Unique	211	2	23396.6	2	6	0.000468621	0.0616	14.2426
fig|2226.5.peg.1909	188	Unique	389	4	42571.1	4	11	0.00046601	0.1285	23.7312
fig|2226.5.peg.1570	542	Unique	107	3	12294.5	3	3	0.000462051	0.2897	6.0911
fig|2226.5.peg.1855	247	Unique	250	5	26920.9	5	7	0.000461435	0.168	13.297
fig|2226.5.peg.1667	183	Unique	431	6	47559.8	6	12	0.000458835	0.1485	25.6407
fig|2226.5.peg.1674	667	Some	254	1	28386.3	3	7	0.000454168	0.0669	10.3943
fig|2226.5.peg.2126	37	Unique	73	1	7987.2	1	2	0.000451502	0.1644	2.9828
fig|2226.5.peg.1147	380	Unique	367	9	40733.5	9	10	0.000449041	0.3379	23.6357
fig|2226.5.peg.2436	67	Unique	259	5	29156.6	5	7	0.000445401	0.2548	12.4512
fig|2226.5.peg.2388	391	Unique	375	4	41282.7	4	10	0.000439462	0.1547	27.7639
fig|2226.5.peg.2493	637	Unique	451	7	49428.6	7	12	0.000438488	0.2018	24.7145
fig|2226.5.peg.2203	241	Unique	417	4	46124.1	4	11	0.00043472	0.1079	20.6802
fig|2226.5.peg.584	438	Unique	381	5	42590.7	5	10	0.000432541	0.2152	24.7407
fig|2226.5.peg.879	38	Unique	115	1	12539.6	1	3	0.000429908	0.1043	6.5828
fig|2226.5.peg.1942	505	Unique	422	4	45510.1	4	11	0.000429569	0.09	20.0706
fig|2226.5.peg.2046	513	Unique	192	2	21801.5	2	5	0.000429162	0.1094	9.5164
fig|2226.5.peg.709	290	Unique	308	5	34752.7	5	8	0.000428047	0.2208	16.6991
fig|2226.5.peg.817	191	Unique	232	4	25413.2	4	6	0.000426202	0.194	14.0861
fig|2226.5.peg.1863	66	Unique	426	5	45597.3	5	11	0.000425535	0.1174	22.3038
fig|2226.5.peg.859	123	Unique	428	5	48953.4	5	11	0.000423547	0.1355	21.8549
fig|2226.5.peg.1936	574	Unique	156	1	17248.6	1	4	0.00042256	0.0962	8.1808
fig|2226.5.peg.103	506	Unique	394	5	43837.3	5	10	0.00041827	0.099	22.2803
fig|2226.5.peg.1036	13	Unique	317	6	35609.6	6	8	0.000415895	0.2145	18.3486
fig|2226.5.peg.898	294	Unique	478	5	54264.6	5	12	0.000413719	0.1025	25.9358
fig|2226.5.peg.2485	64	Unique	279	5	30705.2	5	7	0.000413472	0.3082	16.0264
fig|2226.5.peg.1419	341	Unique	120	3	13266.6	3	3	0.000411996	0.225	5.3309
fig|2226.5.peg.1552	332	Unique	681	5	76933.3	5	17	0.000411391	0.0822	31.3726
fig|2226.5.peg.87	338	Unique	322	4	36413.9	4	8	0.000409437	0.1211	14.8344
fig|2226.5.peg.81	28	Unique	161	3	17636.7	3	4	0.000409437	0.1118	8.3975
fig|2226.5.peg.1911	185	Unique	604	7	66788	7	15	0.000409267	0.101	32.2068
fig|2226.5.peg.1504	567	Unique	242	3	26501.8	3	6	0.000408591	0.0909	12.4627
fig|2226.5.peg.1112	19	Unique	162	3	18005.3	3	4	0.000406909	0.2778	11.9258
fig|2226.5.peg.1592	29	Unique	203	2	21944.3	2	5	0.000405907	0.0887	8.8238
fig|2226.5.peg.2279	149	Unique	122	1	13345.4	1	3	0.000405242	0.123	6.0314
fig|2226.5.peg.903	634	Unique	1058	14	120193	14	26	0.000404986	0.172	58.4767
fig|2226.5.peg.1650	199	Unique	414	4	45352.6	4	10	0.000398063	0.0894	21.7556
fig|2226.5.peg.1358	351	Unique	83	1	9161.6	1	2	0.000397104	0.1566	5.6259
fig|2226.5.peg.1589	21	Unique	211	3	23285	3	5	0.000390517	0.218	12.0801
fig|2226.5.peg.2511	667	Some	254	0	28386.3	2	6	0.000389287	0.0669	9.139
fig|2226.5.peg.2204	596	Unique	254	3	27655.5	3	6	0.000389287	0.1614	18.6421
fig|2226.5.peg.681	489	Unique	469	8	51364.1	8	11	0.00038652	0.1514	21.0702
fig|2226.5.peg.40	418	Unique	129	2	14582.5	2	3	0.000383252	0.093	5.0787
fig|2226.5.peg.1329	457	Unique	86	2	9528.4	2	2	0.000383252	0.3605	3.9701
fig|2226.5.peg.1159	87	Unique	172	2	19839	2	4	0.000383252	0.1919	6.9532
fig|2226.5.peg.1108	563	Unique	129	2	13941	2	3	0.000383252	0.2558	5.3264
fig|2226.5.peg.482	386	Unique	475	5	51395.6	5	11	0.000381638	0.1284	22.7362
fig|2226.5.peg.75	498	Unique	432	4	47096.3	4	10	0.000381477	0.0833	18.1568
fig|2226.5.peg.2103	411	Unique	262	1	28935.1	1	6	0.000377401	0.0573	18.1571
fig|2226.5.peg.1683	668	All	88	0	10191.4	1	2	0.000374541	0.125	4.2938
fig|2226.5.peg.1550	456	Unique	308	4	33615.6	4	7	0.000374541	0.0747	13.4754
fig|2226.5.peg.21	668	All	88	0	10191.4	1	2	0.000374541	0.125	4.2938
fig|2226.5.peg.2130	647	Unique	265	4	28142.4	4	6	0.000373128	0.2566	15.8442
fig|2226.5.peg.1430	363	Unique	89	1	9712.1	1	2	0.000370333	0.2135	4.2991
fig|2226.5.peg.1244	184	Unique	401	6	42899.3	6	9	0.000369871	0.2095	19.2208
fig|2226.5.peg.1772	331	Unique	491	4	54152.3	4	11	0.000369202	0.1079	25.3545
fig|2226.5.peg.2442	96	Unique	134	1	15260.7	1	3	0.000368951	0.1269	8.8531
fig|2226.5.peg.89	237	Unique	492	5	54965.6	5	11	0.000368451	0.122	26.1265
fig|2226.5.peg.163	207	Unique	135	2	15026.8	2	3	0.000366218	0.0741	5.3272
fig|2226.5.peg.1314	234	Unique	865	8	98832.8	8	19	0.000361985	0.1006	35.5131
fig|2226.5.peg.2090	190	Unique	410	5	44317.7	5	9	0.000361752	0.1366	15.9736
fig|2226.5.peg.1943	539	Unique	324	6	35814.6	6	7	0.000356046	0.1698	12.0855
fig|2226.5.peg.2205	565	Unique	232	3	25436.9	3	5	0.000355169	0.1595	9.141
fig|2226.5.peg.2473	114	Unique	567	10	62982.1	10	12	0.000348779	0.2275	23.5335
fig|2226.5.peg.1245	141	Unique	379	3	41285.3	3	8	0.000347859	0.0739	13.3529
fig|2226.5.peg.801	471	Unique	95	1	10370.4	1	2	0.000346944	0.1158	4.5109
fig|2226.5.peg.1170	587	Unique	243	1	26367.8	1	5	0.000339091	0.0288	7.2402
fig|2226.5.peg.224	255	Unique	98	1	11088.8	1	2	0.000336323	0.2143	6.8927
fig|2226.5.peg.1997	464	Unique	98	1	11564.9	1	2	0.000336323	0.1224	4.6013
fig|2226.5.peg.2273	18	Unique	246	5	28504.4	5	5	0.000334956	0.2927	11.9196
fig|2226.5.peg.388	670	Some	396	4	42443.2	5	8	0.000332926	0.1465	14.6616
fig|2226.5.peg.1966	487	Unique	646	8	70963.6	8	13	0.000331637	0.0975	23.1094
fig|2226.5.peg.2089	85	Unique	200	2	22012.3	2	4	0.000329596	0.125	7.9364
fig|2226.5.peg.1659	343	Unique	252	2	28001.4	2	5	0.000326981	0.1032	12.7131
fig|2226.5.peg.1169	460	Unique	203	4	22775.7	4	4	0.000324726	0.1429	6.429
fig|2226.5.peg.1131	345	Unique	356	3	37954.1	3	7	0.000324041	0.0955	15.0163
fig|2226.5.peg.1499	350	Unique	462	5	48884.5	5	9	0.000321035	0.0498	15.1081
fig|2226.5.peg.2097	459	Unique	362	2	38459.8	2	7	0.000318671	0.0829	13.3979
fig|2226.5.peg.232	398	Unique	259	3	26898.7	3	5	0.000318143	0.1969	12.5389
fig|2226.5.peg.1025	353	Unique	263	1	27798.4	1	5	0.000313305	0.0456	11.3547
fig|2226.5.peg.802	333	Unique	211	3	23174	3	4	0.000312414	0.1754	9.589
fig|2226.5.peg.2414	329	Unique	478	4	51519.7	4	9	0.00031029	0.1255	19.3805
fig|2226.5.peg.721	182	Unique	376	5	43596	5	7	0.000306805	0.1888	18.1887
fig|2226.5.peg.1382	196	Unique	377	3	41738.8	3	7	0.000305991	0.0955	13.8093
contaminant_KERATIN03	659	Some	593	6	59464.9	7	11	0.000305697	0.1197	24.0668
fig|2226.5.peg.615	557	Unique	324	5	36244	5	6	0.000305182	0.1327	11.6491
fig|2226.5.peg.881	660	Some	434	4	48482.7	5	8	0.000303776	0.106	15.5625
fig|2226.5.peg.1969	23	Unique	326	3	37259.2	3	6	0.00030331	0.1012	16.2309
fig|2226.5.peg.2362	403	Unique	327	2	36842.7	2	6	0.000302382	0.0948	14.227
fig|2226.5.peg.680	239	Unique	438	5	47558.6	5	8	0.000301001	0.2009	18.3248
fig|2226.5.peg.722	265	Unique	389	3	44348.9	3	7	0.000296552	0.0308	11.8481
fig|2226.5.peg.1176	262	Unique	168	1	18576.3	1	3	0.000294283	0.0952	4.7534
fig|2226.5.peg.2029	582	Unique	168	2	19811.2	2	3	0.000294283	0.1071	7.3942
fig|2226.5.peg.1312	553	Unique	923	10	103436	10	16	0.000285674	0.1181	32.8405
fig|2226.5.peg.214	296	Unique	636	4	69766.1	4	11	0.000285028	0.0582	21.4483
fig|2226.5.peg.2041	128	Unique	406	5	44051.7	5	7	0.000284135	0.1281	13.4486
fig|2226.5.peg.458	440	Unique	407	4	44513.6	4	7	0.000283437	0.145	17.272
fig|2226.5.peg.223	98	Unique	117	1	13554.2	1	2	0.000281706	0.1026	4.7673
fig|2226.5.peg.1848	512	Unique	176	2	20300.7	2	3	0.000280906	0.1591	5.6897
fig|2226.5.peg.1914	569	Unique	411	3	44845.4	3	7	0.000280678	0.0633	15.0572
fig|2226.5.peg.1313	644	Unique	356	5	40568.5	5	6	0.00027775	0.1798	11.2292
fig|2226.5.peg.1494	425	Unique	178	1	19684	1	3	0.00027775	0.0506	4.8393
fig|2226.5.peg.2233	422	Unique	239	1	24182.6	1	4	0.000275813	0.0335	5.8952
fig|2226.5.peg.1560	198	Unique	538	4	59995.8	4	9	0.000275685	0.0929	17.2265
fig|2226.5.peg.2160	612	Unique	306	1	33080.8	1	5	0.000269278	0.0392	8.507
fig|2226.5.peg.240	458	Unique	245	3	26034.3	3	4	0.000269058	0.098	7.1818
fig|2226.5.peg.2027	30	Unique	184	2	20662.2	2	3	0.000268693	0.0652	5.3612
fig|2226.5.peg.2458	25	Unique	246	3	27231.3	3	4	0.000267965	0.1585	7.7013
fig|2226.5.peg.1106	22	Unique	498	4	54496.8	4	8	0.000264736	0.0924	18.2849
fig|2226.5.peg.39	651	Unique	249	3	27279.7	3	4	0.000264736	0.1767	10.1527
fig|2226.5.peg.2208	402	Unique	187	2	20104.2	2	3	0.000264382	0.2086	8.1534
fig|2226.5.peg.1152	365	Unique	187	1	20634.1	1	3	0.000264382	0.0535	5.4652
fig|2226.5.peg.861	169	Unique	189	3	21012.4	3	3	0.000261584	0.0899	5.5675
fig|2226.5.peg.1349	598	Unique	252	2	28361.8	2	4	0.000261584	0.0754	7.5101
fig|2226.5.peg.1107	60	Unique	571	7	62925	7	9	0.000259752	0.1751	20.9611
fig|2226.5.peg.2231	307	Unique	128	1	14367.2	1	2	0.000257497	0.0938	3.6401
fig|2226.5.peg.215	560	Unique	129	2	13399.2	2	2	0.000255501	0.2403	6.1482
fig|2226.5.peg.803	541	Unique	389	4	42350.5	4	6	0.000254187	0.1645	15.5805
fig|2226.5.peg.1654	399	Unique	260	3	28228.6	3	4	0.000253536	0.1423	9.609
fig|2226.5.peg.493	653	Unique	197	2	21566.3	2	3	0.000250962	0.1675	8.1197
fig|2226.5.peg.2137	368	Unique	133	1	14785.7	1	2	0.000247817	0.0526	2.8036
fig|2226.5.peg.2044	629	Unique	399	5	43075.5	5	6	0.000247817	0.1353	12.0831
fig|2226.5.peg.1897	467	Unique	201	1	22661.2	1	3	0.000245967	0.0746	6.3555
fig|2226.5.peg.1369	136	Unique	269	4	27965.7	4	4	0.000245053	0.0892	7.2115
fig|2226.5.peg.1899	562	Unique	135	2	16123.9	2	2	0.000244146	0.1111	3.2649
fig|2226.5.peg.2288	452	Unique	136	2	14770.1	2	2	0.00024235	0.1324	3.2651
fig|2226.5.peg.1973	526	Unique	205	2	23263.7	2	3	0.000241168	0.0634	5.7515
fig|2226.5.peg.2481	518	Unique	345	2	37753.5	2	5	0.000238838	0.0812	10.4844
fig|2226.5.peg.1920	497	Unique	414	4	44606.9	4	6	0.000238838	0.1232	10.748
fig|2226.5.peg.2214	258	Unique	69	1	7894.3	1	1	0.000238838	0.1594	2.239
contaminant_KERATIN02	126	Unique	622	4	61931.8	4	9	0.000238454	0.0981	24.5627
fig|2226.5.peg.2490	167	Unique	209	1	23982.7	1	3	0.000236552	0.0478	4.7677
fig|2226.5.peg.1259	354	Unique	70	1	7962.9	1	1	0.000235426	0.1714	2.7575
fig|2226.5.peg.1426	48	Unique	140	1	16071.3	1	2	0.000235426	0.0643	3.0663
fig|2226.5.peg.2107	193	Unique	420	4	46692.6	4	6	0.000235426	0.131	15.5183
fig|2226.5.peg.1251	146	Unique	211	1	23359.2	1	3	0.00023431	0.0758	8.3956
fig|2226.5.peg.2070	293	Unique	283	4	30675.6	4	4	0.00023293	0.1873	7.973
fig|2226.5.peg.1517	676	Some	643	5	70332.7	6	9	0.000230666	0.0544	16.2885
contaminant_KERATIN13	662	Some	643	1	65436.5	4	9	0.000230666	0.0529	24.0871
fig|2226.5.peg.997	454	Unique	286	2	31995.1	2	4	0.000230487	0.0839	8.1488
fig|2226.5.peg.1649	564	Unique	286	2	30910.2	2	4	0.000230487	0.0839	11.9418
fig|2226.5.peg.1877	238	Unique	434	5	48392.4	5	6	0.000227832	0.1659	12.2986
fig|2226.5.peg.1353	674	Some	1230	9	133183	10	17	0.00022777	0.1114	35.8941
fig|2226.5.peg.1577	95	Unique	145	2	16139.2	2	2	0.000227308	0.069	4.4808
fig|2226.5.peg.928	575	Unique	73	1	8082.3	1	1	0.000225751	0.2329	3.2422
fig|2226.5.peg.1017	442	Unique	439	5	48568	5	6	0.000225237	0.1321	12.5378
fig|2226.5.peg.378	253	Unique	367	2	42394.6	2	5	0.000224521	0.0763	11.1016
fig|2226.5.peg.2428	597	Unique	368	2	40494.9	2	5	0.000223911	0.0679	9.9905
fig|2226.5.peg.899	568	Unique	221	2	24454.2	2	3	0.000223708	0.1267	5.396
fig|2226.5.peg.960	416	Unique	296	2	34348.1	2	4	0.0002227	0.0304	6.7437
fig|2226.5.peg.153	252	Unique	299	2	32773.1	2	4	0.000220466	0.0769	6.8408
fig|2226.5.peg.1543	609	Unique	152	1	16427.8	1	2	0.00021684	0.0724	6.5566
fig|2226.5.peg.814	453	Unique	152	2	17856.8	2	2	0.00021684	0.0921	2.9376
fig|2226.5.peg.539	214	Unique	456	2	49986.6	2	6	0.00021684	0.0307	13.6874
fig|2226.5.peg.1423	404	Unique	229	2	25881.5	2	3	0.000215893	0.0873	4.6514
fig|2226.5.peg.724	124	Unique	612	6	69130.9	6	8	0.000215423	0.1062	14.6888
fig|2226.5.peg.2202	305	Unique	77	1	8679.8	1	1	0.000214024	0.1429	2.8811
fig|2226.5.peg.1151	510	Unique	232	3	26009.1	3	3	0.000213101	0.1207	7.2432
fig|2226.5.peg.122	654	Some	467	0	50017.5	2	6	0.000211732	0.0364	11.6982
fig|2226.5.peg.645	401	Unique	158	2	17681.8	2	2	0.000208605	0.1203	4.564
fig|2226.5.peg.2320	656	Some	801	1	87753.5	4	10	0.000205741	0.0462	19.4104
fig|2226.5.peg.218	26	Unique	643	5	69734.6	5	8	0.000205037	0.0653	15.6085
fig|2226.5.peg.1291	451	Unique	486	5	52996.6	5	6	0.000203455	0.0761	10.6315
fig|2226.5.peg.2353	256	Unique	163	2	17710	2	2	0.000202206	0.1166	4.3892
fig|2226.5.peg.2479	481	Unique	245	1	27283.7	1	3	0.000201794	0.049	4.9063
fig|2226.5.peg.2409	24	Unique	329	3	36087.7	3	4	0.000200363	0.0912	6.673
fig|2226.5.peg.2472	203	Unique	414	3	46450.4	3	5	0.000199032	0.0483	6.565
fig|2226.5.peg.1749	649	Unique	672	4	69013	4	8	0.000196188	0.0699	17.7188
fig|2226.5.peg.1362	600	Unique	339	2	37140	2	4	0.000194452	0.0708	7.1299
fig|2226.5.peg.2084	337	Unique	340	3	36846.5	3	4	0.00019388	0.0912	8.3516
fig|2226.5.peg.1491	140	Unique	342	2	38420.4	2	4	0.000192746	0.0789	7.6645
fig|2226.5.peg.2440	189	Unique	431	4	49443.5	4	5	0.000191181	0.1995	14.8876
fig|2226.5.peg.1556	545	Unique	349	3	36781.1	3	4	0.00018888	0.1203	8.3383
fig|2226.5.peg.84	516	Unique	350	2	37753.3	2	4	0.000188341	0.08	10.3919
fig|2226.5.peg.1630	31	Unique	530	5	59308.9	5	6	0.000186564	0.0415	10.3471
fig|2226.5.peg.19	677	Some	178	1	19308.2	2	2	0.000185167	0.0449	2.6901
fig|2226.5.peg.1797	195	Unique	539	3	59543.2	3	6	0.000183449	0.0853	16.2574
fig|2226.5.peg.1116	450	Unique	450	4	49953.3	4	5	0.000183109	0.0756	9.0968
fig|2226.5.peg.782	558	Unique	631	6	72528.3	6	7	0.000182819	0.0983	14.5027
fig|2226.5.peg.1316	348	Unique	456	3	47984.1	3	5	0.0001807	0.0614	9.9744
fig|2226.5.peg.939	673	Some	274	0	30743.7	1	3	0.000180436	0.0401	6.8521
Reverse_fig|2226.5.peg.1502	593	Unique	184	1	20039.2	1	2	0.000179129	0.0435	2.4068
fig|2226.5.peg.2426	519	Unique	278	2	30414.7	2	3	0.00017784	0.0791	4.7959
fig|2226.5.peg.2377	528	Unique	95	1	10287.4	1	1	0.000173472	0.1263	3.5101
fig|2226.5.peg.1113	86	Unique	190	2	20511.9	2	2	0.000173472	0.1526	4.9545
fig|2226.5.peg.2494	358	Unique	95	1	10785.5	1	1	0.000173472	0.3368	2.035
fig|2226.5.peg.1480	455	Unique	380	2	40708.9	2	4	0.000173472	0.0684	8.6383
fig|2226.5.peg.852	92	Unique	192	1	21405.8	1	2	0.000171665	0.0885	7.0544
fig|2226.5.peg.2448	406	Unique	193	2	20584.6	2	2	0.000170775	0.1917	3.6363
fig|2226.5.peg.46	71	Unique	581	4	66276.3	4	6	0.000170187	0.1033	11.7491
fig|2226.5.peg.1260	570	Unique	390	3	41264.5	3	4	0.000169024	0.0538	6.0058
fig|2226.5.peg.181	606	Unique	98	1	10876.4	1	1	0.000168161	0.1429	2.7102
fig|2226.5.peg.162	473	Unique	98	1	11292.3	1	1	0.000168161	0.1122	2.1529
fig|2226.5.peg.1034	139	Unique	296	3	32135.7	3	3	0.000167025	0.1014	5.718
Reverse_fig|2226.5.peg.1970	44	Unique	99	1	10788.6	1	1	0.000166463	0.2424	2.2645
fig|2226.5.peg.947	665	All	301	0	31805	1	3	0.000164251	0.0299	5.4844
fig|2226.5.peg.1801	347	Unique	301	2	33216.8	2	3	0.000164251	0.0897	5.3057
fig|2226.5.peg.567	536	Unique	206	1	23197.4	1	2	0.000159998	0.0728	3.2629
fig|2226.5.peg.1575	194	Unique	413	4	43614.7	4	4	0.000159611	0.1622	9.8463
fig|2226.5.peg.1941	20	Unique	311	3	34070.3	3	3	0.000158969	0.135	8.0893
fig|2226.5.peg.1773	393	Unique	417	4	45193.7	4	4	0.00015808	0.1367	7.725
fig|2226.5.peg.2066	387	Unique	635	5	72450.5	5	6	0.000155715	0.0866	10.7773
fig|2226.5.peg.219	310	Unique	639	5	70252.4	5	6	0.00015474	0.0156	10.5272
fig|2226.5.peg.1105	197	Unique	321	3	34899.5	3	3	0.000154017	0.0935	4.7555
fig|2226.5.peg.157	660	Some	433	2	48591.8	3	4	0.000152239	0.0716	7.5832
fig|2226.5.peg.723	41	Unique	329	2	37244.3	2	3	0.000150272	0.0821	7.1207
fig|2226.5.peg.2185	339	Unique	331	3	36634.7	3	3	0.000149364	0.0937	4.6953
fig|2226.5.peg.1872	509	Unique	331	2	35024	2	3	0.000149364	0.1148	8.8498
fig|2226.5.peg.1994	522	Unique	111	1	12675.5	1	1	0.000148467	0.0991	2.1441
fig|2226.5.peg.1500	355	Unique	333	2	36256.4	2	3	0.000148467	0.0571	6.1319
fig|2226.5.peg.1606	421	Unique	112	1	13161.4	1	1	0.000147141	0.0982	2.1645
fig|2226.5.peg.566	88	Unique	450	2	50948.4	2	4	0.000146487	0.0556	7.2601
fig|2226.5.peg.2135	461	Unique	452	3	48453.4	3	4	0.000145839	0.0398	6.5137
fig|2226.5.peg.2429	586	Unique	227	1	25210	1	2	0.000145197	0.0661	4.3266
fig|2226.5.peg.1590	148	Unique	114	1	12734.8	1	1	0.00014456	0.0965	2.4785
fig|2226.5.peg.2336	138	Unique	228	2	25186.3	2	2	0.00014456	0.1404	3.211
fig|2226.5.peg.848	566	Unique	229	2	24730.1	2	2	0.000143929	0.1004	3.9659
fig|2226.5.peg.2116	665	All	354	0	37833	1	3	0.00013966	0.0254	5.4844
fig|2226.5.peg.2100	444	Unique	960	4	110040	4	8	0.000137332	0.0677	18.4611
fig|2226.5.peg.1174	344	Unique	241	2	25889	2	2	0.000136762	0.112	3.8211
fig|2226.5.peg.105	49	Unique	365	1	39448.7	1	3	0.000135451	0.0356	4.6277
fig|2226.5.peg.86	423	Unique	246	2	26430	2	2	0.000133982	0.0366	3.5154
fig|2226.5.peg.1343	529	Unique	370	1	42352.5	1	3	0.00013362	0.0351	5.4035
fig|2226.5.peg.2310	415	Unique	247	1	26398.9	1	2	0.00013344	0.0648	4.2025
fig|2226.5.peg.1648	601	Unique	374	2	40532.2	2	3	0.000132191	0.0615	5.7814
fig|2226.5.peg.2244	300	Unique	503	2	54469.1	2	4	0.000131052	0.0716	7.9987
fig|2226.5.peg.1275	78	Unique	381	3	41943.2	3	3	0.000129762	0.1365	7.4509
fig|2226.5.peg.965	470	Unique	257	1	26936.7	1	2	0.000128248	0.0739	5.5896
fig|2226.5.peg.838	605	Unique	391	2	43332.7	2	3	0.000126444	0.0512	6.2776
fig|2226.5.peg.2028	607	Unique	131	1	14860.7	1	1	0.0001258	0.1145	2.5884
fig|2226.5.peg.1526	652	Unique	395	3	43330.8	3	3	0.000125163	0.1241	7.1333
fig|2226.5.peg.1709	319	Unique	264	2	29110.2	2	2	0.000124847	0.072	3.3012
fig|2226.5.peg.1787	419	Unique	264	1	28414.7	1	2	0.000124847	0.0417	4.7919
fig|2226.5.peg.20	671	Some	264	1	30525	2	2	0.000124847	0.0379	4.247
fig|2226.5.peg.807	246	Unique	538	3	59380.5	3	4	0.000122527	0.0632	8.7273
fig|2226.5.peg.349	144	Unique	269	1	27753.7	1	2	0.000122527	0.0855	5.838
fig|2226.5.peg.1690	663	All	416	0	45706.8	3	3	0.000118845	0.0889	5.4471
fig|2226.5.peg.14	663	All	416	0	45706.8	3	3	0.000118845	0.0889	5.4471
fig|2226.5.peg.730	413	Unique	139	1	15444.3	1	1	0.00011856	0.0791	3.1416
fig|2226.5.peg.778	205	Unique	279	1	29716.3	1	2	0.000118135	0.0538	5.7015
fig|2226.5.peg.2453	302	Unique	1401	2	152421	2	10	0.000117629	0.0128	20.1347
fig|2226.5.peg.1178	137	Unique	283	2	31144.3	2	2	0.000116465	0.0601	2.7449
fig|2226.5.peg.109	362	Unique	429	2	48402.9	2	3	0.000115244	0.0256	5.7634
fig|2226.5.peg.2175	104	Unique	432	2	48562.8	2	3	0.000114443	0.0208	4.6834
fig|2226.5.peg.1763	657	Some	289	0	31861	1	2	0.000114047	0.0242	2.8374
fig|2226.5.peg.1595	405	Unique	291	2	31651.7	2	2	0.000113263	0.0756	3.4944
fig|2226.5.peg.1429	79	Unique	738	3	81868.5	3	5	0.000111652	0.0434	10.122
fig|2226.5.peg.1130	301	Unique	447	3	49750.3	3	3	0.000110603	0.0761	6.2124
fig|2226.5.peg.1410	215	Unique	149	1	16933.3	1	1	0.000110603	0.1208	2.4799
fig|2226.5.peg.2439	154	Unique	150	1	17033.4	1	1	0.000109865	0.08	2.4355
fig|2226.5.peg.2128	577	Unique	300	2	33341	2	2	0.000109865	0.0433	4.1536
fig|2226.5.peg.1838	73	Unique	601	4	65293.6	4	4	0.000109683	0.0982	7.5636
fig|2226.5.peg.872	610	Unique	301	2	34878.3	2	2	0.0001095	0.0432	3.3516
fig|2226.5.peg.2069	248	Unique	456	3	49174	3	3	0.00010842	0.0702	6.4194
fig|2226.5.peg.161	94	Unique	152	1	16330.9	1	1	0.00010842	0.0855	2.9372
fig|2226.5.peg.1160	216	Unique	153	1	16560	1	1	0.000107711	0.1699	2.077
fig|2226.5.peg.737	369	Unique	306	1	34931.7	1	2	0.000107711	0.0196	3.2191
fig|2226.5.peg.85	469	Unique	307	1	32416	1	2	0.00010736	0.0521	3.8954
fig|2226.5.peg.625	515	Unique	461	2	50423.4	2	3	0.000107244	0.0521	7.2923
fig|2226.5.peg.2083	410	Unique	154	1	16621.8	1	1	0.000107012	0.0974	3.3889
fig|2226.5.peg.1103	318	Unique	308	2	35536.8	2	2	0.000107012	0.0812	3.3513
fig|2226.5.peg.2486	40	Unique	318	2	34826.1	2	2	0.000103647	0.0377	3.2543
fig|2226.5.peg.1357	89	Unique	795	2	89687.6	2	5	0.000103647	0.039	10.0971
fig|2226.5.peg.1534	466	Unique	638	1	68411.9	1	4	0.000103322	0.0266	10.5528
fig|2226.5.peg.2368	533	Unique	320	2	36175.4	2	2	0.000102999	0.0344	3.666
fig|2226.5.peg.29	349	Unique	483	3	53978.4	3	3	0.000102359	0.0642	5.6899
contaminant_KERATIN22	662	Some	645	0	65807.4	2	4	0.0001022	0.0326	10.0599
fig|2226.5.peg.558	297	Unique	657	3	73177.4	3	4	0.000100334	0.0685	12.0859
fig|2226.5.peg.495	133	Unique	831	3	93059.4	3	5	9.91566e-05	0.0409	9.0857
fig|2226.5.peg.2210	479	Unique	666	1	72586.1	1	4	9.89779e-05	0.0165	6.8905
fig|2226.5.peg.380	142	Unique	337	2	37763.2	2	2	9.78031e-05	0.1335	3.6667
fig|2226.5.peg.2337	220	Unique	340	1	37164.2	1	2	9.69401e-05	0.0471	3.6209
fig|2226.5.peg.2449	346	Unique	340	2	36348.2	2	2	9.69401e-05	0.0794	3.4714
fig|2226.5.peg.2243	588	Unique	350	1	39601.6	1	2	9.41704e-05	0.0343	3.6192
fig|2226.5.peg.261	608	Unique	176	1	18804.3	1	1	9.36354e-05	0.1193	2.6361
fig|2226.5.peg.1385	585	Unique	176	1	20729.3	1	1	9.36354e-05	0.0625	2.0484
contaminant_KERATIN21	662	Some	357	0	39176.6	2	2	9.23239e-05	0.028	4.4307
fig|2226.5.peg.104	243	Unique	1075	5	119037	5	6	9.19804e-05	0.0595	12.2506
fig|2226.5.peg.1295	261	Unique	360	1	39374.5	1	2	9.15546e-05	0.0611	4.5844
fig|2226.5.peg.478	359	Unique	184	1	20968.5	1	1	8.95643e-05	0.0707	2.529
fig|2226.5.peg.1279	507	Unique	553	3	59159.1	3	3	8.94023e-05	0.0759	5.7793
fig|2226.5.peg.1180	414	Unique	370	1	40058.1	1	2	8.90801e-05	0.0405	4.1664
fig|2226.5.peg.1282	257	Unique	187	1	20256.2	1	1	8.81274e-05	0.0642	2.6604
fig|2226.5.peg.82	599	Unique	563	2	61845.9	2	3	8.78143e-05	0.048	6.2604
fig|2226.5.peg.1196	463	Unique	569	2	64620.6	2	3	8.68883e-05	0.0404	5.5305
fig|2226.5.peg.32	373	Unique	381	1	42791.5	1	2	8.65083e-05	0.0262	2.6215
fig|2226.5.peg.865	408	Unique	591	2	64176.7	2	3	8.36539e-05	0.0508	5.7265
fig|2226.5.peg.1796	143	Unique	198	1	20994.2	1	1	8.32314e-05	0.0758	3.0069
fig|2226.5.peg.1853	370	Unique	400	1	45435.6	1	2	8.23991e-05	0.0275	4.2892
contaminant_KERATIN10	659	Some	400	1	44061.1	2	2	8.23991e-05	0.06	2.7819
fig|2226.5.peg.505	603	Unique	401	1	44971.8	1	2	8.21936e-05	0.0299	5.8811
fig|2226.5.peg.1498	420	Unique	401	1	44945.2	1	2	8.21936e-05	0.0374	5.2471
fig|2226.5.peg.837	101	Unique	402	1	44136.5	1	2	8.19892e-05	0.0323	5.1411
fig|2226.5.peg.2427	462	Unique	405	2	44723.2	2	2	8.13818e-05	0.0765	2.8719
fig|2226.5.peg.1657	478	Unique	203	1	22071.3	1	1	8.11814e-05	0.0542	2.2395
fig|2226.5.peg.1181	480	Unique	411	2	46508.7	2	2	8.01938e-05	0.0268	3.8707
fig|2226.5.peg.1870	613	Unique	414	2	44118.6	2	2	7.96127e-05	0.0266	3.9049
fig|2226.5.peg.194	407	Unique	843	2	91891.4	2	4	7.81961e-05	0.0285	7.9773
fig|2226.5.peg.1944	412	Unique	422	1	47226.6	1	2	7.81034e-05	0.0379	4.0171
fig|2226.5.peg.602	521	Unique	636	3	71236	3	3	7.7735e-05	0.0456	5.1958
fig|2226.5.peg.919	679	Some	424	0	47977.8	1	2	7.7735e-05	0.0259	3.2596
fig|2226.5.peg.1885	145	Unique	427	1	45693.2	1	2	7.71889e-05	0.0422	6.6656
fig|2226.5.peg.708	674	Some	866	2	94272.7	3	4	7.61193e-05	0.0266	7.5199
fig|2226.5.peg.2200	204	Unique	656	2	74939.3	2	3	7.5365e-05	0.0274	6.1959
fig|2226.5.peg.1661	520	Unique	440	2	47093.2	2	2	7.49083e-05	0.0568	3.7073
fig|2226.5.peg.278	367	Unique	221	1	24071.3	1	1	7.45693e-05	0.0452	2.2837
fig|2226.5.peg.1485	618	Unique	221	1	22548	1	1	7.45693e-05	0.0452	2.0926
fig|2226.5.peg.2043	47	Unique	443	1	47781	1	2	7.4401e-05	0.0339	3.4667
fig|2226.5.peg.1177	315	Unique	227	1	24568.6	1	1	7.25983e-05	0.0485	2.5322
Reverse_fig|2226.5.peg.1531	316	Unique	455	1	51795.7	1	2	7.24388e-05	0.022	3.1892
contaminant_KERATIN06	659	Some	456	1	49119	2	2	7.22799e-05	0.0154	2.9868
fig|2226.5.peg.2249	45	Unique	460	2	51225.4	2	2	7.16514e-05	0.0217	3.5756
fig|2226.5.peg.1100	372	Unique	696	3	77976.8	3	3	7.10337e-05	0.0115	4.2617
fig|2226.5.peg.1066	576	Unique	469	1	50475.1	1	2	7.02764e-05	0.0256	4.8297
fig|2226.5.peg.74	590	Unique	235	1	25941.4	1	1	7.01269e-05	0.1447	2.3562
fig|2226.5.peg.1392	589	Unique	471	2	52479.9	2	2	6.9978e-05	0.0191	3.2375
fig|2226.5.peg.1658	409	Unique	707	3	77368.3	3	3	6.99285e-05	0.041	4.2989
fig|2226.5.peg.2144	578	Unique	236	1	26309.6	1	1	6.98298e-05	0.0508	2.2665
contaminant_KERATIN20	662	Some	483	0	53697.1	2	2	6.82394e-05	0.0207	4.4307
fig|2226.5.peg.1457	572	Unique	1224	4	132584	4	5	6.73195e-05	0.0131	8.8934
fig|2226.5.peg.1167	571	Unique	491	2	53366.3	2	2	6.71276e-05	0.055	3.7758
fig|2226.5.peg.931	317	Unique	496	1	54340.5	1	2	6.64509e-05	0.0242	3.4022
fig|2226.5.peg.1394	263	Unique	498	2	55272.3	2	2	6.6184e-05	0.0261	3.4408
fig|2226.5.peg.1284	594	Unique	506	2	56214.7	2	2	6.51376e-05	0.0237	2.8625
fig|2226.5.peg.918	602	Unique	764	2	84242.9	2	3	6.47113e-05	0.0275	4.6439
fig|2226.5.peg.1475	155	Unique	516	1	57178.8	1	2	6.38753e-05	0.0271	4.878
fig|2226.5.peg.259	90	Unique	785	1	83585.8	1	3	6.29802e-05	0.0306	7.6039
fig|2226.5.peg.1684	671	Some	264	0	30525	1	1	6.24236e-05	0.0379	2.5432
fig|2226.5.peg.2354	508	Unique	820	3	91334.7	3	3	6.0292e-05	0.0268	5.4911
fig|2226.5.peg.99	475	Unique	274	1	30728.4	1	1	6.01453e-05	0.0328	2.4064
fig|2226.5.peg.2380	209	Unique	275	1	31139.8	1	1	5.99266e-05	0.0327	2.1457
fig|2226.5.peg.1293	580	Unique	276	1	30102.5	1	1	5.97095e-05	0.0435	2.0201
fig|2226.5.peg.1345	218	Unique	278	1	29570.3	1	1	5.92799e-05	0.1043	2.3517
fig|2226.5.peg.870	482	Unique	281	1	31178.1	1	1	5.86471e-05	0.0498	2.0398
fig|2226.5.peg.279	617	Unique	286	1	30924.6	1	1	5.76218e-05	0.028	2.0777
contaminant_KERATIN17	662	Some	590	0	62405.1	2	2	5.58638e-05	0.0169	4.4307
fig|2226.5.peg.1428	160	Unique	299	1	33166.7	1	1	5.51165e-05	0.0569	2.088
fig|2226.5.peg.995	311	Unique	302	1	35071.8	1	1	5.45689e-05	0.043	2.5749
fig|2226.5.peg.1379	524	Unique	304	1	33456.1	1	1	5.42099e-05	0.0395	2.6521
fig|2226.5.peg.2496	254	Unique	615	2	68283.9	2	2	5.35929e-05	0.039	3.5135
fig|2226.5.peg.476	212	Unique	927	1	98471.3	1	3	5.33328e-05	0.0129	7.5554
fig|2226.5.peg.1672	681	Some	618	1	68460.5	2	2	5.33328e-05	0.0227	2.8667
fig|2226.5.peg.1999	604	Unique	312	1	35167.7	1	1	5.28199e-05	0.0641	3.4479
fig|2226.5.peg.2049	357	Unique	325	1	35285.7	1	1	5.07071e-05	0.0308	2.0587
fig|2226.5.peg.2006	211	Unique	326	1	35238	1	1	5.05516e-05	0.0368	2.5685
fig|2226.5.peg.897	417	Unique	348	1	36653.7	1	1	4.73558e-05	0.0517	2.8942
fig|2226.5.peg.54	424	Unique	391	1	42606.5	1	1	4.21479e-05	0.0409	2.0409
fig|2226.5.peg.102	159	Unique	391	1	43073.9	1	1	4.21479e-05	0.0307	2.7313
fig|2226.5.peg.672	153	Unique	392	1	42840.8	1	1	4.20404e-05	0.0357	2.502
fig|2226.5.peg.110	584	Unique	784	2	86257.9	2	2	4.20404e-05	0.0115	3.1411
fig|2226.5.peg.983	210	Unique	408	1	43203.6	1	1	4.03917e-05	0.0343	2.3049
fig|2226.5.peg.1551	532	Unique	414	1	44386.8	1	1	3.98063e-05	0.0362	2.272
fig|2226.5.peg.178	264	Unique	420	1	47260.1	1	1	3.92377e-05	0.0333	2.0964
fig|2226.5.peg.2223	158	Unique	421	1	46131.8	1	1	3.91445e-05	0.0238	2.7274
fig|2226.5.peg.1189	35	Unique	433	1	47405.8	1	1	3.80596e-05	0.0439	2.952
fig|2226.5.peg.1896	535	Unique	941	1	104362	1	2	3.50262e-05	0.0138	3.1889
fig|2226.5.peg.2400	523	Unique	475	1	50989.4	1	1	3.46944e-05	0.0274	3.2981
fig|2226.5.peg.1600	91	Unique	482	1	52712.1	1	1	3.41905e-05	0.0311	4.028
fig|2226.5.peg.83	581	Unique	485	1	52132.9	1	1	3.3979e-05	0.0351	2.7755
fig|2226.5.peg.699	474	Unique	488	1	53635	1	1	3.37701e-05	0.0389	2.5897
fig|2226.5.peg.2136	304	Unique	491	1	53036.5	1	1	3.35638e-05	0.0367	2.932
fig|2226.5.peg.2011	100	Unique	533	1	59592.1	1	1	3.0919e-05	0.0169	2.0218
fig|2226.5.peg.196	616	Unique	574	1	62333.2	1	1	2.87105e-05	0.0192	2.2279
fig|2226.5.peg.957	32	Unique	1167	2	132867	2	2	2.82431e-05	0.0257	4.5799
fig|2226.5.peg.1806	103	Unique	591	1	63981.1	1	1	2.78846e-05	0.0305	2.1057
fig|2226.5.peg.858	534	Unique	600	1	67485.4	1	1	2.74664e-05	0.0217	2.0415
fig|2226.5.peg.2108	36	Unique	612	1	66485.4	1	1	2.69278e-05	0.0327	2.3338
fig|2226.5.peg.1188	611	Unique	614	1	67395.9	1	1	2.68401e-05	0.0342	2.0459
contaminant_KERATIN15	662	Some	629	0	64453.6	1	1	2.62e-05	0.0143	2.5286
fig|2226.5.peg.496	93	Unique	634	1	70580.2	1	1	2.59934e-05	0.0347	3.6723
contaminant_KERATIN14	662	Some	638	0	65812.1	1	1	2.58304e-05	0.0141	2.5286
fig|2226.5.peg.237	670	Some	644	0	68750.5	1	1	2.55898e-05	0.0202	2.4163
fig|2226.5.peg.2075	42	Unique	700	1	77758.7	1	1	2.35426e-05	0.0129	2.0622
fig|2226.5.peg.1458	99	Unique	780	1	84784.3	1	1	2.1128e-05	0.0179	2.681
Reverse_fig|2226.5.peg.1299	102	Unique	868	1	97350.5	1	1	1.8986e-05	0.0138	2.024
fig|2226.5.peg.2201	152	Unique	915	1	105045	1	1	1.80107e-05	0.0131	2.3806
fig|2226.5.peg.1447	156	Unique	1689	1	182216	1	1	9.75715e-06	0.0107	2.2349

## Sheet: QMA
Locus	group	grouptype	Length	#unique peptides	molecular weight	Sequence count	spectrum count	NSAF	coverage	Protein score	Description
fig|2226.5.peg.949	614	Some	216	47	22756.4	48	430	0.0306638	0.9954	1328.04	Dimethylamine methyltransferase corrinoid protein
fig|2226.5.peg.1114	147	Unique	248	49	27837.6	49	430	0.0267072	0.996	1200.12	Methyl coenzyme M reductase gamma subunit (EC 2.8.4.1)
fig|2226.5.peg.665	601	Some	218	12	23120.5	29	328	0.0231755	0.9358	941.039	Monomethylamine methyltransferase corrinoid protein
fig|2226.5.peg.950	298	Unique	459	82	49382.1	82	665	0.0223162	0.6819	1752.52	Monomethylamine:corrinoid methyltransferase @ pyrrolysine-containing
fig|2226.5.peg.1339	624	Some	546	74	58504.1	77	635	0.017914	0.87	1802.33	Heat shock protein 60 family chaperone GroEL / Thermosome subunit
fig|2226.5.peg.455	625	Some	67	5	7217.7	7	76	0.0174723	0.9552	163.151	COG3269, Predicted RNA-binding protein, contains TRAM domain
fig|2226.5.peg.2119	610	Some	498	26	53963	80	500	0.0154651	0.8835	1398.19	Trimethylamine:corrinoid methyltransferase; pyrrolysine-containing
fig|2226.5.peg.2120	610	Some	379	0	41243.9	54	336	0.0136556	0.8285	987.264	Trimethylamine:corrinoid methyltransferase @ pyrrolysine-containing
fig|2226.5.peg.1399	76	Unique	343	42	37267.7	42	291	0.013068	0.8455	837.709	Methylcobalamin:coenzyme M methyltransferase, methylamine-specific
fig|2226.5.peg.2051	568	Unique	54	6	5910.7	6	42	0.0119803	0.8148	86.9504	Predicted Zn-ribbon RNA-binding protein with a function in translation
fig|2226.5.peg.1238	299	Unique	49	7	5644.7	7	38	0.0119453	0.9796	102.131	SSU ribosomal protein S27Ae
fig|2226.5.peg.1111	551	Unique	434	60	45280.6	60	327	0.0116056	0.8249	931.295	Methyl coenzyme M reductase beta subunit (EC 2.8.4.1)
fig|2226.5.peg.1318	306	Unique	56	6	6478.2	6	41	0.0112773	0.5893	89.4188	LSU ribosomal protein L37e
fig|2226.5.peg.1539	93	Unique	99	3	9993.8	3	72	0.0112023	0.3939	245.269	LSU ribosomal protein L12a (P1/P2)
fig|2226.5.peg.1115	215	Unique	572	51	62386.3	51	396	0.0106638	0.6941	1236.94	Methyl coenzyme M reductase alpha subunit (EC 2.8.4.1)
fig|2226.5.peg.973	301	Unique	58	9	6568.4	9	39	0.0103573	1	85.7554	LSU ribosomal protein L18Ae
fig|2226.5.peg.1234	597	Some	189	0	19710.2	11	125	0.0101873	0.5397	441.399	Dimethylamine methyltransferase corrinoid protein
fig|2226.5.peg.869	80	Unique	117	9	12249.5	9	71	0.00934724	0.906	215.36	LSU ribosomal protein L7Ae
fig|2226.5.peg.867	154	Unique	62	7	7061.5	7	37	0.00919224	0.5323	77.4172	LSU ribosomal protein L24e
fig|2226.5.peg.2145	552	Unique	92	11	10656.6	11	53	0.00887359	0.587	107.842	LSU ribosomal protein L44e
fig|2226.5.peg.1082	467	Unique	67	9	7626.2	9	37	0.00850625	0.8657	98.7683	LSU ribosomal protein L35e (L29p)
fig|2226.5.peg.1078	294	Unique	117	12	12931.1	12	64	0.00842569	0.6838	121.852	LSU ribosomal protein L26e (L24p)
fig|2226.5.peg.2435	148	Unique	652	24	72131.1	24	345	0.00815047	0.3972	989.706	predicted protein
fig|2226.5.peg.1239	216	Unique	112	14	12697.3	14	59	0.00811419	0.9018	137.584	SSU ribosomal protein S24e
fig|2226.5.peg.1080	6	Unique	109	11	12248.4	11	56	0.00791357	0.6881	114.329	SSU ribosomal protein S11e (S17p)
fig|2226.5.peg.1965	303	Unique	108	12	11782.2	12	53	0.00755898	0.9074	139.285	V-type ATP synthase subunit G (EC 3.6.3.14)
fig|2226.5.peg.36	466	Unique	276	30	29896.1	30	135	0.00753418	0.8116	343.46	F420-dependent methylenetetrahydromethanopterin dehydrogenase (EC 1.5.99.9)
fig|2226.5.peg.2171	79	Unique	172	18	18847	18	83	0.00743294	0.7267	182.93	LSU ribosomal protein L10e (L16p)
fig|2226.5.peg.2113	597	Some	168	2	17765.1	11	81	0.00742655	0.6488	277.154	Dimethylamine methyltransferase corrinoid protein
fig|2226.5.peg.1525	624	Some	492	43	53208.1	45	233	0.00729461	0.7581	597.064	Heat shock protein 60 family chaperone GroEL / Thermosome subunit
fig|2226.5.peg.652	601	Some	218	2	22968.6	19	99	0.00699503	0.3394	232.991	Monomethylamine methyltransferase corrinoid protein
fig|2226.5.peg.2146	292	Unique	58	5	6323.2	5	26	0.00690489	0.8276	82.2691	SSU ribosomal protein S27e
fig|2226.5.peg.663	615	Some	458	5	49748	33	203	0.00682719	0.5546	554.866	Monomethylamine:corrinoid methyltransferase; pyrrolysine-containing
fig|2226.5.peg.2045	465	Unique	616	54	65801.7	54	272	0.00680142	0.6461	696.284	Chaperone protein DnaK
fig|2226.5.peg.1084	302	Unique	151	17	16735.8	17	66	0.00673253	0.8079	165.411	LSU ribosomal protein L17e (L22p)
fig|2226.5.peg.2269	146	Unique	427	41	46224.1	41	178	0.00642101	0.7424	564.268	Thiamin biosynthesis protein ThiC
fig|2226.5.peg.1908	156	Unique	95	8	9841.1	8	39	0.00632342	0.4737	102.723	LSU ribosomal protein L30e
fig|2226.5.peg.1079	217	Unique	132	12	14380.9	12	54	0.00630131	0.6439	138.74	LSU ribosomal protein L23e (L14p)
fig|2226.5.peg.975	218	Unique	88	10	10069.5	10	36	0.00630131	0.75	83.2983	LSU ribosomal protein L31e
fig|2226.5.peg.1053	149	Unique	184	19	20786	19	74	0.00619477	0.788	184.215	SSU ribosomal protein S9e (S4p)
fig|2226.5.peg.1157	564	Unique	328	30	34279.4	30	131	0.00615189	0.9055	379.409	F420-dependent N(5),N(10)-methylenetetrahydromethanopterin reductase (EC 1.5.99.11)
fig|2226.5.peg.946	602	Some	98	4	11317.6	9	38	0.00597267	0.6224	84.7687	conserved protein
fig|2226.5.peg.2111	609	Some	467	16	49908.4	33	181	0.00596998	0.5824	453.282	Dimethylamine:corrinoid methyltransferase; pyrrolysine-containing
fig|2226.5.peg.1088	2	Unique	253	23	27259.7	23	98	0.00596646	0.6166	247.075	LSU ribosomal protein L1e (L4p)
fig|2226.5.peg.1186	82	Unique	152	12	17271.2	12	57	0.0057762	0.8224	123.695	SSU ribosomal protein S13e (S15p)
fig|2226.5.peg.2117	598	Some	216	6	22655.5	12	81	0.0057762	0.4167	213.185	Trimethylamine methyltransferase corrinoid protein
fig|2226.5.peg.650	615	Some	458	2	49748	30	162	0.0054483	0.4978	422.93	Monomethylamine:corrinoid methyltransferase; pyrrolysine-containing
fig|2226.5.peg.1784	300	Unique	131	9	14086.4	9	46	0.00540876	0.9542	122.593	Sirohydrochlorin cobaltochelatase (EC 4.99.1.3)
fig|2226.5.peg.1067	96	Unique	146	7	15721	7	48	0.00506407	0.4452	125.159	LSU ribosomal protein L27Ae (L15p)
fig|2226.5.peg.1968	563	Unique	183	13	20134.5	13	60	0.00505023	0.4645	165.223	V-type ATP synthase subunit E (EC 3.6.3.14)
fig|2226.5.peg.1069	561	Unique	211	18	22757.7	18	69	0.00503707	0.8389	147.755	SSU ribosomal protein S2e (S5p)
fig|2226.5.peg.1071	219	Unique	148	14	16745.1	14	47	0.00489156	0.5878	119.659	LSU ribosomal protein L19e
fig|2226.5.peg.1905	567	Unique	186	17	20796.1	17	59	0.00488596	0.7688	122.807	SSU ribosomal protein S5e (S7p)
fig|2226.5.peg.1089	565	Unique	337	27	36785.1	27	106	0.00484493	0.7211	290.192	LSU ribosomal protein L3e (L3p)
fig|2226.5.peg.796	308	Unique	130	9	14117.9	9	40	0.00473945	0.5462	110.443	Formylmethanofuran dehydrogenase (molybdenum) subunit D (EC 1.2.99.5)
fig|2226.5.peg.1068	5	Unique	153	15	16807.8	15	47	0.0047317	0.6405	120.47	LSU ribosomal protein L7e (L30p)
fig|2226.5.peg.120	597	Some	216	1	22754.6	7	66	0.00470654	0.4167	217.29	Dimethylamine methyltransferase corrinoid protein
fig|2226.5.peg.1232	609	Some	467	10	49894.7	26	141	0.00465065	0.4797	358.575	Dimethylamine:corrinoid methyltransferase; pyrrolysine-containing
fig|2226.5.peg.835	625	Some	67	0	7219.6	2	20	0.00459797	0.2985	36.0739	COG3269, Predicted RNA-binding protein, contains TRAM domain
fig|2226.5.peg.470	383	Unique	227	17	24788.8	17	65	0.00441061	0.7577	151.814	Uncharacterized protein MJ0308
fig|2226.5.peg.1418	242	Unique	98	7	10917.5	7	28	0.00440092	0.3163	62.7805	Translation initiation factor SUI1-related protein
fig|2226.5.peg.1913	372	Unique	78	5	9055.7	5	22	0.00434449	0.5641	55.5553	DNA-directed RNA polymerase subunit H (EC 2.7.7.6)
fig|2226.5.peg.978	384	Unique	149	10	16329.6	10	42	0.00434184	0.8322	120.662	SSU ribosomal protein S19e
fig|2226.5.peg.896	232	Unique	197	10	22908.2	10	55	0.00430039	0.3553	126.399	LSU ribosomal protein L15e
fig|2226.5.peg.1085	222	Unique	137	10	15733.2	10	38	0.00427242	0.562	74.8403	SSU ribosomal protein S15e (S19p)
fig|2226.5.peg.1584	573	Unique	127	8	14114.4	8	35	0.00424498	0.4409	68.4124	Eukaryotic translation initiation factor 5A
fig|2226.5.peg.1035	88	Unique	98	8	11169.2	8	27	0.00424374	0.5612	57.1703	Chromosomal protein MC1
fig|2226.5.peg.1195	553	Unique	231	21	25938	21	62	0.00413419	0.6147	148.236	SSU ribosomal protein S3Ae
fig|2226.5.peg.1087	86	Unique	82	10	9277.8	10	22	0.00413257	0.5854	56.0204	LSU ribosomal protein L23Ae (L23p)
fig|2226.5.peg.1967	150	Unique	80	3	7816.2	3	21	0.00404334	0.7	60.1541	V-type ATP synthase subunit K (EC 3.6.3.14)
fig|2226.5.peg.494	380	Unique	298	19	31904.4	19	75	0.00387665	0.6644	178.096	Pyridoxine biosynthesis glutamine amidotransferase, synthase subunit (EC 2.4.2.-)
fig|2226.5.peg.33	81	Unique	285	20	32879.1	20	71	0.00383729	0.4982	174.596	Phosphoserine phosphatase (EC 3.1.3.3)
fig|2226.5.peg.1380	386	Unique	125	8	13650.3	8	31	0.00381999	0.752	67.908	SSU ribosomal protein S8e
fig|2226.5.peg.223	405	Unique	117	5	13554.2	5	29	0.00381789	0.2991	63.0022	DNA-directed RNA polymerase subunit F (EC 2.7.7.6)
fig|2226.5.peg.2115	602	Some	98	0	11210.6	5	24	0.00377221	0.2449	55.1553	conserved protein
fig|2226.5.peg.1903	78	Unique	422	22	46208.3	22	103	0.00375955	0.6114	276.509	Translation elongation factor 1 alpha subunit
fig|2226.5.peg.1505	613	Some	416	23	45352.6	25	101	0.00373972	0.5361	229.466	NAD-specific glutamate dehydrogenase (EC 1.4.1.2); NADP-specific glutamate dehydrogenase (EC 1.4.1.4)
fig|2226.5.peg.883	153	Unique	117	9	13380.8	9	28	0.00368624	0.5641	74.0076	Prefoldin beta subunit
fig|2226.5.peg.1794	37	Unique	163	7	18196.6	7	38	0.00359093	0.3129	80.1509	Rubrerythrin
fig|2226.5.peg.1138	374	Unique	134	6	14491.7	6	31	0.00356343	0.5448	79.4171	SSU ribosomal protein S16e (S9p)
fig|2226.5.peg.1140	11	Unique	126	8	13486.3	8	29	0.00354518	0.5873	78.3774	LSU ribosomal protein L18e
fig|2226.5.peg.1425	94	Unique	236	10	26957.7	10	54	0.00352446	0.2288	118.337	Phosphoribosylaminoimidazole-succinocarboxamide synthase (EC 6.3.2.6)
fig|2226.5.peg.2239	84	Unique	318	13	34451.2	13	72	0.00348752	0.4906	188.834	N5-methyltetrahydromethanopterin:coenzyme M methyltransferase subunit H (EC 2.1.1.86)
fig|2226.5.peg.2463	387	Unique	297	14	31358.5	14	67	0.0034748	0.4209	201.064	Formylmethanofuran--tetrahydromethanopterin N-formyltransferase (EC 2.3.1.101)
fig|2226.5.peg.2398	245	Unique	49	4	5667.9	4	11	0.00345786	0.3469	17.8625	LSU ribosomal protein L40e
fig|2226.5.peg.797	7	Unique	269	14	28357.1	14	60	0.00343566	0.5539	124.76	Formylmethanofuran dehydrogenase (molybdenum) subunit C (EC 1.2.99.5)
fig|2226.5.peg.1139	470	Unique	139	8	15350.2	8	31	0.00343525	0.6115	65.4404	LSU ribosomal protein L13Ae (L13p)
fig|2226.5.peg.813	77	Unique	68	4	7279.6	4	15	0.00339777	0.9559	37.725	COG3269, Predicted RNA-binding protein, contains TRAM domain
fig|2226.5.peg.1972	1	Unique	461	25	50829.9	25	95	0.0031742	0.5727	237.353	V-type ATP synthase subunit B (EC 3.6.3.14)
fig|2226.5.peg.677	90	Unique	171	12	18845.8	12	34	0.00306263	0.4035	85.63	CO dehydrogenase/acetyl-CoA synthase subunit epsilon, CO dehydrogenase subcomplex (EC 1.2.99.2)
fig|2226.5.peg.1541	382	Unique	213	16	23744.5	16	42	0.00303725	0.7746	101.016	LSU ribosomal protein L10Ae (L1p)
fig|2226.5.peg.624	15	Unique	256	5	27481.7	5	50	0.00300844	0.0977	185.559	Methanol methyltransferase corrinoid protein
fig|2226.5.peg.880	559	Unique	145	9	15923.2	9	28	0.00297441	0.4345	60.2556	Acetolactate synthase small subunit
fig|2226.5.peg.1158	295	Unique	344	15	38053.4	15	66	0.00295527	0.4448	189.977	Coenzyme F(420)H(2) dehydrogenase (methanophenazine) subunit FpoF
fig|2226.5.peg.1052	238	Unique	126	6	13138.9	6	24	0.00293394	0.4365	60.4251	SSU ribosomal protein S14e (S11p)
fig|2226.5.peg.2030	305	Unique	101	7	11120.9	7	19	0.00289763	0.6139	45.1728	hypothetical protein
fig|2226.5.peg.868	293	Unique	71	6	7758.9	6	13	0.00282031	0.7324	49.4474	SSU ribosomal protein S28e
fig|2226.5.peg.1072	151	Unique	148	12	16365.8	12	27	0.00281004	0.6622	80.2368	LSU ribosomal protein L32e
fig|2226.5.peg.1624	598	Some	216	0	22651.4	6	39	0.00278113	0.1296	94.1787	Trimethylamine methyltransferase corrinoid protein
fig|2226.5.peg.2305	558	Unique	292	16	31791.4	16	52	0.00274304	0.3973	118.613	Branched-chain amino acid aminotransferase (EC 2.6.1.42)
fig|2226.5.peg.2015	376	Unique	116	4	12779.1	4	20	0.00265573	0.4052	47.0875	Coenzyme F(420)H(2) dehydrogenase (methanophenazine) subunit FpoO
fig|2226.5.peg.1738	624	Some	539	32	57734.3	33	92	0.00262912	0.6048	222.319	Heat shock protein 60 family chaperone GroEL / Thermosome subunit
fig|2226.5.peg.2235	416	Unique	107	3	11711.9	3	18	0.00259119	0.1402	38.3744	N5-methyltetrahydromethanopterin:coenzyme M methyltransferase subunit B (EC 2.1.1.86)
fig|2226.5.peg.2126	18	Unique	73	5	7987.2	5	12	0.00253203	0.4658	29.7071	Archaeal histone
fig|2226.5.peg.864	599	Some	134	6	14214.4	7	22	0.00252888	0.5075	68.8812	SSU ribosomal protein S6e
fig|2226.5.peg.1054	97	Unique	148	6	16860.9	6	24	0.00249782	0.4932	55.1836	SSU ribosomal protein S18e (S13p)
fig|2226.5.peg.1973	83	Unique	205	18	23263.7	18	33	0.00247954	0.5024	67.9027	V-type ATP synthase subunit D (EC 3.6.3.14)
fig|2226.5.peg.1073	85	Unique	177	11	19560.3	11	28	0.00243667	0.5932	73.9846	LSU ribosomal protein L9e (L6p)
fig|2226.5.peg.678	379	Unique	468	21	52214.5	21	74	0.00243555	0.3761	191.295	CO dehydrogenase/acetyl-CoA synthase subunit beta, acetyl-CoA synthase (EC 2.3.1.169)
fig|2226.5.peg.1023	34	Unique	64	6	7433	6	10	0.00240675	0.3125	17.2721	SSU ribosomal protein S17e
fig|2226.5.peg.676	619	Some	802	24	88013	31	125	0.00240075	0.2643	272.567	CO dehydrogenase/acetyl-CoA synthase subunit alpha, CO dehydrogenase subcomplex (EC 1.2.99.2)
fig|2226.5.peg.669	229	Unique	335	13	36583.3	13	47	0.00216105	0.4299	112.618	NAD(P)-dependent glyceraldehyde 3-phosphate dehydrogenase archaeal (EC 1.2.1.59)
fig|2226.5.peg.1083	385	Unique	307	16	33624.9	16	43	0.00215745	0.3779	116.051	SSU ribosomal protein S3e (S3p)
fig|2226.5.peg.1758	453	Unique	120	4	13353.6	4	16	0.00205376	0.2	38.5594	Superoxide reductase (EC 1.15.1.2)
fig|2226.5.peg.1515	543	Unique	60	2	7214.6	2	8	0.00205376	0.1167	15.0953	hypothetical protein
fig|2226.5.peg.1371	91	Unique	258	9	27828.3	9	33	0.00197018	0.2481	106.458	Thiazole biosynthetic enzyme Thi4 / Ribose 1,5-bisphosphate or 5-ribose-1,2-cyclic phosphate dehydrogenase
fig|2226.5.peg.2270	574	Unique	86	3	9869.9	3	11	0.00197018	0.3488	27.9637	hypothetical protein
fig|2226.5.peg.866	472	Unique	149	8	16627.5	8	19	0.00196417	0.5839	50.6903	Nucleoside diphosphate kinase (EC 2.7.4.6)
fig|2226.5.peg.2022	388	Unique	135	9	15063.7	9	17	0.00193966	0.6593	41.1032	Coenzyme F(420)H(2) dehydrogenase (methanophenazine) subunit FpoI
fig|2226.5.peg.2027	30	Unique	184	6	20662.2	6	23	0.0019254	0.375	54.2061	Coenzyme F(420)H(2) dehydrogenase (methanophenazine) subunit FpoB
fig|2226.5.peg.1545	89	Unique	367	12	38668.3	12	45	0.00188868	0.327	117.38	Cell division protein FtsZ (EC 3.4.24.-)
fig|2226.5.peg.2418	469	Unique	82	4	9281.4	4	10	0.00187844	0.5854	31.9865	predicted protein
fig|2226.5.peg.1479	475	Unique	265	10	28532.4	10	32	0.00186001	0.5094	77.5328	2-amino-3,7-dideoxy-D-threo-hept-6-ulosonate synthase (EC 2.5.1.-)
fig|2226.5.peg.1906	296	Unique	142	9	15672.3	9	17	0.00184405	0.6549	38.8821	SSU ribosomal protein S23e (S12p)
fig|2226.5.peg.491	21	Unique	134	5	14722.4	5	16	0.00183919	0.4328	41.9756	Uncharacterized protein MJ0282
fig|2226.5.peg.1542	166	Unique	161	5	16734.8	5	19	0.00181777	0.3354	60.1321	LSU ribosomal protein L12e (L11p)
fig|2226.5.peg.1971	214	Unique	569	24	62440.6	24	66	0.00178666	0.4517	146.062	V-type ATP synthase subunit A (EC 3.6.3.14)
fig|2226.5.peg.1074	12	Unique	130	5	14246.5	5	15	0.00177729	0.4692	36.6597	SSU ribosomal protein S15Ae (S8p)
fig|2226.5.peg.2254	168	Unique	131	6	15230.8	6	15	0.00176373	0.3206	38.7295	Ribosomal protein S6
fig|2226.5.peg.2028	594	Unique	131	3	14860.7	3	15	0.00176373	0.1603	47.6481	Coenzyme F(420)H(2) dehydrogenase (methanophenazine) subunit FpoA
fig|2226.5.peg.1259	162	Unique	70	2	7962.9	2	8	0.00176037	0.2429	22.0863	hypothetical protein
fig|2226.5.peg.1086	158	Unique	237	11	25313.7	11	27	0.0017548	0.3165	60.0674	LSU ribosomal protein L8e (L2p)
fig|2226.5.peg.1143	557	Unique	523	21	55587.7	21	59	0.00173765	0.3767	153.112	D-3-phosphoglycerate dehydrogenase (EC 1.1.1.95)
fig|2226.5.peg.2025	152	Unique	374	14	41754.1	14	42	0.00172977	0.2727	92.0652	Coenzyme F(420)H(2) dehydrogenase (methanophenazine) subunit FpoD
fig|2226.5.peg.1386	233	Unique	243	9	26760.9	9	27	0.00171147	0.4115	66.5784	Circadian clock protein KaiC
fig|2226.5.peg.1904	622	Some	724	30	79600.4	31	79	0.00168074	0.3992	181.648	Translation elongation factor 2
fig|2226.5.peg.1540	297	Unique	340	15	36319.8	15	36	0.00163093	0.3853	89.1023	LSU ribosomal protein P0 (L10p)
fig|2226.5.peg.795	476	Unique	435	10	47492.5	10	46	0.00162884	0.1425	94.8848	Formylmethanofuran dehydrogenase (molybdenum) subunit B (EC 1.2.99.5)
fig|2226.5.peg.2434	225	Unique	180	5	19747.6	5	19	0.00162589	0.4611	56.8606	predicted protein
fig|2226.5.peg.1338	252	Unique	57	2	6184.5	2	6	0.00162139	0.2982	11.7291	protein of unknown function discovered in proteomic study
fig|2226.5.peg.892	375	Unique	257	9	28564.2	9	27	0.00161824	0.3346	70.6118	Proteasome subunit alpha (EC 3.4.25.1), archaeal
fig|2226.5.peg.798	381	Unique	584	21	64983	21	61	0.0016089	0.3767	171.909	Formylmethanofuran dehydrogenase subunit A (EC 1.2.99.5)
fig|2226.5.peg.2387	455	Unique	160	4	17487.9	4	16	0.00154032	0.2812	28.4426	3-isopropylmalate dehydratase small subunit (EC 4.2.1.33)
fig|2226.5.peg.1075	534	Unique	50	3	5909.9	3	5	0.00154032	0.16	8.5478	SSU ribosomal protein S29e (S14p)
fig|2226.5.peg.1135	163	Unique	214	6	23432	6	21	0.00151153	0.2757	39.7047	SSU ribosomal protein SAe (S2p)
fig|2226.5.peg.914	423	Unique	74	2	8172.4	2	7	0.00145706	0.1892	12.7888	Putative snRNP Sm-like protein, Archaeal
fig|2226.5.peg.2046	398	Unique	192	7	21801.5	7	18	0.00144405	0.2604	38.0003	Heat shock protein GrpE
fig|2226.5.peg.961	485	Unique	130	2	14260.5	2	12	0.00142183	0.1462	25.8435	Uncharacterized protein MJ0405
fig|2226.5.peg.2071	8	Unique	401	14	44054	14	37	0.00142124	0.4364	120.403	Archaeal S-adenosylmethionine synthetase (EC 2.5.1.6)
fig|2226.5.peg.1650	572	Unique	414	11	45352.6	11	38	0.00141382	0.2512	89.4501	Serine hydroxymethyltransferase (EC 2.1.2.1)
fig|2226.5.peg.1103	92	Unique	308	14	35536.8	14	28	0.00140029	0.2792	61.4044	Phosphoserine phosphatase (EC 3.1.3.3)
fig|2226.5.peg.498	14	Unique	443	13	50328.4	13	40	0.00139081	0.2889	92.2554	Aspartyl-tRNA synthetase (EC 6.1.1.12) @ Aspartyl-tRNA(Asn) synthetase (EC 6.1.1.23)
fig|2226.5.peg.1643	312	Unique	89	3	9696.8	3	8	0.00138456	0.3596	23.1637	Thioredoxin
fig|2226.5.peg.1156	509	Unique	78	1	8784.3	1	7	0.00138234	0.1154	13.1175	Zinc finger protein
fig|2226.5.peg.80	389	Unique	335	14	36918.5	14	30	0.00137939	0.4657	71.0243	Ketol-acid reductoisomerase (EC 1.1.1.86)
fig|2226.5.peg.1579	566	Unique	538	21	59423.4	21	48	0.00137426	0.3662	103.615	Methyl coenzyme M reductase system component A2
fig|2226.5.peg.1179	247	Unique	147	3	15930.2	3	13	0.00136219	0.2585	25.9754	Uncharacterized protein MJ0531
fig|2226.5.peg.1036	20	Unique	317	11	35609.6	11	28	0.00136054	0.4038	61.4384	GTP cyclohydrolase I (EC 3.5.4.16) type 2
fig|2226.5.peg.43	304	Unique	91	4	10114.1	4	8	0.00135413	0.7692	27.3451	hypothetical protein
fig|2226.5.peg.1902	13	Unique	103	6	11348.2	6	9	0.00134591	0.4854	18.6339	SSU ribosomal protein S20e (S10p)
fig|2226.5.peg.1112	326	Unique	162	4	18005.3	4	14	0.00133114	0.2284	42.2086	Methyl coenzyme M reductase operon protein D
fig|2226.5.peg.1242	113	Unique	189	5	20743.7	5	16	0.00130398	0.1905	30.6521	DNA-directed RNA polymerase subunit E' (EC 2.7.7.6)
fig|2226.5.peg.844	103	Unique	320	10	34483.1	10	27	0.00129965	0.2438	65.0408	N(5),N(10)-methenyltetrahydromethanopterin cyclohydrolase (EC 3.5.4.27)
fig|2226.5.peg.887	19	Unique	95	5	10650.5	5	8	0.00129711	0.4211	17.5899	LSU ribosomal protein L37Ae
fig|2226.5.peg.1676	603	All	107	0	11301.4	2	9	0.0012956	0.2523	25.996	probable iron binding protein from the HesB_IscA_SufA family
fig|2226.5.peg.2509	603	All	107	0	11301.4	2	9	0.0012956	0.2523	25.996	probable iron binding protein from the HesB_IscA_SufA family
fig|2226.5.peg.1129	227	Unique	322	10	35316.9	10	27	0.00129157	0.2764	70.0436	Dimethylallyltransferase (EC 2.5.1.1) @ (2E,6E)-farnesyl diphosphate synthase (EC 2.5.1.10) @ Geranylgeranyl diphosphate synthase (EC 2.5.1.29
fig|2226.5.peg.1330	228	Unique	180	6	19421.1	6	15	0.0012836	0.3722	32.7315	Pyruvate:ferredoxin oxidoreductase, gamma subunit (EC 1.2.7.1)
fig|2226.5.peg.2420	244	Unique	230	8	24418.7	8	19	0.00127244	0.2957	46.4597	duf556 family protein
fig|2226.5.peg.1970	161	Unique	99	3	10788.6	3	8	0.0012447	0.2727	27.6724	V-type ATP synthase subunit F (EC 3.6.3.14)
fig|2226.5.peg.1802	102	Unique	64	2	7009.7	2	5	0.00120338	0.2812	9.9581	hypothetical protein
fig|2226.5.peg.1095	473	Unique	411	13	45383.7	13	32	0.00119928	0.2579	69.196	CoB--CoM heterodisulfide reductase 2 iron-sulfur subunit D (EC 1.8.98.1
fig|2226.5.peg.2432	377	Unique	425	11	45755.5	11	33	0.00119601	0.3035	82.0296	Enolase (EC 4.2.1.11)
fig|2226.5.peg.2029	448	Unique	168	7	19811.2	7	13	0.00119191	0.2917	29.7828	hypothetical protein
fig|2226.5.peg.1077	391	Unique	236	9	25935.7	9	18	0.00117482	0.2076	43.2253	SSU ribosomal protein S4e
fig|2226.5.peg.2026	108	Unique	158	4	18410.4	4	12	0.00116986	0.1456	24.4152	Coenzyme F(420)H(2) dehydrogenase (methanophenazine) subunit FpoC
fig|2226.5.peg.2137	462	Unique	133	2	14785.7	2	10	0.00115814	0.1729	26.2437	hypothetical protein
fig|2226.5.peg.2236	10	Unique	241	10	25448	10	18	0.00115045	0.5726	53.1146	N5-methyltetrahydromethanopterin:coenzyme M methyltransferase subunit A (EC 2.1.1.86)
fig|2226.5.peg.954	101	Unique	459	9	49722.2	9	34	0.00114098	0.1852	71.4672	Monomethylamine:corrinoid methyltransferase; pyrrolysine-containing
fig|2226.5.peg.1800	220	Unique	433	14	46976.8	14	32	0.00113834	0.321	72.5546	Phosphoribosylamine--glycine ligase (EC 6.3.4.13)
fig|2226.5.peg.1820	160	Unique	177	3	19098.4	3	13	0.00113131	0.2429	47.4608	hypothetical protein
fig|2226.5.peg.817	584	Unique	232	7	25413.2	7	17	0.00112868	0.1595	43.7924	DUF124 domain-containing protein
fig|2226.5.peg.716	323	Unique	380	8	40801.7	8	27	0.00109444	0.2316	57.1582	Serine--glyoxylate aminotransferase (EC 2.6.1.45)
fig|2226.5.peg.681	373	Unique	469	13	51364.1	13	33	0.00108381	0.2281	85.342	5-tetrahydromethanopterin:corrinoid iron-sulfur protein methyltransferase / CO dehydrogenase/acetyl-CoA synthase subunit gamma, corrinoid iron-sulfur subcomplex large subunit
fig|2226.5.peg.1065	250	Unique	215	6	23870	6	15	0.00107464	0.2698	33.5845	Adenylate kinase (EC 2.7.4.3)
Reverse_fig|2226.5.peg.973	521	Unique	58	1	6568.4	1	4	0.00106229	0.1379	5.8561	LSU ribosomal protein L18Ae
fig|2226.5.peg.1914	174	Unique	411	7	44845.4	7	28	0.00104937	0.1898	65.4112	Adenosylhomocysteinase (EC 3.3.1.1)
fig|2226.5.peg.1898	223	Unique	446	13	49814.6	13	30	0.00103609	0.3161	70.2828	Adenylosuccinate lyase (EC 4.3.2.2)
fig|2226.5.peg.1368	413	Unique	164	3	18539.8	3	11	0.00103314	0.2012	20.3918	Uncharacterized HTH-type transcriptional regulator MJ0586
fig|2226.5.peg.153	339	Unique	299	6	32773.1	6	20	0.00103031	0.1773	48.3951	hypothetical protein
fig|2226.5.peg.1732	4	Unique	884	22	97459.6	22	59	0.00102804	0.2613	144.877	Pyruvate,phosphate dikinase (EC 2.7.9.1)
fig|2226.5.peg.1076	487	Unique	165	4	18623.7	4	11	0.00102688	0.1576	24.9562	LSU ribosomal protein L11e (L5p)
fig|2226.5.peg.1749	230	Unique	672	12	69013	12	44	0.00100854	0.1399	98.4542	Pyrophosphate-energized proton pump (EC 3.6.1.1)
fig|2226.5.peg.637	397	Unique	92	2	10415.3	2	6	0.00100456	0.2391	14.9609	Phosphoserine phosphatase
fig|2226.5.peg.2202	402	Unique	77	3	8679.8	3	5	0.00100021	0.2987	11.457				Conserved protein
fig|2226.5.peg.2272	99	Unique	141	6	15365.9	6	9	0.000983183	0.4539	18.2964	Peptidyl-prolyl cis-trans isomerase (EC 5.2.1.8)
fig|2226.5.peg.2237	569	Unique	79	2	8459.6	2	5	0.000974886	0.443	11.431				N5-methyltetrahydromethanopterin:coenzyme M methyltransferase subunit F (EC 2.1.1.86)
fig|2226.5.peg.105	35	Unique	365	9	39448.7	9	23	0.000970613	0.1945	48.5497	Carbamoyl-phosphate synthase small chain (EC 6.3.5.5)
fig|2226.5.peg.1098	237	Unique	127	2	14050.1	2	8	0.000970281	0.2598	19.5486	Rubrerythrin
fig|2226.5.peg.2203	331	Unique	417	6	46124.1	6	26	0.000960392	0.1583	70.9587
fig|2226.5.peg.1116	22	Unique	450	10	49953.3	10	28	0.000958422	0.2467	74.178
fig|2226.5.peg.1577	95	Unique	145	6	16139.2	6	9	0.000956061	0.4552	18.9431
fig|2226.5.peg.1590	494	Unique	114	2	12734.8	2	7	0.000945811	0.1667	12.8167
fig|2226.5.peg.224	355	Unique	98	1	11088.8	1	6	0.000943053	0.0918	11.7526
fig|2226.5.peg.2121	555	Unique	540	16	58468.9	16	33	0.000941307	0.2778	80.3179	RAM
fig|2226.5.peg.1514	446	Unique	379	10	41696.8	10	23	0.000934759	0.2797	55.8254
fig|2226.5.peg.1197	417	Unique	99	2	11225.9	2	6	0.000933528	0.1818	11.9008
fig|2226.5.peg.1051	342	Unique	267	6	28677.1	6	16	0.000923039	0.1873	33.5185
fig|2226.5.peg.1868	32	Unique	434	8	48413.9	8	26	0.000922773	0.1682	47.7332
fig|2226.5.peg.972	26	Unique	138	3	14803.5	3	8	0.000892939	0.2754	23.2227
fig|2226.5.peg.1500	449	Unique	333	8	36256.4	8	19	0.000878862	0.3093	47.8291
fig|2226.5.peg.56	400	Unique	263	7	27839	7	15	0.00087851	0.1863	37.4912
fig|2226.5.peg.1262	49	Unique	123	3	14299.4	3	7	0.000876605	0.1707	12.9738
fig|2226.5.peg.919	613	Some	424	1	47977.8	3	24	0.00087188	0.0354	44.7259
fig|2226.5.peg.1144	362	Unique	91	2	10461	2	5	0.00084633	0.1538	8.785
fig|2226.5.peg.889	562	Unique	329	10	36364.4	10	18	0.000842729	0.2219	46.8008
fig|2226.5.peg.2413	239	Unique	130	4	14806.7	4	7	0.000829403	0.3154	18.4014
fig|2226.5.peg.122	609	Some	467	2	50017.5	6	25	0.000824583	0.1006	47.7743
fig|2226.5.peg.2493	523	Unique	451	9	49428.6	9	24	0.000819683	0.153	48.9741
fig|2226.5.peg.1734	155	Unique	113	3	12118.1	3	6	0.000817869	0.4602	18.1445
fig|2226.5.peg.891	259	Unique	230	6	25620.4	6	12	0.000803646	0.1652	31.141
fig|2226.5.peg.802	452	Unique	211	4	23174	4	11	0.000803011	0.2038	25.9534
fig|2226.5.peg.1910	468	Unique	885	20	98855	20	46	0.000800619	0.2045	89.0589
fig|2226.5.peg.1299	3	Unique	868	22	97350.5	22	45	0.000798553	0.2857	111.975
fig|2226.5.peg.458	327	Unique	407	7	44513.6	7	21	0.00079476	0.231	48.5019
fig|2226.5.peg.915	131	Unique	117	3	13388.7	3	6	0.000789908	0.1453	13.2207
fig|2226.5.peg.2484	173	Unique	258	6	28331.8	6	13	0.000776131	0.186	31.2169
fig|2226.5.peg.822	345	Unique	240	6	26370.3	6	12	0.00077016	0.1625	27.6428
fig|2226.5.peg.2320	619	Some	801	1	87753.5	8	40	0.000769199	0.0724	92.3416
fig|2226.5.peg.2172	450	Unique	202	6	22483.7	6	10	0.000762535	0.3416	25.033
fig|2226.5.peg.2481	409	Unique	345	7	37753.5	7	17	0.000758999	0.2087	42.5232
fig|2226.5.peg.1592	336	Unique	203	4	21944.3	4	10	0.000758779	0.2266	22.1256
fig|2226.5.peg.2279	458	Unique	122	3	13345.4	3	6	0.000757535	0.2705	12.6193
fig|2226.5.peg.1909	236	Unique	389	9	42571.1	9	19	0.000752342	0.2751	50.4449
fig|2226.5.peg.766	587	Unique	82	1	9538.8	1	4	0.000751376	0.1585	9.731
fig|2226.5.peg.2395	40	Unique	103	2	12011.2	2	5	0.000747728	0.1359	11.3924
fig|2226.5.peg.1327	457	Unique	291	7	31377.5	7	14	0.000741048	0.2268	30.2727
fig|2226.5.peg.68	399	Unique	170	5	19029.9	5	8	0.000724857	0.3412	17.8995
fig|2226.5.peg.1912	307	Unique	532	13	59949.4	13	25	0.000723835	0.2538	53.2178
fig|2226.5.peg.212	107	Unique	436	9	46248.2	9	20	0.000706569	0.1835	39.3562
fig|2226.5.peg.2066	560	Unique	635	15	72450.5	15	29	0.000703453	0.2173	61.9378
fig|2226.5.peg.2276	418	Unique	219	4	23675.4	4	10	0.000703343	0.1781	20.1843
fig|2226.5.peg.2168	226	Unique	88	3	9834.5	3	4	0.000700146	0.375	9.1731
fig|2226.5.peg.816	231	Unique	396	8	42365.8	8	18	0.000700146	0.1995	45.3786
fig|2226.5.peg.982	590	Unique	311	5	34178.8	5	14	0.000693392	0.135	31.621
fig|2226.5.peg.1173	141	Unique	267	3	29281	3	12	0.000692279	0.1049	22.4891
fig|2226.5.peg.1130	414	Unique	447	5	49750.3	5	20	0.000689181	0.0828	40.6335
fig|2226.5.peg.1888	581	Unique	425	8	48436.6	8	19	0.000688614	0.1388	40.6013
fig|2226.5.peg.2399	328	Unique	473	9	52977	9	21	0.000683863	0.1353	42.0347
fig|2226.5.peg.1657	340	Unique	203	4	22071.3	4	9	0.000682901	0.133	16.8599
fig|2226.5.peg.2288	71	Unique	136	1	14770.1	1	6	0.000679553	0.0588	8.5331
fig|2226.5.peg.1604	126	Unique	159	4	17378	4	7	0.000678129	0.195	14.0243
fig|2226.5.peg.1855	54	Unique	250	4	26920.9	4	11	0.000677741	0.132	22.5148
fig|2226.5.peg.1196	316	Unique	569	10	64620.6	10	25	0.000676767	0.1793	53.2358
fig|2226.5.peg.879	36	Unique	115	2	12539.6	2	5	0.000669705	0.2174	13.4948
fig|2226.5.peg.1345	254	Unique	278	5	29570.3	5	12	0.000664887	0.2806	23.298
fig|2226.5.peg.2490	200	Unique	209	5	23982.7	5	9	0.000663296	0.0957	14.453
fig|2226.5.peg.1014	265	Unique	117	2	12574.8	2	5	0.000658257	0.2821	9.7083
fig|2226.5.peg.1480	310	Unique	380	5	40708.9	5	16	0.000648556	0.1474	51.8535
fig|2226.5.peg.216	570	Unique	95	3	10751.5	3	4	0.000648556	0.4842	10.6547
fig|2226.5.peg.1042	579	Unique	478	8	52418.9	8	20	0.000644486	0.205	53.902
fig|2226.5.peg.1317	224	Unique	72	2	7928.2	2	3	0.0006418	0.4861	5.1014
fig|2226.5.peg.1764	412	Unique	365	7	39180.9	7	15	0.000633008	0.2055	34.6697
fig|2226.5.peg.2212	178	Unique	317	5	35408	5	13	0.000631677	0.1987	31.4407
fig|2226.5.peg.379	241	Unique	366	8	41402	8	15	0.000631279	0.2022	37.5603
fig|2226.5.peg.1102	52	Unique	220	4	25666.2	4	9	0.000630131	0.1773	22.008
fig|2226.5.peg.1997	337	Unique	98	1	11564.9	1	4	0.000628702	0.1224	10.579
fig|2226.5.peg.1486	447	Unique	395	8	42409.6	8	16	0.000623927	0.2582	35.39
fig|2226.5.peg.1060	50	Unique	174	2	18861.9	2	7	0.000619669	0.1379	14.8118
fig|2226.5.peg.1782	175	Unique	150	3	16716.5	3	6	0.000616128	0.2133	12.4334
fig|2226.5.peg.2388	571	Unique	375	7	41282.7	7	15	0.000616128	0.2133	40.3487
fig|2226.5.peg.1838	392	Unique	601	9	65293.6	9	24	0.000615103	0.1481	53.6328
fig|2226.5.peg.1863	427	Unique	426	4	45597.3	4	17	0.000614682	0.1056	31.3474
fig|2226.5.peg.19	620	Some	178	1	19308.2	2	7	0.000605744	0.0449	12.6992
fig|2226.5.peg.1641	159	Unique	129	2	14339.7	2	5	0.000597023	0.2326	17.0938
fig|2226.5.peg.2267	24	Unique	183	4	19798.4	4	7	0.000589194	0.235	24.9876
fig|2226.5.peg.1911	554	Unique	604	11	66788	11	23	0.000586546	0.1589	48.039
fig|2226.5.peg.1024	556	Unique	290	4	30548.7	4	11	0.00058426	0.1138	28.0518
fig|2226.5.peg.1589	347	Unique	211	3	23285	3	8	0.000584008	0.1422	16.4871
fig|2226.5.peg.1942	390	Unique	422	6	45510.1	6	16	0.000584008	0.1896	39.6968
fig|2226.5.peg.2400	129	Unique	475	7	50989.4	7	18	0.0005837	0.1053	42.8505
fig|2226.5.peg.214	404	Unique	636	9	69766.1	9	24	0.000581253	0.1242	45.4062
fig|2226.5.peg.1854	130	Unique	267	4	29469.8	4	10	0.000576899	0.1086	18.1341
fig|2226.5.peg.81	334	Unique	161	4	17636.7	4	6	0.000574033	0.2484	12.1981
fig|2226.5.peg.876	428	Unique	379	5	41341	5	14	0.000568984	0.124	27.8249
fig|2226.5.peg.2133	196	Unique	190	3	20115.2	3	7	0.000567487	0.1158	11.6892
fig|2226.5.peg.1969	48	Unique	326	5	37259.2	5	12	0.000566989	0.1166	19.3416
fig|2226.5.peg.2273	59	Unique	246	1	28504.4	1	9	0.000563532	0.0407	19.4803
fig|2226.5.peg.1801	192	Unique	301	4	33216.8	4	11	0.000562908	0.103	20.3828
fig|2226.5.peg.2232	320	Unique	301	5	31853.3	5	11	0.000562908	0.3223	38.1109
fig|2226.5.peg.1358	157	Unique	83	1	9161.6	1	3	0.000556742	0.1566	9.3821
fig|2226.5.peg.753	114	Unique	361	6	40504	6	13	0.000554686	0.1662	25.813
fig|2226.5.peg.1312	474	Unique	923	13	103436	13	33	0.00055071	0.169	72.0894
fig|2226.5.peg.2414	181	Unique	478	7	51519.7	7	17	0.000547813	0.1192	31.368
fig|2226.5.peg.82	240	Unique	563	6	61845.9	6	20	0.000547183	0.1155	41.2179
fig|2226.5.peg.1605	25	Unique	282	4	30633	4	10	0.000546213	0.1348	32.3336
fig|2226.5.peg.388	580	Unique	396	8	42443.2	8	14	0.000544558	0.1338	34.7517
fig|2226.5.peg.755	170	Unique	85	2	9949.9	2	3	0.000543643	0.2824	7.1504
fig|2226.5.peg.1603	511	Unique	59	2	6815.6	2	2	0.000522143	0.1695	3.3206
fig|2226.5.peg.1765	486	Unique	385	7	41994	7	13	0.000520108	0.0987	32.0378
fig|2226.5.peg.322	164	Unique	474	5	52412.1	5	16	0.000519939	0.1034	39.3766
fig|2226.5.peg.1376	481	Unique	89	1	10210	1	3	0.000519209	0.1348	6.5312
fig|2226.5.peg.1685	620	Some	178	0	19308.2	1	6	0.000519209	0.0449	10.6303
fig|2226.5.peg.2233	274	Unique	239	2	24182.6	2	8	0.000515588	0.0418	14.4828
fig|2226.5.peg.2107	586	Unique	420	6	46692.6	6	14	0.00051344	0.1381	36.9118
fig|2226.5.peg.1885	169	Unique	427	8	45693.2	8	14	0.000505023	0.1967	34.4074
fig|2226.5.peg.1598	463	Unique	428	8	46490.9	8	14	0.000503843	0.1916	36.9333
fig|2226.5.peg.46	128	Unique	581	6	66276.3	6	19	0.000503719	0.1033	39.4933
fig|2226.5.peg.1517	623	Some	643	9	70332.7	10	21	0.00050306	0.2006	57.4247
fig|2226.5.peg.1305	401	Unique	245	4	26949.9	4	8	0.000502962	0.2	18.0691
fig|2226.5.peg.1752	57	Unique	215	4	22784.7	4	7	0.0005015	0.1907	15.1909
fig|2226.5.peg.2458	333	Unique	246	6	27231.3	6	8	0.000500917	0.2358	17.2165
fig|2226.5.peg.2449	478	Unique	340	6	36348.2	6	11	0.000498339	0.1676	25.549
fig|2226.5.peg.1137	9	Unique	62	2	7163.5	2	2	0.000496878	0.4839	5.0193
fig|2226.5.peg.2401	16	Unique	93	2	10373.2	2	3	0.000496878	0.3118	10.2935
fig|2226.5.peg.2489	407	Unique	374	8	40892.6	8	12	0.000494221	0.2219	29.5523
fig|2226.5.peg.2106	460	Unique	188	4	21040.5	4	6	0.000491592	0.1968	14.4857
fig|2226.5.peg.2011	106	Unique	533	8	59592.1	8	17	0.000491284	0.152	35.4612
fig|2226.5.peg.1485	576	Unique	221	3	22548	3	7	0.000487884	0.2624	19.9411
fig|2226.5.peg.1150	329	Unique	190	3	21495.2	3	6	0.000486417	0.2053	14.2946
fig|2226.5.peg.84	132	Unique	350	4	37753.3	4	11	0.000484101	0.1343	22.0728
fig|2226.5.peg.425	122	Unique	160	2	17997.2	2	5	0.00048135	0.1625	10.1069
fig|2226.5.peg.2263	341	Unique	256	4	29371.9	4	8	0.00048135	0.1523	24.1788
fig|2226.5.peg.2448	538	Unique	193	1	20584.6	1	6	0.000478856	0.0518	9.293
fig|2226.5.peg.215	184	Unique	129	1	13399.2	1	4	0.000477619	0.1008	7.7896
fig|2226.5.peg.2436	120	Unique	259	2	29156.6	2	8	0.000475775	0.0695	17.5852
fig|2226.5.peg.1294	421	Unique	390	6	42507.6	6	12	0.000473945	0.1769	28.1053
fig|2226.5.peg.1260	496	Unique	390	3	41264.5	3	12	0.000473945	0.059	22.259
fig|2226.5.peg.2069	322	Unique	456	10	49174	10	14	0.000472905	0.2061	33.5096
fig|2226.5.peg.1381	464	Unique	163	2	18734	2	5	0.000472491	0.1534	9.4407
fig|2226.5.peg.1839	318	Unique	196	4	20792.7	4	6	0.000471527	0.2857	12.2516
fig|2226.5.peg.1025	451	Unique	263	4	27798.4	4	8	0.000468539	0.0798	21.3934
fig|2226.5.peg.1901	288	Unique	66	1	7232.6	1	2	0.000466764	0.1212	2.7727
fig|2226.5.peg.1566	395	Unique	330	5	36422.5	5	10	0.000466764	0.1121	27.494
fig|2226.5.peg.44	258	Unique	166	2	17631.5	2	5	0.000463952	0.0723	14.47
fig|2226.5.peg.1730	459	Unique	337	6	38154.8	6	10	0.000457068	0.1543	24.1112
fig|2226.5.peg.163	280	Unique	135	1	15026.8	1	4	0.000456391	0.0741	6.1362
fig|2226.5.peg.2041	185	Unique	406	5	44051.7	5	12	0.000455267	0.1379	23.1262
fig|2226.5.peg.1503	393	Unique	442	11	49150	11	13	0.000453035	0.2783	28.5598
fig|2226.5.peg.2084	491	Unique	340	5	36846.5	5	10	0.000453035	0.1118	20.3758
fig|2226.5.peg.898	104	Unique	478	5	54264.6	5	14	0.00045114	0.1172	29.016
fig|2226.5.peg.1304	325	Unique	103	2	12157.7	2	3	0.000448637	0.2621	6.2379
fig|2226.5.peg.2123	435	Unique	104	2	11304.8	2	3	0.000444323	0.1635	5.1509
fig|2226.5.peg.671	499	Unique	278	2	30418.1	2	8	0.000443258	0.0755	15.3119
fig|2226.5.peg.2070	133	Unique	283	5	30675.6	5	8	0.000435426	0.1237	13.2274
fig|2226.5.peg.75	408	Unique	432	7	47096.3	7	12	0.000427867	0.1528	26.4452
fig|2226.5.peg.2049	189	Unique	325	1	35285.7	1	9	0.00042655	0.0308	15.7697
fig|2226.5.peg.2097	43	Unique	362	5	38459.8	5	10	0.000425503	0.1492	22.3747
fig|2226.5.peg.903	221	Unique	1058	15	120193	15	29	0.000422205	0.1531	61.2764
fig|2226.5.peg.2187	313	Unique	256	3	28164.2	3	7	0.000421181	0.1328	23.9081
fig|2226.5.peg.1147	256	Unique	367	7	40733.5	7	10	0.000419706	0.1853	19.887
fig|2226.5.peg.1762	271	Unique	258	2	27247.1	2	7	0.000417916	0.1085	16.8252
contaminant_KERATIN03	604	Some	593	8	59464.9	9	16	0.000415601	0.172	34.5276
fig|2226.5.peg.2090	526	Unique	410	7	44317.7	7	11	0.000413257	0.1707	24.1452
fig|2226.5.peg.1606	253	Unique	112	1	13161.4	1	3	0.000412586	0.0982	7.6604
fig|2226.5.peg.890	516	Unique	262	4	29070.8	4	7	0.000411536	0.0916	11.3753
fig|2226.5.peg.472	311	Unique	150	2	14813.1	2	4	0.000410752	0.1667	11.6022
fig|2226.5.peg.861	489	Unique	189	1	21012.4	1	5	0.000407492	0.0847	11.7023
fig|2226.5.peg.1369	488	Unique	269	3	27965.7	3	7	0.000400827	0.0967	14.1173
fig|2226.5.peg.1778	321	Unique	385	8	44108.1	8	10	0.000400083	0.1455	17.3024
fig|2226.5.peg.956	23	Unique	194	2	21327.7	2	5	0.00039699	0.1392	12.3599
fig|2226.5.peg.977	193	Unique	117	3	13623.1	3	3	0.000394954	0.1538	6.0056
fig|2226.5.peg.800	531	Unique	197	3	22456.4	3	5	0.000390944	0.1015	9.7921
fig|2226.5.peg.958	621	Some	276	1	31281.8	3	7	0.000390661	0.1268	12.5741
fig|2226.5.peg.1915	267	Unique	434	6	47384.2	6	11	0.000390404	0.1452	23.3883
fig|2226.5.peg.645	263	Unique	158	3	17681.8	3	4	0.000389955	0.1772	7.2151
fig|2226.5.peg.2122	360	Unique	199	3	21940.8	3	5	0.000387015	0.1055	13.9379
fig|2226.5.peg.291	358	Unique	120	1	13768.5	1	3	0.00038508	0.1167	4.498
fig|2226.5.peg.1244	278	Unique	401	3	42899.3	3	10	0.00038412	0.0648	24.3407
fig|2226.5.peg.1504	186	Unique	242	4	26501.8	4	6	0.000381898	0.2066	16.0892
fig|2226.5.peg.1673	618	All	121	0	13614.6	1	3	0.000381898	0.0579	4.7657
fig|2226.5.peg.2512	618	All	121	0	13614.6	1	3	0.000381898	0.0579	4.7657
fig|2226.5.peg.432	61	Unique	162	1	18368.9	1	4	0.000380326	0.0494	7.3893
fig|2226.5.peg.1170	183	Unique	243	6	26367.8	6	6	0.000380326	0.1934	11.7897
fig|2226.5.peg.1574	180	Unique	203	4	23060	4	5	0.000379389	0.1379	11.9064
fig|2226.5.peg.1630	39	Unique	530	6	59308.9	6	13	0.000377814	0.1226	28.0877
fig|2226.5.peg.1873	72	Unique	164	2	18102.6	2	4	0.000375688	0.0732	6.165
fig|2226.5.peg.1842	541	Unique	165	1	18113.2	1	4	0.000373411	0.0606	8.5389
fig|2226.5.peg.1245	167	Unique	379	4	41285.3	4	9	0.000365775	0.1583	23.402
fig|2226.5.peg.1392	187	Unique	471	5	52479.9	5	11	0.000359735	0.1168	21.5404
fig|2226.5.peg.1329	44	Unique	86	1	9528.4	1	2	0.000358214	0.1163	4.9036
fig|2226.5.peg.1667	524	Unique	431	5	47559.8	5	10	0.000357383	0.0882	17.3063
fig|2226.5.peg.1586	438	Unique	216	3	24298.4	3	5	0.000356556	0.0833	8.527
fig|2226.5.peg.953	614	Some	216	1	23036.6	2	5	0.000356556	0.037	9.9121
fig|2226.5.peg.2473	165	Unique	567	9	62982.1	9	13	0.00035316	0.1922	27.1508
fig|2226.5.peg.1555	434	Unique	395	4	41287.4	4	9	0.000350959	0.1291	22.0903
fig|2226.5.peg.1134	142	Unique	264	2	28803.4	2	6	0.000350073	0.1098	9.3653
fig|2226.5.peg.2044	595	Unique	399	6	43075.5	6	9	0.000347441	0.1579	21.4675
contaminant_KERATIN02	479	Unique	622	6	61931.8	6	14	0.000346696	0.119	40.4336
fig|2226.5.peg.1494	281	Unique	178	1	19684	1	4	0.000346139	0.0506	6.125
fig|2226.5.peg.784	348	Unique	178	2	19805.1	2	4	0.000346139	0.1124	7.6979
fig|2226.5.peg.2052	471	Unique	89	1	9235.7	1	2	0.000346139	0.4494	6.3493
fig|2226.5.peg.1096	419	Unique	269	1	29641.5	1	6	0.000343566	0.0335	12.799
fig|2226.5.peg.1328	593	Unique	404	7	44608.5	7	9	0.000343141	0.2624	21.4697
fig|2226.5.peg.2188	87	Unique	91	2	10334.3	2	2	0.000338532	0.4615	6.0641
fig|2226.5.peg.1149	123	Unique	182	3	20352.3	3	4	0.000338532	0.1264	9.1292
fig|2226.5.peg.2368	626	Some	320	3	36175.4	4	7	0.000336945	0.1281	12.7722
fig|2226.5.peg.1966	105	Unique	646	9	70963.6	9	14	0.000333816	0.1347	24.9669
fig|2226.5.peg.767	273	Unique	231	3	25504.4	3	5	0.000333403	0.1429	8.0771
fig|2226.5.peg.1593	378	Unique	370	2	40039	2	8	0.000333042	0.0703	27.1316
fig|2226.5.peg.615	480	Unique	324	6	36244	6	7	0.000332785	0.1296	13.8676
fig|2226.5.peg.1070	315	Unique	139	2	14819.5	2	3	0.000332443	0.2662	11.8023
fig|2226.5.peg.878	285	Unique	325	3	33742.8	3	7	0.000331761	0.0677	12.4085
fig|2226.5.peg.1735	266	Unique	93	1	10575.2	1	2	0.000331252	0.1398	4.7637
fig|2226.5.peg.979	56	Unique	423	3	46355	3	9	0.000327728	0.1348	19.8899
fig|2226.5.peg.852	110	Unique	192	3	21405.8	3	4	0.0003209	0.2552	11.0552
fig|2226.5.peg.675	38	Unique	291	2	32743.6	2	6	0.000317592	0.0447	15.7046
fig|2226.5.peg.2138	287	Unique	342	3	37329.3	3	7	0.00031527	0.0439	11.5027
fig|2226.5.peg.103	119	Unique	394	4	43837.3	4	8	0.000312755	0.066	17.0322
fig|2226.5.peg.38	353	Unique	197	2	21637.2	2	4	0.000312755	0.0964	9.3945
contaminant_KERATIN22	606	Some	645	3	65807.4	5	13	0.000310452	0.0884	34.1106
fig|2226.5.peg.1897	309	Unique	201	3	22661.2	3	4	0.000306531	0.3035	9.7621
fig|2226.5.peg.1279	125	Unique	553	5	59159.1	5	11	0.000306393	0.1193	27.2533
fig|2226.5.peg.783	510	Unique	506	5	55086.1	5	10	0.000304411	0.0474	16.4009
fig|2226.5.peg.1169	42	Unique	203	3	22775.7	3	4	0.000303511	0.1084	7.6795
fig|2226.5.peg.1314	17	Unique	865	11	98832.8	11	17	0.000302722	0.1145	36.3236
fig|2226.5.peg.1064	343	Unique	206	2	23423	2	4	0.000299091	0.0583	6.8737
fig|2226.5.peg.1037	575	Unique	104	1	11427.6	1	2	0.000296215	0.1635	8.9183
fig|2226.5.peg.603	410	Unique	210	2	22803.8	2	4	0.000293394	0.081	8.1567
contaminant_KERATIN13	606	Some	643	5	65436.5	8	12	0.000287463	0.112	33.0452
fig|2226.5.peg.1432	29	Unique	325	4	35113.9	4	6	0.000284367	0.1631	13.9874
fig|2226.5.peg.1884	270	Unique	217	1	24961.6	1	4	0.00028393	0.0461	6.9463
fig|2226.5.peg.1877	330	Unique	434	4	48392.4	4	8	0.00028393	0.0599	15.162
fig|2226.5.peg.1772	484	Unique	491	5	54152.3	5	9	0.00028234	0.0937	21.5659
fig|2226.5.peg.899	454	Unique	221	3	24454.2	3	4	0.000278791	0.1357	9.9856
fig|2226.5.peg.1194	483	Unique	502	4	57517.8	4	9	0.000276153	0.0558	18.8181
fig|2226.5.peg.380	177	Unique	337	4	37763.2	4	6	0.000274241	0.0653	11.6447
fig|2226.5.peg.2082	55	Unique	394	3	40693.7	3	7	0.000273661	0.0939	20.2391
fig|2226.5.peg.2197	116	Unique	171	1	18942.5	1	3	0.000270232	0.0936	8.9885
fig|2226.5.peg.1316	191	Unique	456	4	47984.1	4	8	0.000270232	0.0965	17.3477
fig|2226.5.peg.782	182	Unique	631	6	72528.3	6	11	0.000268519	0.0856	21.4295
fig|2226.5.peg.1154	28	Unique	115	2	12440.4	2	2	0.000267882	0.2261	5.406
fig|2226.5.peg.1991	272	Unique	232	3	26080.6	3	4	0.000265573	0.0905	8.1628
fig|2226.5.peg.2000	436	Unique	116	2	13424.7	2	2	0.000265573	0.1034	4.3225
fig|2226.5.peg.1677	600	All	116	0	12406.2	1	2	0.000265573	0.1552	8.7412
fig|2226.5.peg.2508	600	All	116	0	12406.2	1	2	0.000265573	0.1552	8.7412
fig|2226.5.peg.2162	139	Unique	118	1	12847.6	1	2	0.000261071	0.1102	3.8636
fig|2226.5.peg.1416	396	Unique	715	4	76643.5	4	12	0.000258515	0.0531	35.0179
fig|2226.5.peg.1560	249	Unique	538	6	59995.8	6	9	0.000257674	0.0688	21.4385
fig|2226.5.peg.771	504	Unique	540	2	60392.6	2	9	0.00025672	0.0426	21.3625
fig|2226.5.peg.1940	530	Unique	300	2	30583.3	2	5	0.00025672	0.0733	12.8583
fig|2226.5.peg.947	617	Some	301	1	31805	3	5	0.000255867	0.0831	7.5335
fig|2226.5.peg.1174	477	Unique	241	3	25889	3	4	0.000255655	0.1992	13.1163
fig|2226.5.peg.1944	261	Unique	422	4	47226.6	4	7	0.000255503	0.0972	16.6797
fig|2226.5.peg.2016	344	Unique	484	3	51342.2	3	8	0.000254598	0.0496	16.1649
fig|2226.5.peg.2260	286	Unique	243	2	27951.8	2	4	0.000253551	0.0741	4.554
fig|2226.5.peg.1288	515	Unique	183	2	19961.3	2	3	0.000252512	0.0874	4.9387
fig|2226.5.peg.89	332	Unique	492	4	54965.6	4	8	0.000250459	0.0793	22.9444
fig|2226.5.peg.2073	501	Unique	246	3	25915.5	3	4	0.000250459	0.1341	7.7144
fig|2226.5.peg.2440	585	Unique	431	3	49443.5	3	7	0.000250168	0.0882	18.7037
fig|2226.5.peg.881	611	Some	434	5	48482.7	6	7	0.000248439	0.1429	15.3005
fig|2226.5.peg.1941	70	Unique	311	2	34070.3	2	5	0.00024764	0.0611	9.7697
fig|2226.5.peg.2208	246	Unique	187	2	20104.2	2	3	0.00024711	0.0963	8.5957
fig|2226.5.peg.799	27	Unique	312	3	33433.9	3	5	0.000246846	0.1474	14.7288
fig|2226.5.peg.680	31	Unique	438	6	47558.6	6	7	0.00024617	0.2215	19.0445
fig|2226.5.peg.1661	134	Unique	440	3	47093.2	3	7	0.000245051	0.0841	12.8083
fig|2226.5.peg.1478	536	Unique	189	1	21183.4	1	3	0.000244495	0.0529	7.1824
fig|2226.5.peg.1275	422	Unique	381	5	41943.2	5	6	0.00024257	0.126	11.9044
fig|2226.5.peg.1400	544	Unique	128	1	13629.4	1	2	0.000240675	0.0703	4.4784
fig|2226.5.peg.40	589	Unique	129	1	14582.5	1	2	0.000238809	0.1085	6.8692
fig|2226.5.peg.1939	430	Unique	259	3	27849.9	3	4	0.000237887	0.0849	7.6224
fig|2226.5.peg.1390	66	Unique	195	2	21416.9	2	3	0.000236972	0.0718	6.9823
fig|2226.5.peg.222	51	Unique	198	3	22971.1	3	3	0.000233382	0.1717	5.6629
fig|2226.5.peg.505	248	Unique	401	4	44971.8	4	6	0.000230472	0.0898	15.2062
Reverse_fig|2226.5.peg.221	622	Some	269	0	30546	1	4	0.000229044	0.0223	5.776
fig|2226.5.peg.226	514	Unique	202	3	22500.4	3	3	0.00022876	0.0743	5.0226
fig|2226.5.peg.1362	522	Unique	339	4	37140	4	5	0.000227186	0.1858	12.4547
fig|2226.5.peg.2340	33	Unique	137	2	13976.3	2	2	0.000224864	0.1971	5.029
fig|2226.5.peg.1181	62	Unique	411	3	46508.7	3	6	0.000224864	0.0779	13.519
fig|2226.5.peg.939	621	Some	274	0	30743.7	2	4	0.000224864	0.0985	7.7387
fig|2226.5.peg.1575	277	Unique	413	3	43614.7	3	6	0.000223775	0.0557	9.0843
fig|2226.5.peg.2194	179	Unique	138	2	15587	2	2	0.000223235	0.1667	4.289
fig|2226.5.peg.1220	98	Unique	415	5	45526.4	5	6	0.000222697	0.1133	14.4086
fig|2226.5.peg.1960	527	Unique	346	2	38045.2	2	5	0.00022259	0.0462	9.4153
fig|2226.5.peg.14	607	Some	416	1	45706.8	4	6	0.000222162	0.0673	10.1389
fig|2226.5.peg.6	605	Some	347	1	40135.1	3	5	0.000221948	0.0576	11.8555
fig|2226.5.peg.2485	117	Unique	279	4	30705.2	4	4	0.000220834	0.1111	11.0877
fig|2226.5.peg.778	591	Unique	279	2	29716.3	2	4	0.000220834	0.0896	8.0253
fig|2226.5.peg.107	532	Unique	633	6	70194.6	6	9	0.000219003	0.139	19.2044
fig|2226.5.peg.446	612	All	500	0	53356.8	3	7	0.000215645	0.078	17.7895
fig|2226.5.peg.1230	612	All	500	0	53386.8	3	7	0.000215645	0.078	17.7895
fig|2226.5.peg.1649	204	Unique	286	2	30910.2	2	4	0.000215429	0.0839	11.0204
fig|2226.5.peg.157	611	Some	433	3	48591.8	4	6	0.000213439	0.0831	14.3156
fig|2226.5.peg.1333	495	Unique	146	2	16530.5	2	2	0.000211003	0.1712	3.7847
fig|2226.5.peg.378	67	Unique	367	2	42394.6	2	5	0.000209853	0.0545	7.1992
fig|2226.5.peg.76	351	Unique	148	1	15980.2	1	2	0.000208151	0.0676	4.4018
fig|2226.5.peg.1365	197	Unique	447	5	48510.4	5	6	0.000206754	0.1253	13.9669
fig|2226.5.peg.2140	198	Unique	298	2	32927	2	4	0.000206754	0.0369	6.2077
fig|2226.5.peg.34	53	Unique	224	2	24362.5	2	3	0.000206293	0.0625	6.0836
fig|2226.5.peg.1493	366	Unique	300	3	32520.4	3	4	0.000205376	0.0567	10.3493
fig|2226.5.peg.2439	482	Unique	150	1	17033.4	1	2	0.000205376	0.08	5.2217
fig|2226.5.peg.2135	58	Unique	452	3	48453.4	3	6	0.000204467	0.0752	12.2372
fig|2226.5.peg.1576	45	Unique	151	2	16395.5	2	2	0.000204016	0.1457	4.1087
fig|2226.5.peg.1552	502	Unique	681	4	76933.3	4	9	0.000203567	0.0764	19.7787
fig|2226.5.peg.1543	260	Unique	152	2	16427.8	2	2	0.000202674	0.1382	4.4066
fig|2226.5.peg.1032	354	Unique	304	3	33927.9	3	4	0.000202674	0.0921	9.0176
fig|2226.5.peg.2160	257	Unique	306	1	33080.8	1	4	0.000201349	0.0392	12.0117
fig|2226.5.peg.66	546	Unique	153	1	17317	1	2	0.000201349	0.085	5.3904
fig|2226.5.peg.717	74	Unique	154	1	17036.8	1	2	0.000200042	0.0974	3.5467
fig|2226.5.peg.2369	626	Some	308	0	34453.4	3	4	0.000200042	0.0747	6.8083
fig|2226.5.peg.2205	456	Unique	232	2	25436.9	2	3	0.000199179	0.0862	6.9653
fig|2226.5.peg.471	207	Unique	233	3	25372.9	3	3	0.000198325	0.0773	5.2575
fig|2226.5.peg.383	626	Some	313	1	35126.3	3	4	0.000196846	0.0863	7.5183
fig|2226.5.peg.1526	537	Unique	395	3	43330.8	3	5	0.000194977	0.1063	10.598
fig|2226.5.peg.482	269	Unique	475	4	51395.6	4	6	0.000194567	0.0737	12.1057
fig|2226.5.peg.1853	194	Unique	400	3	45435.6	3	5	0.00019254	0.1	8.6482
Reverse_fig|2226.5.peg.1744	73	Unique	242	1	26502.5	1	3	0.000190949	0.0331	5.3371
fig|2226.5.peg.160	143	Unique	414	2	45124.9	2	5	0.000186029	0.0266	9.9984
fig|2226.5.peg.2472	279	Unique	414	4	46450.4	4	5	0.000186029	0.0556	10.423
fig|2226.5.peg.1690	607	Some	416	0	45706.8	3	5	0.000185135	0.0673	8.7798
fig|2226.5.peg.1773	582	Unique	417	4	45193.7	4	5	0.000184691	0.1823	14.0185
fig|2226.5.peg.1880	583	Unique	501	5	55769.6	5	6	0.00018447	0.0758	16.3379
fig|2226.5.peg.178	361	Unique	420	4	47260.1	4	5	0.000183371	0.0452	8.3048
fig|2226.5.peg.109	498	Unique	429	2	48402.9	2	5	0.000179525	0.0256	9.8769
fig|2226.5.peg.1398	60	Unique	259	2	27879	2	3	0.000178416	0.0425	6.39
fig|2226.5.peg.232	547	Unique	259	1	26898.7	1	3	0.000178416	0.0463	6.7206
fig|2226.5.peg.700	206	Unique	432	3	46739.2	3	5	0.000178278	0.0602	9.808
fig|2226.5.peg.888	199	Unique	260	2	28303.3	2	3	0.000177729	0.0808	6.8583
fig|2226.5.peg.1654	243	Unique	260	2	28228.6	2	3	0.000177729	0.1	7.0348
fig|2226.5.peg.2477	461	Unique	350	1	38960.7	1	4	0.000176037	0.0314	9.8292
fig|2226.5.peg.1017	47	Unique	439	2	48568	2	5	0.000175435	0.0342	13.4149
fig|2226.5.peg.79	127	Unique	177	1	20082.4	1	2	0.000174048	0.0678	4.0982
fig|2226.5.peg.2116	617	Some	354	0	37833	2	4	0.000174048	0.0424	5.6713
fig|2226.5.peg.213	492	Unique	443	4	47057.5	4	5	0.000173851	0.0948	12.5934
fig|2226.5.peg.2147	437	Unique	266	3	30094.6	3	3	0.00017372	0.0902	5.938
fig|2226.5.peg.1313	596	Unique	356	4	40568.5	4	4	0.00017307	0.1264	8.4035
fig|2226.5.peg.371	500	Unique	447	2	50209	2	5	0.000172295	0.0515	10.7684
fig|2226.5.peg.981	319	Unique	358	2	39135.8	2	4	0.000172103	0.0782	10.4837
fig|2226.5.peg.104	317	Unique	1075	9	119037	9	12	0.000171943	0.0791	32.1967
fig|2226.5.peg.42	406	Unique	539	4	61208	4	6	0.000171464	0.0464	13.805
fig|2226.5.peg.1928	124	Unique	181	1	20089	1	2	0.000170201	0.0718	4.2616
fig|2226.5.peg.907	118	Unique	725	3	80478.3	3	8	0.000169966	0.0331	19.9295
fig|2226.5.peg.218	335	Unique	643	4	69734.6	4	7	0.000167687	0.0886	17.5463
fig|2226.5.peg.415	203	Unique	372	1	41148.5	1	4	0.000165626	0.0269	8.2633
fig|2226.5.peg.1282	41	Unique	187	2	20256.2	2	2	0.00016474	0.1176	5.3796
fig|2226.5.peg.1178	210	Unique	283	2	31144.3	2	3	0.000163285	0.0283	5.5568
fig|2226.5.peg.2211	592	Unique	378	2	42713.4	2	4	0.000162997	0.0661	11.4404
fig|2226.5.peg.1922	550	Unique	191	1	22011.9	1	2	0.00016129	0.0524	2.9478
fig|2226.5.peg.2136	403	Unique	491	3	53036.5	3	5	0.000156855	0.1263	19.3423
fig|2226.5.peg.2176	202	Unique	493	3	55747.1	3	5	0.000156219	0.0446	7.8575
fig|2226.5.peg.2375	276	Unique	297	2	31962.7	2	3	0.000155588	0.0673	6.4789
fig|2226.5.peg.1106	346	Unique	498	3	54496.8	3	5	0.000154651	0.0663	12.7026
fig|2226.5.peg.592	338	Unique	302	2	32595.1	2	3	0.000153012	0.0695	7.1073
fig|2226.5.peg.2468	65	Unique	411	4	46240.3	4	4	0.00014991	0.0876	7.2168
fig|2226.5.peg.91	599	Some	206	0	22132.7	1	2	0.000149546	0.034	3.2907
fig|2226.5.peg.1038	517	Unique	311	1	35630.1	1	3	0.000148584	0.0482	5.0414
fig|2226.5.peg.1578	497	Unique	521	2	56927.6	2	5	0.000147823	0.0326	11.6845
fig|2226.5.peg.2419	439	Unique	211	1	22574.5	1	2	0.000146002	0.0379	2.8572
fig|2226.5.peg.1367	364	Unique	423	3	46658.9	3	4	0.000145657	0.0686	7.666
fig|2226.5.peg.738	616	Some	530	1	56675.1	2	5	0.000145313	0.0377	10.4959
fig|2226.5.peg.1534	324	Unique	638	4	68411.9	4	6	0.000144858	0.069	17.879
fig|2226.5.peg.1165	365	Unique	213	2	22840.7	2	2	0.000144631	0.0563	3.8154
fig|2226.5.peg.87	505	Unique	322	2	36413.9	2	3	0.000143508	0.0807	7.092
fig|2226.5.peg.2175	440	Unique	432	2	48562.8	2	4	0.000142622	0.037	6.336
fig|2226.5.peg.1943	493	Unique	324	2	35814.6	2	3	0.000142622	0.0556	4.6567
fig|2226.5.peg.974	540	Unique	217	2	22673.8	2	2	0.000141965	0.0783	4.7241
fig|2226.5.peg.2018	209	Unique	665	2	71973.2	2	6	0.000138976	0.0105	8.4701
fig|2226.5.peg.1099	176	Unique	222	1	24752.8	1	2	0.000138768	0.0631	5.5742
fig|2226.5.peg.1107	426	Unique	571	5	62925	5	5	0.000134879	0.0823	10.5328
fig|2226.5.peg.2396	121	Unique	572	3	63945.3	3	5	0.000134643	0.0542	13.8444
fig|2226.5.peg.2476	539	Unique	344	1	38120.9	1	3	0.00013433	0.032	9.2257
fig|2226.5.peg.1753	145	Unique	345	2	37377.2	2	3	0.000133941	0.0783	5.3864
fig|2226.5.peg.499	370	Unique	231	1	24506.7	1	2	0.000133361	0.039	4.6386
fig|2226.5.peg.1396	512	Unique	350	2	40042	2	3	0.000132027	0.0571	6.0112
fig|2226.5.peg.1640	268	Unique	588	4	65442.3	4	5	0.00013098	0.0561	11.1204
fig|2226.5.peg.194	284	Unique	843	3	91891.4	3	7	0.000127903	0.0344	12.4383
fig|2226.5.peg.1741	290	Unique	364	2	40454.3	2	3	0.000126949	0.0192	4.2639
fig|2226.5.peg.39	262	Unique	249	2	27279.7	2	2	0.000123721	0.0683	4.2655
fig|2226.5.peg.1394	356	Unique	498	4	55272.3	4	4	0.000123721	0.0321	6.2158
fig|2226.5.peg.1360	441	Unique	250	1	27711.3	1	2	0.000123226	0.036	4.8223
fig|2226.5.peg.2259	445	Unique	252	1	27104.1	1	2	0.000122248	0.0238	2.8994
fig|2226.5.peg.2511	608	All	254	0	28386.3	2	2	0.000121285	0.063	3.3139
fig|2226.5.peg.1674	608	All	254	0	28386.3	2	2	0.000121285	0.063	3.3139
fig|2226.5.peg.2189	211	Unique	384	2	42492.5	2	3	0.000120338	0.0495	4.6989
fig|2226.5.peg.591	63	Unique	514	2	55669.6	2	4	0.000119869	0.0447	9.847
fig|2226.5.peg.722	75	Unique	389	2	44348.9	2	3	0.000118791	0.0206	5.0424
fig|2226.5.peg.803	190	Unique	389	3	42350.5	3	3	0.000118791	0.108	8.1071
fig|2226.5.peg.672	212	Unique	392	2	42840.8	2	3	0.000117882	0.0714	5.251
fig|2226.5.peg.1257	64	Unique	263	2	27996.5	2	2	0.000117135	0.0875	4.3853
fig|2226.5.peg.1787	577	Unique	264	2	28414.7	2	2	0.000116691	0.1023	5.6076
fig|2226.5.peg.2130	251	Unique	265	1	28142.4	1	2	0.000116251	0.0415	5.0378
fig|2226.5.peg.1737	444	Unique	267	1	29227.9	1	2	0.00011538	0.0262	2.9355
fig|2226.5.peg.211	352	Unique	273	2	30838	2	2	0.000112844	0.0623	3.7604
fig|2226.5.peg.2223	519	Unique	421	1	46131.8	1	3	0.000109762	0.0143	4.1026
fig|2226.5.peg.726	291	Unique	281	1	31377.9	1	2	0.000109631	0.0249	3.0886
fig|2226.5.peg.1882	425	Unique	285	2	30831.2	2	2	0.000108093	0.0807	3.7211
fig|2226.5.peg.859	171	Unique	428	3	48953.4	3	3	0.000107966	0.0607	6.3894
fig|2226.5.peg.2124	205	Unique	287	1	31234.7	1	2	0.000107339	0.0279	3.4588
fig|2226.5.peg.540	201	Unique	288	1	30684.1	1	2	0.000106967	0.0451	5.7024
fig|2226.5.peg.1595	255	Unique	291	2	31651.7	2	2	0.000105864	0.0584	5.9817
fig|2226.5.peg.1483	100	Unique	437	1	48674.1	1	3	0.000105743	0.0389	9.2802
fig|2226.5.peg.538	549	Unique	300	1	34284.5	1	2	0.000102688	0.0333	4.2477
fig|2226.5.peg.1531	135	Unique	455	3	51795.7	3	3	0.00010156	0.0681	6.476
fig|2226.5.peg.623	264	Unique	461	3	50522.8	3	3	0.000100238	0.0586	8.381
fig|2226.5.peg.625	424	Unique	461	3	50423.4	3	3	0.000100238	0.0456	7.203
fig|2226.5.peg.1353	420	Unique	1230	6	133183	6	8	0.000100183	0.0358	14.7813
fig|2226.5.peg.1767	46	Unique	308	1	34210.8	1	2	0.000100021	0.0357	4.8487
fig|2226.5.peg.1499	490	Unique	462	1	48884.5	1	3	0.000100021	0.026	9.2836
fig|2226.5.peg.579	588	Unique	464	2	51719.7	2	3	9.95897e-05	0.056	7.0335
fig|2226.5.peg.1573	432	Unique	311	2	34246.2	2	2	9.9056e-05	0.0772	5.351
fig|2226.5.peg.2014	506	Unique	313	2	34679	2	2	9.8423e-05	0.0256	4.0102
fig|2226.5.peg.496	431	Unique	634	4	70580.2	4	4	9.71811e-05	0.0789	7.5063
fig|2226.5.peg.29	503	Unique	483	3	53978.4	3	3	9.56721e-05	0.0455	7.0097
fig|2226.5.peg.2362	282	Unique	327	2	36842.7	2	2	9.42092e-05	0.0581	3.1428
fig|2226.5.peg.2409	69	Unique	329	1	36087.7	1	2	9.36365e-05	0.0365	3.9173
fig|2226.5.peg.931	111	Unique	496	3	54340.5	3	3	9.31645e-05	0.0383	5.1798
fig|2226.5.peg.1872	109	Unique	331	2	35024	2	2	9.30707e-05	0.0755	5.9235
fig|2226.5.peg.1351	234	Unique	331	2	35742.5	2	2	9.30707e-05	0.1027	8.0834
fig|2226.5.peg.529	349	Unique	339	1	37495.8	1	2	9.08744e-05	0.0383	3.4385
fig|2226.5.peg.346	443	Unique	340	1	39609.2	1	2	9.06071e-05	0.0765	4.3472
fig|2226.5.peg.1491	507	Unique	342	2	38420.4	2	2	9.00772e-05	0.0789	4.4046
fig|2226.5.peg.2243	188	Unique	350	2	39601.6	2	2	8.80183e-05	0.0543	5.1855
fig|2226.5.peg.2075	371	Unique	700	3	77758.7	3	4	8.80183e-05	0.0143	5.3758
fig|2226.5.peg.481	137	Unique	353	1	38648.3	1	2	8.72703e-05	0.0397	3.6734
contaminant_KERATIN21	606	Some	357	0	39176.6	2	2	8.62925e-05	0.028	4.6936
fig|2226.5.peg.1429	411	Unique	738	4	81868.5	4	4	8.34862e-05	0.0434	7.7229
fig|2226.5.peg.2182	528	Unique	374	1	42126	1	2	8.23701e-05	0.0267	3.3556
fig|2226.5.peg.1117	136	Unique	375	1	40826.3	1	2	8.21504e-05	0.032	3.5746
fig|2226.5.peg.1382	529	Unique	377	2	41738.8	2	2	8.17146e-05	0.0743	5.3728
fig|2226.5.peg.1029	213	Unique	383	2	41302.3	2	2	8.04345e-05	0.047	4.8601
fig|2226.5.peg.2143	140	Unique	390	1	44095.1	1	2	7.89908e-05	0.0308	3.9139
fig|2226.5.peg.1414	548	Unique	392	1	42749.2	1	2	7.85878e-05	0.0306	3.1895
contaminant_KERATIN17	606	Some	590	1	62405.1	3	3	7.83214e-05	0.0339	6.3656
fig|2226.5.peg.2222	545	Unique	395	2	42123.5	2	2	7.79909e-05	0.0684	3.6398
fig|2226.5.peg.1258	289	Unique	396	1	42829	1	2	7.7794e-05	0.0202	2.8962
fig|2226.5.peg.1497	68	Unique	401	2	43537.6	2	2	7.6824e-05	0.0623	3.5335
fig|2226.5.peg.2427	363	Unique	405	1	44723.2	1	2	7.60652e-05	0.037	3.9328
fig|2226.5.peg.2108	357	Unique	612	3	66485.4	3	3	7.55059e-05	0.0376	7.8862
fig|2226.5.peg.1395	394	Unique	413	2	47641.5	2	2	7.45918e-05	0.0799	5.5124
fig|2226.5.peg.1551	112	Unique	414	1	44386.8	1	2	7.44116e-05	0.0435	6.8384
fig|2226.5.peg.1870	283	Unique	414	1	44118.6	1	2	7.44116e-05	0.0193	3.7606
Reverse_fig|2226.5.peg.160	369	Unique	414	1	45124.9	1	2	7.44116e-05	0.0193	3.4149
fig|2226.5.peg.1645	513	Unique	415	2	44585	2	2	7.42323e-05	0.053	3.1758
fig|2226.5.peg.613	350	Unique	623	2	67588	2	3	7.41727e-05	0.0369	6.9735
fig|2226.5.peg.495	172	Unique	831	4	93059.4	4	4	7.4143e-05	0.0566	9.0342
fig|2226.5.peg.1050	623	Some	643	1	70799.6	2	3	7.18657e-05	0.0109	5.8756
contaminant_KERATIN09	604	Some	429	1	47879.5	2	2	7.18098e-05	0.1189	3.9606
fig|2226.5.peg.1048	115	Unique	456	1	50369.5	1	2	6.75579e-05	0.0285	5.4101
fig|2226.5.peg.2503	578	Unique	458	2	48798.8	2	2	6.72629e-05	0.0459	5.6449
fig|2226.5.peg.701	433	Unique	459	1	51006.8	1	2	6.71164e-05	0.0305	4.224
fig|2226.5.peg.1059	367	Unique	940	3	107218	3	4	6.55456e-05	0.0255	5.6436
contaminant_KERATIN05	604	Some	471	1	51481.4	2	2	6.54064e-05	0.0382	4.1127
fig|2226.5.peg.1319	415	Unique	474	1	52381	1	2	6.49924e-05	0.0232	4.2087
Reverse_fig|2226.5.peg.759	520	Unique	718	3	80108.3	3	3	6.43588e-05	0.0585	6.1477
contaminant_KERATIN20	606	Some	483	0	53697.1	2	2	6.37814e-05	0.0207	4.6936
fig|2226.5.peg.1567	508	Unique	516	2	57624.7	2	2	5.97023e-05	0.0388	3.9715
fig|2226.5.peg.1164	235	Unique	523	1	58018.7	1	2	5.89033e-05	0.0249	6.6898
fig|2226.5.peg.596	616	Some	528	0	56156.9	1	2	5.83455e-05	0.0227	5.296
fig|2226.5.peg.513	542	Unique	547	2	61110.7	2	2	5.63189e-05	0.0439	6.4939
fig|2226.5.peg.1490	525	Unique	548	2	61747.1	2	2	5.62161e-05	0.0584	4.6951
fig|2226.5.peg.1736	359	Unique	564	1	61426.8	1	2	5.46213e-05	0.0213	3.3987
fig|2226.5.peg.865	275	Unique	591	2	64176.7	2	2	5.21259e-05	0.0389	4.525
fig|2226.5.peg.724	208	Unique	612	1	69130.9	1	2	5.03373e-05	0.0147	3.432
fig|2226.5.peg.1256	138	Unique	1226	4	136050	4	4	5.02552e-05	0.0212	7.7969
fig|2226.5.peg.1692	605	Some	1916	2	217301	4	6	4.82355e-05	0.0235	14.909
fig|2226.5.peg.2453	144	Unique	1401	3	152421	3	4	4.39777e-05	0.0193	8.5958
fig|2226.5.peg.1658	533	Unique	707	1	77368.3	1	2	4.35734e-05	0.017	4.7797
fig|2226.5.peg.1864	314	Unique	739	1	82103.2	1	2	4.16866e-05	0.0244	7.7354
fig|2226.5.peg.1255	518	Unique	842	1	92818.5	1	2	3.65872e-05	0.0261	2.7902
fig|2226.5.peg.2433	368	Unique	911	2	103385	2	2	3.3816e-05	0.0209	3.1678
fig|2226.5.peg.2201	195	Unique	915	2	105045	2	2	3.36682e-05	0.0404	2.9931
fig|2226.5.peg.2264	535	Unique	1174	1	134599	1	2	2.62406e-05	0.0094	3.8205
Reverse_fig|2226.5.peg.1719	442	Unique	1479	2	164552	2	2	2.08292e-05	0.0122	3.7877
fig|2226.5.peg.683	429	Unique	2059	1	228857	1	2	1.49618e-05	0.0087	6.322

## Sheet: QMA_rep2
Locus	group	grouptype	Length	#unique peptides	molecular weight	Sequence count	spectrum count	NSAF	coverage	Protein score	Description
fig|2226.5.peg.949	498	Some	216	60	22756.4	61	878	0.0796883	1	2753.03
fig|2226.5.peg.665	499	Some	218	24	23120.5	44	555	0.0499103	0.7064	1578.21
fig|2226.5.peg.1339	496	Some	546	77	58504.1	78	1009	0.0362287	0.8297	3051.44
fig|2226.5.peg.2119	503	Some	498	28	53963	62	610	0.0240134	0.6185	1684.34
fig|2226.5.peg.2269	411	Unique	427	59	46224.1	59	496	0.0227723	0.5457	1345.92
fig|2226.5.peg.1114	412	Unique	248	35	27837.6	35	278	0.0219759	0.8065	687.365
fig|2226.5.peg.652	499	Some	218	0	22968.6	20	240	0.0215828	0.2752	566.684
fig|2226.5.peg.455	508	Some	67	4	7217.7	5	61	0.0178488	0.8358	137.046
fig|2226.5.peg.1157	139	Unique	328	27	34279.4	27	273	0.0163171	0.7988	839.505
fig|2226.5.peg.2045	410	Unique	616	63	65801.7	63	497	0.0158172	0.6006	1294.18
fig|2226.5.peg.2435	85	Unique	652	28	72131.1	28	511	0.0153648	0.388	1551.99
fig|2226.5.peg.2120	503	Some	379	7	41243.9	41	292	0.0151042	0.5356	840.997
fig|2226.5.peg.1111	138	Unique	434	37	45280.6	37	305	0.0137773	0.5991	903.133
fig|2226.5.peg.1525	496	Some	492	37	53208.1	38	325	0.0129501	0.7215	915.351
fig|2226.5.peg.813	508	Some	68	2	7279.6	3	41	0.0118203	0.8235	127.389
fig|2226.5.peg.2117	506	Some	216	7	22655.5	14	109	0.00989297	0.2917	262.586
fig|2226.5.peg.1082	268	Unique	67	5	7626.2	5	32	0.0093633	0.4627	78.0489
fig|2226.5.peg.1115	470	Unique	572	41	62386.3	41	273	0.00935665	0.4528	737.509
fig|2226.5.peg.1643	333	Unique	89	7	9696.8	7	42	0.00925152	0.573	108.479
fig|2226.5.peg.978	229	Unique	149	9	16329.6	9	69	0.00907855	0.5772	165.783
fig|2226.5.peg.835	508	Some	67	1	7219.6	3	31	0.0090707	0.8358	60.703
fig|2226.5.peg.950	335	Unique	459	26	49382.1	26	209	0.00892663	0.305	476.497
fig|2226.5.peg.1239	141	Unique	112	9	12697.3	9	50	0.00875197	0.8393	137.884
fig|2226.5.peg.36	87	Unique	276	20	29896.1	20	120	0.00852366	0.5471	276.159
fig|2226.5.peg.1624	506	Some	216	0	22651.4	7	93	0.00844079	0.1435	223.635
fig|2226.5.peg.1087	59	Unique	82	4	9277.8	4	34	0.00812866	0.3659	90.9741
fig|2226.5.peg.2111	488	Some	467	14	49908.4	26	188	0.00789214	0.2784	454.519
fig|2226.5.peg.975	310	Unique	88	4	10069.5	4	31	0.0069061	0.3864	86.0664
fig|2226.5.peg.946	501	Some	98	3	11317.6	7	34	0.00680153	0.5612	79.6795
fig|2226.5.peg.2463	368	Unique	297	9	31358.5	9	100	0.00660081	0.2593	251.114
fig|2226.5.peg.1195	471	Unique	231	16	25938	16	75	0.00636507	0.7403	276.567
fig|2226.5.peg.2340	332	Unique	137	7	13976.3	7	44	0.00629631	0.5182	125.271
fig|2226.5.peg.1399	47	Unique	343	17	37267.7	17	110	0.00628713	0.2216	250.666
fig|2226.5.peg.1232	488	Some	467	10	49894.7	22	149	0.00625494	0.3362	346.148
fig|2226.5.peg.1908	91	Unique	95	6	9841.1	6	30	0.00619087	0.3684	76.8318
fig|2226.5.peg.1584	474	Unique	127	7	14114.4	7	40	0.00617462	0.4331	80.3529
fig|2226.5.peg.1545	224	Unique	367	25	38668.3	25	114	0.00608965	0.5722	303.947
fig|2226.5.peg.869	55	Unique	117	5	12249.5	5	34	0.00569701	0.453	95.4153
fig|2226.5.peg.663	505	Some	458	2	49748	14	131	0.00560738	0.2948	293.209
fig|2226.5.peg.1054	232	Unique	148	8	16860.9	8	42	0.00556341	0.2027	90.3302
fig|2226.5.peg.1903	226	Unique	422	19	46208.3	19	119	0.00552826	0.3199	305.522
fig|2226.5.peg.2260	300	Unique	243	9	27951.8	9	68	0.00548601	0.5226	156.781
fig|2226.5.peg.1052	315	Unique	126	5	13138.9	5	35	0.00544567	0.3175	74.7889
fig|2226.5.peg.1144	341	Unique	91	2	10461	2	25	0.00538583	0.3846	85.1587
fig|2226.5.peg.650	505	Some	458	1	49748	13	124	0.00530775	0.2729	280.546
fig|2226.5.peg.1234	489	Some	189	0	19710.2	7	51	0.00529008	0.3228	140.963
fig|2226.5.peg.2297	269	Unique	64	3	7118.6	3	17	0.00520742	0.5	50.1347
fig|2226.5.peg.1069	299	Unique	211	15	22757.7	15	55	0.00511016	0.6019	132.719
fig|2226.5.peg.669	473	Unique	335	17	36583.3	17	83	0.00485721	0.4358	203.128
fig|2226.5.peg.1073	369	Unique	177	8	19560.3	8	43	0.00476265	0.4181	146.594
fig|2226.5.peg.120	489	Some	216	0	22754.6	7	51	0.00462882	0.2824	140.963
fig|2226.5.peg.1906	5	Unique	142	9	15672.3	9	32	0.0044179	0.3028	84.9677
fig|2226.5.peg.2115	501	Some	98	0	11210.6	4	22	0.00440099	0.2449	53.489
fig|2226.5.peg.1965	6	Unique	108	8	11782.2	8	24	0.00435654	0.6759	49.4023
fig|2226.5.peg.1088	3	Unique	253	14	27259.7	14	54	0.00418434	0.4743	135.563
fig|2226.5.peg.1098	304	Unique	127	4	14050.1	4	27	0.00416787	0.378	77.0425
fig|2226.5.peg.1053	265	Unique	184	8	20786	8	39	0.00415528	0.4293	94.2938
fig|2226.5.peg.494	367	Unique	298	14	31904.4	14	63	0.00414456	0.547	149.639
fig|2226.5.peg.2171	225	Unique	172	16	18847	16	36	0.00410325	0.4186	66.5523
fig|2226.5.peg.1154	195	Unique	115	4	12440.4	4	24	0.00409136	0.2174	52.9331
fig|2226.5.peg.1794	4	Unique	163	11	18196.6	11	34	0.00408926	0.3129	66.0194
fig|2226.5.peg.76	334	Unique	148	6	15980.2	6	30	0.00397387	0.4257	88.6504
fig|2226.5.peg.1972	336	Unique	461	17	50829.9	17	92	0.00391238	0.3688	221.093
fig|2226.5.peg.1432	176	Unique	325	10	35113.9	10	61	0.0036796	0.3477	191.741
fig|2226.5.peg.1738	86	Unique	539	25	57734.3	25	100	0.00363718	0.3878	224.858
fig|2226.5.peg.1351	145	Unique	331	6	35742.5	6	58	0.00343521	0.3988	214.144
fig|2226.5.peg.1042	468	Unique	478	13	52418.9	13	83	0.00340411	0.2218	246.064
fig|2226.5.peg.864	142	Unique	134	7	14214.4	7	23	0.00336494	0.5075	76.7652
fig|2226.5.peg.796	178	Unique	130	5	14117.9	5	22	0.00331767	0.4385	52.7643
fig|2226.5.peg.1380	57	Unique	125	6	13650.3	6	21	0.00329354	0.568	57.2938
fig|2226.5.peg.2484	89	Unique	258	11	28331.8	11	43	0.0032674	0.2519	114.101
fig|2226.5.peg.1084	184	Unique	151	4	16735.8	4	25	0.00324576	0.2318	72.8446
fig|2226.5.peg.1597	235	Unique	134	5	14830.6	5	22	0.00321864	0.4552	51.4396
fig|2226.5.peg.961	95	Unique	130	5	14260.5	5	21	0.00316687	0.3538	44.7222
fig|2226.5.peg.351	490	Some	87	3	10193	6	14	0.00315473	0.5632	31.0184
fig|2226.5.peg.1968	472	Unique	183	8	20134.5	8	29	0.00310671	0.2896	71.6672
fig|2226.5.peg.1089	477	Unique	337	15	36785.1	15	53	0.00308319	0.4481	130.131
fig|2226.5.peg.470	228	Unique	227	9	24788.8	9	35	0.00302271	0.4405	69.6231
fig|2226.5.peg.2046	372	Unique	192	4	21801.5	4	29	0.00296108	0.1302	63.4086
fig|2226.5.peg.1299	1	Unique	868	34	97350.5	34	129	0.00291356	0.4021	368.876
fig|2226.5.peg.2239	370	Unique	318	7	34451.2	7	47	0.00289751	0.2799	128.551
fig|2226.5.peg.2485	49	Unique	279	9	30705.2	9	41	0.00288094	0.4373	117.417
fig|2226.5.peg.2432	366	Unique	425	17	45755.5	17	62	0.00285994	0.44	146.261
fig|2226.5.peg.1541	52	Unique	213	8	23744.5	8	31	0.00285322	0.3333	82.6955
fig|2226.5.peg.678	227	Unique	468	12	52214.5	12	68	0.0028485	0.297	222.01
fig|2226.5.peg.2434	146	Unique	180	6	19747.6	6	26	0.00283175	0.2944	68.4627
fig|2226.5.peg.1035	62	Unique	98	5	11169.2	5	14	0.00280063	0.2245	25.3684
fig|2226.5.peg.43	183	Unique	91	2	10114.1	2	13	0.00280063	0.4505	40.5224
fig|2226.5.peg.1238	185	Unique	49	2	5644.7	2	7	0.00280063	0.3061	17.9258
fig|2226.5.peg.1505	467	Unique	416	11	45352.6	11	58	0.00273331	0.2812	148.7
fig|2226.5.peg.1734	102	Unique	113	3	12118.1	3	15	0.00260236	0.2832	35.1515
fig|2226.5.peg.1386	475	Unique	243	9	26760.9	9	32	0.00258165	0.3086	81.4349
fig|2226.5.peg.880	312	Unique	145	5	15923.2	5	19	0.00256885	0.2828	42.3297
fig|2226.5.peg.1579	140	Unique	538	17	59423.4	17	70	0.00255076	0.3141	173.061
fig|2226.5.peg.867	427	Unique	62	2	7061.5	2	8	0.0025296	0.1452	13.9995
fig|2226.5.peg.766	305	Unique	82	3	9538.8	3	10	0.00239078	0.622	28.2214
fig|2226.5.peg.2146	344	Unique	58	1	6323.2	1	7	0.00236605	0.3621	18.9496
fig|2226.5.peg.563	90	Unique	304	10	33985.1	10	36	0.00232158	0.3553	81.8993
fig|2226.5.peg.1971	476	Unique	569	21	62440.6	21	67	0.00230843	0.3796	153.178
fig|2226.5.peg.68	53	Unique	170	5	19029.9	5	20	0.0023064	0.3412	51.6115
fig|2226.5.peg.2064	380	Unique	68	2	7569.6	2	8	0.0023064	0.2206	25.594
fig|2226.5.peg.1518	272	Unique	77	3	9123.5	3	9	0.00229143	0.4805	17.5033
fig|2226.5.peg.2172	92	Unique	202	6	22483.7	6	23	0.00223219	0.3267	52.5712
fig|2226.5.peg.1967	403	Unique	80	2	7816.2	2	9	0.0022055	0.45	23.5195
fig|2226.5.peg.1991	144	Unique	232	7	26080.6	7	26	0.00219705	0.2716	57.7092
fig|2226.5.peg.1086	98	Unique	237	4	25313.7	4	26	0.0021507	0.2996	65.7841
fig|2226.5.peg.2236	179	Unique	241	4	25448	4	26	0.002115	0.2988	63.9473
fig|2226.5.peg.562	306	Unique	233	5	25771.4	5	25	0.00210348	0.309	83.7572
fig|2226.5.peg.1732	2	Unique	884	23	97459.6	23	93	0.00206246	0.1686	207.334
fig|2226.5.peg.1068	342	Unique	153	5	16807.8	5	16	0.00205013	0.1765	29.921
fig|2226.5.peg.1577	60	Unique	145	4	16139.2	4	15	0.00202804	0.3862	37.4715
fig|2226.5.peg.224	191	Unique	98	2	11088.8	2	10	0.00200045	0.2755	28.3281
fig|2226.5.peg.1603	109	Unique	59	2	6815.6	2	6	0.00199367	0.3559	12.266
fig|2226.5.peg.1539	377	Unique	99	3	9993.8	3	10	0.00198024	0.3737	30.1826
fig|2226.5.peg.509	289	Unique	40	2	4289.1	2	4	0.00196044	0.275	6.5738
fig|2226.5.peg.1542	404	Unique	161	3	16734.8	3	16	0.00194826	0.2981	42.3956
fig|2226.5.peg.2145	478	Unique	92	6	10656.6	6	9	0.00191782	0.3261	17.0326
fig|2226.5.peg.2113	489	Some	168	1	17765.1	6	16	0.00186709	0.1964	33.4876
fig|2226.5.peg.1072	415	Unique	148	6	16365.8	6	14	0.00185447	0.4662	35.7672
fig|2226.5.peg.2387	100	Unique	160	4	17487.9	4	15	0.00183791	0.3062	28.5031
fig|2226.5.peg.798	48	Unique	584	10	64983	10	54	0.00181274	0.2551	187.602
fig|2226.5.peg.1315	233	Unique	176	6	19516.1	6	16	0.00178222	0.2614	37.46
fig|2226.5.peg.2121	302	Unique	540	11	58468.9	11	49	0.00177892	0.1352	126.428
fig|2226.5.peg.844	236	Unique	320	5	34483.1	5	29	0.00177665	0.2094	81.0424
fig|2226.5.peg.1242	373	Unique	189	6	20743.7	6	17	0.00176336	0.1852	35.3806
fig|2226.5.peg.1905	143	Unique	186	9	20796.1	9	16	0.0016864	0.3978	33.0961
fig|2226.5.peg.1083	230	Unique	307	7	33624.9	7	26	0.00166031	0.355	66.0912
fig|2226.5.peg.1317	311	Unique	72	1	7928.2	1	6	0.0016337	0.2639	17.7586
fig|2226.5.peg.1179	147	Unique	147	6	15930.2	6	12	0.00160036	0.2857	27.4279
fig|2226.5.peg.954	51	Unique	459	13	49722.2	13	37	0.00158031	0.2593	99.1577
fig|2226.5.peg.350	490	Some	87	1	10238.9	4	7	0.00157737	0.092	11.0645
fig|2226.5.peg.1143	469	Unique	523	14	55587.7	14	42	0.00157435	0.2753	116.051
fig|2226.5.peg.972	345	Unique	138	4	14803.5	4	11	0.00156267	0.2246	22.2862
fig|2226.5.peg.1139	408	Unique	139	3	15350.2	3	11	0.00155143	0.259	32.398
fig|2226.5.peg.1186	66	Unique	152	3	17271.2	3	12	0.00154772	0.2368	25.9389
fig|2226.5.peg.1953	277	Unique	38	2	4088.2	2	3	0.00154772	0.2632	6.1479
fig|2226.5.peg.1784	180	Unique	131	4	14086.4	4	10	0.00149652	0.4122	23.9446
fig|2226.5.peg.1904	88	Unique	724	18	79600.4	18	55	0.00148929	0.2942	121.496
fig|2226.5.peg.1604	242	Unique	159	5	17378	5	12	0.00147958	0.2138	24.5438
fig|2226.5.peg.2377	374	Unique	95	1	10287.4	1	7	0.00144454	0.2421	23.452
fig|2226.5.peg.77	314	Unique	68	1	7798.7	1	5	0.0014415	0.2794	13.0848
fig|2226.5.peg.111	282	Unique	96	1	10890.2	1	7	0.00142949	0.1458	16.817
fig|2226.5.peg.1418	307	Unique	98	4	10917.5	4	7	0.00140032	0.2143	14.1401
fig|2226.5.peg.953	498	Some	216	1	23036.6	2	15	0.00136142	0.037	30.8688
fig|2226.5.peg.80	54	Unique	335	8	36918.5	8	23	0.00134597	0.3075	63.595
fig|2226.5.peg.928	409	Unique	73	1	8082.3	1	5	0.00134277	0.2603	11.9608
fig|2226.5.peg.914	262	Unique	74	1	8172.4	1	5	0.00132462	0.1081	6.7696
fig|2226.5.peg.797	7	Unique	269	9	28357.1	9	18	0.00131182	0.3197	38.1189
fig|2226.5.peg.829	250	Unique	105	1	11971	1	7	0.00130696	0.2	17.521
fig|2226.5.peg.1543	482	Unique	152	3	16427.8	3	10	0.00128976	0.3289	28.6608
fig|2226.5.peg.1129	150	Unique	322	5	35316.9	5	21	0.00127855	0.2267	60.0169
fig|2226.5.peg.2071	177	Unique	401	7	44054	7	26	0.00127111	0.217	76.0498
fig|2226.5.peg.1913	64	Unique	78	3	9055.7	3	5	0.00125669	0.4103	12.8377
fig|2226.5.peg.1156	101	Unique	78	3	8784.3	3	5	0.00125669	0.1923	11.643
fig|2226.5.peg.1158	11	Unique	344	5	38053.4	5	22	0.00125377	0.1512	67.6314
fig|2226.5.peg.1051	337	Unique	267	6	28677.1	6	17	0.00124822	0.1798	43.465
fig|2226.5.peg.892	382	Unique	257	3	28564.2	3	16	0.00122051	0.1634	37.5743
fig|2226.5.peg.795	93	Unique	435	6	47492.5	6	27	0.00121683	0.108	53.0838
fig|2226.5.peg.181	486	Unique	98	2	10876.4	2	6	0.00120027	0.1837	16.8048
fig|2226.5.peg.1095	414	Unique	411	4	45383.7	4	25	0.00119248	0.0925	58.2988
fig|2226.5.peg.2267	192	Unique	183	2	19798.4	2	11	0.00117841	0.1585	30.3408
fig|2226.5.peg.883	114	Unique	117	3	13380.8	3	7	0.00117291	0.2393	12.235
fig|2226.5.peg.2187	187	Unique	256	3	28164.2	3	15	0.0011487	0.1797	42.5598
fig|2226.5.peg.1085	159	Unique	137	3	15733.2	3	8	0.00114478	0.1606	16.6623
fig|2226.5.peg.1902	208	Unique	103	2	11348.2	2	6	0.001142	0.2233	10.2833
fig|2226.5.peg.1036	10	Unique	317	6	35609.6	6	18	0.00111318	0.2303	40.5495
fig|2226.5.peg.1080	346	Unique	109	3	12248.4	3	6	0.00107914	0.3211	11.6044
fig|2226.5.peg.1149	231	Unique	182	5	20352.3	5	10	0.00107717	0.1319	18.9673
fig|2226.5.peg.1067	383	Unique	146	2	15721	2	8	0.00107421	0.1507	16.5264
fig|2226.5.peg.2126	18	Unique	73	3	7987.2	3	4	0.00107421	0.2055	8.0378
fig|2226.5.peg.1318	13	Unique	56	2	6478.2	2	3	0.00105024	0.1429	3.8606
fig|2226.5.peg.2102	283	Unique	132	3	15143.5	3	7	0.00103963	0.1136	12.1573
fig|2226.5.peg.134	67	Unique	154	2	16556.6	2	8	0.00101841	0.2338	20.3604
fig|2226.5.peg.1135	112	Unique	214	2	23432	2	11	0.0010077	0.0888	26.7958
fig|2226.5.peg.799	339	Unique	312	4	33433.9	4	16	0.00100535	0.1186	44.7657
fig|2226.5.peg.488	238	Unique	39	1	4585.1	1	2	0.00100535	0.5128	5.3505
fig|2226.5.peg.2237	154	Unique	79	2	8459.6	2	4	0.000992629	0.3418	10.8182
fig|2226.5.peg.1192	14	Unique	81	1	8869.5	1	4	0.000968119	0.1852	10.1063
fig|2226.5.peg.131	193	Unique	103	1	11682.9	1	5	0.000951671	0.1359	13.173
fig|2226.5.peg.982	301	Unique	311	7	34178.8	7	15	0.000945551	0.2637	32.6925
fig|2226.5.peg.2305	466	Unique	292	5	31791.4	5	14	0.000939938	0.1644	31.3889
fig|2226.5.peg.2029	413	Unique	168	4	19811.2	4	8	0.000933544	0.256	16.5422
fig|2226.5.peg.2416	194	Unique	42	1	4940.1	1	2	0.000933544	0.2857	5.1779
fig|2226.5.peg.1514	267	Unique	379	7	41696.8	7	18	0.00093108	0.1794	42.6352
fig|2226.5.peg.1802	254	Unique	64	1	7009.7	1	3	0.000918957	0.1875	6.6414
fig|2226.5.peg.2405	17	Unique	64	2	7429.8	2	3	0.000918957	0.1719	6.0194
fig|2226.5.peg.1570	423	Unique	107	2	12294.5	2	5	0.000916094	0.2897	9.4451
fig|2226.5.peg.1425	58	Unique	236	4	26957.7	4	11	0.000913765	0.1186	23.306
fig|2226.5.peg.2436	56	Unique	259	4	29156.6	4	12	0.000908313	0.112	27.6604
fig|2226.5.peg.1800	303	Unique	433	8	46976.8	8	20	0.000905516	0.1986	46.0014
fig|2226.5.peg.1654	317	Unique	260	2	28228.6	2	12	0.000904819	0.0538	26.465
fig|2226.5.peg.2388	316	Unique	375	3	41282.7	3	17	0.000888733	0.1467	61.9107
fig|2226.5.peg.1138	375	Unique	134	3	14491.7	3	6	0.00087781	0.2313	12.8173
fig|2226.5.peg.1592	16	Unique	203	2	21944.3	2	9	0.000869161	0.1182	19.5437
fig|2226.5.peg.2084	270	Unique	340	6	36846.5	6	15	0.000864901	0.1265	33.3858
fig|2226.5.peg.1816	391	Unique	274	1	30490.5	1	12	0.000858587	0.0693	27.0715
fig|2226.5.peg.2401	361	Unique	93	1	10373.2	1	4	0.000843201	0.1505	8.1282
fig|2226.5.peg.2263	338	Unique	256	5	29371.9	5	11	0.000842377	0.2148	27.2792
fig|2226.5.peg.1078	186	Unique	117	3	12931.1	3	5	0.000837795	0.2479	9.1876
fig|2226.5.peg.1368	63	Unique	164	3	18539.8	3	7	0.000836774	0.1463	11.6737
fig|2226.5.peg.2106	99	Unique	188	6	21040.5	6	8	0.00083423	0.2394	17.8506
fig|2226.5.peg.2272	72	Unique	141	4	15365.9	4	6	0.00083423	0.1064	10.213
fig|2226.5.peg.56	234	Unique	263	5	27839	5	11	0.000819956	0.2281	25.6397
fig|2226.5.peg.1924	239	Unique	96	1	10650.6	1	4	0.000816851	0.2812	12.3365
fig|2226.5.peg.2487	479	Unique	265	3	29418	3	11	0.000813768	0.1019	24.3852
fig|2226.5.peg.2398	444	Unique	49	1	5667.9	1	2	0.00080018	0.1837	4.9553
fig|2226.5.peg.598	73	Unique	124	2	14164.4	2	5	0.000790501	0.1129	13.0099
fig|2226.5.peg.939	500	Some	274	1	30743.7	5	11	0.000787039	0.0985	22.3274
fig|2226.5.peg.153	182	Unique	299	5	32773.1	5	12	0.000786799	0.2308	25.8013
fig|2226.5.peg.2439	118	Unique	150	1	17033.4	1	6	0.000784177	0.08	13.9034
fig|2226.5.peg.2232	352	Unique	301	3	31853.3	3	12	0.000781571	0.1163	32.835
fig|2226.5.peg.958	500	Some	276	1	31281.8	5	11	0.000781335	0.1522	21.7366
fig|2226.5.peg.1275	61	Unique	381	4	41943.2	4	15	0.000771827	0.1417	34.1405
fig|2226.5.peg.40	321	Unique	129	1	14582.5	1	5	0.000759861	0.1085	11.667
fig|2226.5.peg.1079	151	Unique	132	4	14380.9	4	5	0.000742591	0.1439	8.6307
fig|2226.5.peg.2509	495	All	107	0	11301.4	2	4	0.000732875	0.2523	9.1351
fig|2226.5.peg.1676	495	All	107	0	11301.4	2	4	0.000732875	0.2523	9.1351
fig|2226.5.peg.98	386	Unique	164	3	18750.4	3	6	0.000717235	0.0793	13.1673
fig|2226.5.peg.2277	351	Unique	275	1	30550.3	1	10	0.000712888	0.0691	25.5836
fig|2226.5.peg.956	203	Unique	194	2	21327.7	2	7	0.000707376	0.0825	14.6335
fig|2226.5.peg.1363	15	Unique	57	1	6037.1	1	2	0.000687874	0.2456	4.7273
fig|2226.5.peg.891	485	Unique	230	3	25620.4	3	8	0.000681893	0.1609	21.3242
fig|2226.5.peg.2489	50	Unique	374	8	40892.6	8	13	0.000681437	0.2941	30.6029
fig|2226.5.peg.1914	401	Unique	411	4	44845.4	4	14	0.00066779	0.146	31.9482
fig|2226.5.peg.1071	487	Unique	148	1	16745.1	1	5	0.000662311	0.1014	14.3279
fig|2226.5.peg.1909	155	Unique	389	4	42571.1	4	13	0.00065516	0.1362	30.9953
fig|2226.5.peg.1589	8	Unique	211	5	23285	5	7	0.000650383	0.2464	18.5906
fig|2226.5.peg.1305	379	Unique	245	3	26949.9	3	8	0.000640144	0.1633	16.8025
fig|2226.5.peg.85	348	Unique	307	2	32416	2	10	0.00063858	0.0945	33.6391
fig|2226.5.peg.409	280	Unique	94	2	10751.7	2	3	0.000625673	0.2447	6.1673
fig|2226.5.peg.983	160	Unique	408	1	43203.6	1	13	0.00062465	0.0343	33.5085
fig|2226.5.peg.584	350	Unique	381	3	42590.7	3	12	0.000617462	0.0472	29.9763
fig|2226.5.peg.1023	364	Unique	64	1	7433	1	2	0.000612638	0.1406	3.1366
fig|2226.5.peg.1371	241	Unique	258	5	27828.3	5	8	0.000607889	0.1047	14.2026
fig|2226.5.peg.1112	27	Unique	162	2	18005.3	2	5	0.000605075	0.1605	10.2006
fig|2226.5.peg.1458	494	Some	780	5	84784.3	6	24	0.000603213	0.0744	65.513
fig|2226.5.peg.1500	273	Unique	333	4	36256.4	4	10	0.000588721	0.1081	28.3117
fig|2226.5.peg.1176	190	Unique	168	1	18576.3	1	5	0.000583465	0.0952	13.8415
fig|2226.5.peg.1540	9	Unique	340	7	36319.8	7	10	0.0005766	0.1618	18.3756
fig|2226.5.peg.498	199	Unique	443	3	50328.4	3	13	0.000575299	0.0587	31.2832
fig|2226.5.peg.1765	96	Unique	385	6	41994	6	11	0.000560126	0.1247	28.1511
fig|2226.5.peg.2235	84	Unique	107	1	11711.9	1	3	0.000549656	0.0748	4.4629
fig|2226.5.peg.1667	148	Unique	431	4	47559.8	4	12	0.000545831	0.1044	23.8012
fig|2226.5.peg.1024	313	Unique	290	3	30548.7	3	8	0.000540811	0.0931	18.1911
fig|2226.5.peg.2481	376	Unique	345	3	37753.5	3	9	0.000511419	0.0493	21.3538
fig|2226.5.peg.1839	20	Unique	196	3	20792.7	3	5	0.000500113	0.0816	13.8813
fig|2226.5.peg.274	453	Unique	196	2	21575.8	2	5	0.000500113	0.0459	10.8829
fig|2226.5.peg.222	355	Unique	198	2	22971.1	2	5	0.000495061	0.1162	9.5912
fig|2226.5.peg.1842	455	Unique	165	2	18113.2	2	4	0.000475259	0.0667	7.0676
fig|2226.5.peg.39	483	Unique	249	2	27279.7	2	6	0.000472396	0.1044	16.8216
fig|2226.5.peg.1659	278	Unique	252	4	28001.4	4	6	0.000466772	0.0952	14.5653
fig|2226.5.peg.900	81	Unique	126	3	13848.1	3	3	0.000466772	0.2381	4.3116
fig|2226.5.peg.1140	38	Unique	126	1	13486.3	1	3	0.000466772	0.127	5.4544
fig|2226.5.peg.1942	371	Unique	422	3	45510.1	3	10	0.00046456	0.1137	24.5268
fig|2226.5.peg.1353	502	Some	1230	8	133183	9	29	0.000462218	0.0764	57.6813
fig|2226.5.peg.1065	445	Unique	215	2	23870	2	5	0.000455917	0.0651	10.7147
fig|2226.5.peg.1752	200	Unique	215	1	22784.7	1	5	0.000455917	0.0884	11.3541
fig|2226.5.peg.2276	387	Unique	219	2	23675.4	2	5	0.000447589	0.1324	12.9507
contaminant_KERATIN02	97	Unique	622	5	61931.8	5	14	0.000441257	0.1029	34.2681
fig|2226.5.peg.1376	135	Unique	89	1	10210	1	2	0.000440549	0.1348	3.2537
fig|2226.5.peg.1330	460	Unique	180	3	19421.1	3	4	0.000435654	0.0556	6.6613
fig|2226.5.peg.708	502	Some	866	5	94272.7	6	19	0.00043012	0.0508	33.8568
fig|2226.5.peg.2107	149	Unique	420	6	46692.6	6	9	0.000420095	0.1119	20.3102
fig|2226.5.peg.1077	257	Unique	236	2	25935.7	2	5	0.000415348	0.1059	7.5651
fig|2226.5.peg.1598	266	Unique	428	7	46490.9	7	9	0.000412242	0.1565	22.0438
fig|2226.5.peg.852	77	Unique	192	3	21405.8	3	4	0.000408425	0.1354	8.1538
fig|2226.5.peg.1868	12	Unique	434	5	48413.9	5	9	0.000406543	0.1221	16.4474
fig|2226.5.peg.803	406	Unique	389	3	42350.5	3	8	0.000403176	0.0977	21.8917
fig|2226.5.peg.680	181	Unique	438	3	47558.6	3	9	0.00040283	0.0708	23.4186
fig|2226.5.peg.1970	432	Unique	99	1	10788.6	1	2	0.000396049	0.1515	3.4326
fig|2226.5.peg.866	275	Unique	149	2	16627.5	2	3	0.00039472	0.1745	7.1675
fig|2226.5.peg.1032	189	Unique	304	4	33927.9	4	6	0.000386929	0.1151	11.1727
fig|2226.5.peg.1496	256	Unique	153	2	17280.8	2	3	0.0003844	0.1699	5.7605
fig|2226.5.peg.2395	219	Unique	103	2	12011.2	2	2	0.000380668	0.1262	4.2585
fig|2226.5.peg.122	488	Some	467	2	50017.5	3	9	0.000377815	0.015	14.7228
fig|2226.5.peg.2123	261	Unique	104	1	11304.8	1	2	0.000377008	0.0769	4.0398
fig|2226.5.peg.1764	76	Unique	365	3	39180.9	3	7	0.000375975	0.0575	12.3418
fig|2226.5.peg.1310	343	Unique	261	2	28266.4	2	5	0.000375563	0.1418	18.0029
fig|2226.5.peg.2428	446	Unique	368	2	40494.9	2	7	0.00037291	0.0435	14.8512
fig|2226.5.peg.1888	152	Unique	425	3	48436.6	3	8	0.000369024	0.0941	20.4978
fig|2226.5.peg.432	28	Unique	162	2	18368.9	2	3	0.000363045	0.142	5.039
fig|2226.5.peg.889	452	Unique	329	2	36364.4	2	6	0.000357527	0.0881	11.826
fig|2226.5.peg.1503	243	Unique	442	4	49150	4	8	0.000354831	0.1335	21.2247
fig|2226.5.peg.1485	457	Unique	221	2	22548	2	4	0.000354831	0.0543	5.2966
fig|2226.5.peg.1605	212	Unique	282	3	30633	3	5	0.000347596	0.156	10.1156
fig|2226.5.peg.1486	416	Unique	395	5	42409.6	5	7	0.00034742	0.1291	17.2212
fig|2226.5.peg.33	244	Unique	285	3	32879.1	3	5	0.000343937	0.1298	10.7272
fig|2226.5.peg.2078	397	Unique	171	1	19310.3	1	3	0.000343937	0.0585	5.1483
fig|2226.5.peg.1590	129	Unique	114	2	12734.8	2	2	0.000343937	0.1053	3.4728
fig|2226.5.peg.879	43	Unique	115	2	12539.6	2	2	0.000340946	0.113	3.2502
fig|2226.5.peg.1060	201	Unique	174	2	18861.9	2	3	0.000338007	0.069	5.3769
fig|2226.5.peg.1556	421	Unique	349	1	36781.1	1	6	0.000337039	0.0516	13.3436
fig|2226.5.peg.915	83	Unique	117	2	13388.7	2	2	0.000335118	0.1538	4.0677
fig|2226.5.peg.1848	385	Unique	176	1	20300.7	1	3	0.000334166	0.0852	8.5867
fig|2226.5.peg.903	480	Unique	1058	6	120193	6	18	0.000333534	0.0558	53.4309
fig|2226.5.peg.1758	281	Unique	120	2	13353.6	2	2	0.00032674	0.0917	3.873
fig|2226.5.peg.907	237	Unique	725	4	80478.3	4	12	0.000324487	0.0648	27.6685
fig|2226.5.peg.1170	405	Unique	243	1	26367.8	1	4	0.000322706	0.0658	13.8138
fig|2226.5.peg.2279	113	Unique	122	1	13345.4	1	2	0.000321384	0.123	5.2113
fig|2226.5.peg.1282	213	Unique	187	1	20256.2	1	3	0.000314509	0.0642	5.8957
fig|2226.5.peg.1855	196	Unique	250	1	26920.9	1	4	0.000313671	0.068	11.6013
fig|2226.5.peg.1150	347	Unique	190	3	21495.2	3	3	0.000309543	0.1789	6.9983
fig|2226.5.peg.2212	407	Unique	317	4	35408	4	5	0.000309218	0.0978	9.6858
fig|2226.5.peg.2486	30	Unique	318	3	34826.1	3	5	0.000308246	0.0755	8.3175
fig|2226.5.peg.1365	274	Unique	447	1	48510.4	1	7	0.000307004	0.0425	20.663
fig|2226.5.peg.624	211	Unique	256	1	27481.7	1	4	0.000306319	0.0508	9.7037
fig|2226.5.peg.2413	442	Unique	130	2	14806.7	2	2	0.000301606	0.1692	5.037
fig|2226.5.peg.2254	418	Unique	131	1	15230.8	1	2	0.000299304	0.0916	4.3382
fig|2226.5.peg.816	481	Unique	396	2	42365.8	2	6	0.000297037	0.0707	19.1058
fig|2226.5.peg.1854	264	Unique	267	3	29469.8	3	4	0.000293699	0.0337	7.4942
fig|2226.5.peg.1838	69	Unique	601	3	65293.6	3	9	0.000293577	0.0849	21.6349
fig|2226.5.peg.676	491	Some	802	4	88013	5	12	0.000293333	0.086	25.8047
fig|2226.5.peg.42	252	Unique	539	2	61208	2	8	0.000290975	0.0631	21.905
fig|2226.5.peg.1910	94	Unique	885	8	98855	8	13	0.000287974	0.087	24.6851
fig|2226.5.peg.2414	271	Unique	478	3	51519.7	3	7	0.000287094	0.0628	12.9882
fig|2226.5.peg.2194	429	Unique	138	1	15587	1	2	0.000284122	0.0942	4.3679
fig|2226.5.peg.282	128	Unique	138	1	14131.2	1	2	0.000284122	0.1377	3.2006
fig|2226.5.peg.495	105	Unique	831	3	93059.4	3	12	0.000283096	0.071	33.6929
fig|2226.5.peg.178	198	Unique	420	2	47260.1	2	6	0.000280063	0.0881	16.251
fig|2226.5.peg.84	378	Unique	350	4	37753.3	4	5	0.000280063	0.1314	10.9028
fig|2226.5.peg.802	296	Unique	211	1	23174	1	3	0.000278736	0.0427	5.9808
fig|2226.5.peg.2440	158	Unique	431	2	49443.5	2	6	0.000272915	0.0812	14.5543
fig|2226.5.peg.2097	340	Unique	362	4	38459.8	4	5	0.000270779	0.1271	10.6967
fig|2226.5.peg.1355	439	Unique	291	2	31808	2	4	0.000269476	0.0584	10.8001
fig|2226.5.peg.1898	484	Unique	446	3	49814.6	3	6	0.000263737	0.0807	12.7792
fig|2226.5.peg.1911	167	Unique	604	3	66788	3	8	0.000259661	0.0414	14.3472
fig|2226.5.peg.1048	245	Unique	456	3	50369.5	3	6	0.000257953	0.0724	11.6075
fig|2226.5.peg.1480	349	Unique	380	1	40708.9	1	5	0.000257953	0.0553	17.8814
fig|2226.5.peg.716	23	Unique	380	4	40801.7	4	5	0.000257953	0.0921	9.3066
fig|2226.5.peg.767	162	Unique	231	3	25504.4	3	3	0.000254603	0.1775	6.6732
fig|2226.5.peg.817	165	Unique	232	3	25413.2	3	3	0.000253505	0.0905	5.2195
fig|2226.5.peg.1941	41	Unique	311	2	34070.3	2	4	0.000252147	0.0547	7.7488
fig|2226.5.peg.1416	247	Unique	715	3	76643.5	3	9	0.000246769	0.042	18.7381
fig|2226.5.peg.1244	170	Unique	401	1	42899.3	1	5	0.000244444	0.0349	9.2891
fig|2226.5.peg.1196	353	Unique	569	2	64620.6	2	7	0.000241179	0.0264	13.2402
fig|2226.5.peg.458	497	Some	407	4	44513.6	5	5	0.00024084	0.1966	12.6959
fig|2226.5.peg.2006	166	Unique	326	1	35238	1	4	0.000240545	0.0368	9.5655
fig|2226.5.peg.2310	309	Unique	247	1	26398.9	1	3	0.00023811	0.0648	9.8981
fig|2226.5.peg.1920	381	Unique	414	3	44606.9	3	5	0.000236768	0.0821	11.2187
fig|2226.5.peg.1220	246	Unique	415	4	45526.4	4	5	0.000236198	0.0651	9.3979
fig|2226.5.peg.44	163	Unique	166	1	17631.5	1	2	0.000236198	0.0723	5.2441
fig|2226.5.peg.1349	447	Unique	252	2	28361.8	2	3	0.000233386	0.0754	4.5744
fig|2226.5.peg.2270	464	Unique	86	1	9869.9	1	1	0.000227958	0.1163	2.0062
fig|2226.5.peg.75	392	Unique	432	2	47096.3	2	5	0.000226903	0.037	8.2349
fig|2226.5.peg.575	218	Unique	173	1	20047.1	1	2	0.000226641	0.0867	4.3341
fig|2226.5.peg.1189	26	Unique	433	4	47405.8	4	5	0.000226379	0.06	10.1231
fig|2226.5.peg.888	291	Unique	260	2	28303.3	2	3	0.000226205	0.1962	5.8703
fig|2226.5.peg.2248	71	Unique	88	1	9967.9	1	1	0.000222777	0.1591	2.6845
fig|2226.5.peg.481	384	Unique	353	1	38648.3	1	4	0.000222146	0.0567	10.5508
fig|2226.5.peg.1666	202	Unique	180	2	19669.5	2	2	0.000217827	0.1556	5.5176
fig|2226.5.peg.2493	443	Unique	451	2	49428.6	2	5	0.000217344	0.0665	10.5809
fig|2226.5.peg.132	450	Unique	277	1	30811.8	1	3	0.000212322	0.0758	7.8421
fig|2226.5.peg.2211	322	Unique	378	1	42713.4	1	4	0.000207454	0.0423	10.4305
fig|2226.5.peg.672	127	Unique	392	1	42840.8	1	4	0.000200045	0.0408	7.8366
fig|2226.5.peg.1034	126	Unique	296	1	32135.7	1	3	0.000198693	0.0743	7.9673
fig|2226.5.peg.388	153	Unique	396	2	42443.2	2	4	0.000198024	0.0934	10.1599
fig|2226.5.peg.2122	206	Unique	199	2	21940.8	2	2	0.000197029	0.0553	4.6573
fig|2226.5.peg.538	324	Unique	300	1	34284.5	1	3	0.000196044	0.0333	5.9206
fig|2226.5.peg.1940	440	Unique	300	1	30583.3	1	3	0.000196044	0.04	7.2662
fig|2226.5.peg.1328	308	Unique	404	3	44608.5	3	4	0.000194103	0.0718	11.3152
fig|2226.5.peg.2090	168	Unique	410	3	44317.7	3	4	0.000191263	0.0951	7.7006
fig|2226.5.peg.1037	441	Unique	104	1	11427.6	1	1	0.000188504	0.1635	2.6673
fig|2226.5.peg.2501	389	Unique	211	2	22895.5	2	2	0.000185824	0.0758	4.1593
fig|2226.5.peg.87	287	Unique	322	2	36413.9	2	3	0.00018265	0.0373	6.9755
fig|2226.5.peg.1969	19	Unique	326	3	37259.2	3	3	0.000180409	0.0491	7.4702
fig|2226.5.peg.212	365	Unique	436	4	46248.2	4	4	0.000179857	0.1216	8.4618
fig|2226.5.peg.1566	263	Unique	330	1	36422.5	1	3	0.000178222	0.0242	4.9322
fig|2226.5.peg.899	436	Unique	221	2	24454.2	2	2	0.000177416	0.0543	2.9924
fig|2226.5.peg.1279	390	Unique	553	3	59159.1	3	5	0.000177255	0.094	12.6479
fig|2226.5.peg.213	104	Unique	443	4	47057.5	4	4	0.000177015	0.07	7.3038
fig|2226.5.peg.1994	398	Unique	111	1	12675.5	1	1	0.000176616	0.1441	2.0889
fig|2226.5.peg.1130	240	Unique	447	4	49750.3	4	4	0.000175431	0.1029	8.613
fig|2226.5.peg.34	207	Unique	224	2	24362.5	2	2	0.000175039	0.1205	4.2046
fig|2226.5.peg.1606	323	Unique	112	1	13161.4	1	1	0.000175039	0.0982	3.0333
fig|2226.5.peg.380	121	Unique	337	2	37763.2	2	3	0.00017452	0.089	7.6907
fig|2226.5.peg.1815	435	Unique	113	1	12761.8	1	1	0.00017349	0.0708	2.0098
fig|2226.5.peg.1316	288	Unique	456	2	47984.1	2	4	0.000171969	0.0461	7.6532
fig|2226.5.peg.2249	22	Unique	460	2	51225.4	2	4	0.000170473	0.0283	9.1121
fig|2226.5.peg.984	422	Unique	231	1	26276.4	1	2	0.000169735	0.0476	5.4016
fig|2226.5.peg.2508	492	All	116	0	12406.2	1	1	0.000169004	0.1552	2.9205
fig|2226.5.peg.1677	492	All	116	0	12406.2	1	1	0.000169004	0.1552	2.9205
fig|2226.5.peg.977	425	Unique	117	1	13623.1	1	1	0.000167559	0.0684	2.534
fig|2226.5.peg.898	251	Unique	478	3	54264.6	3	4	0.000164054	0.0816	10.2769
fig|2226.5.peg.822	209	Unique	240	2	26370.3	2	2	0.00016337	0.125	5.1047
fig|2226.5.peg.1938	24	Unique	120	1	14063	1	1	0.00016337	0.1083	2.4316
fig|2226.5.peg.1673	504	All	121	0	13614.6	1	1	0.00016202	0.1488	3.1088
fig|2226.5.peg.2512	504	All	121	0	13614.6	1	1	0.00016202	0.1488	3.1088
fig|2226.5.peg.105	33	Unique	365	3	39448.7	3	3	0.000161132	0.0767	4.6556
fig|2226.5.peg.1147	320	Unique	367	2	40733.5	2	3	0.000160254	0.1035	9.3783
fig|2226.5.peg.1429	68	Unique	738	4	81868.5	4	6	0.000159385	0.0556	12.6954
fig|2226.5.peg.1593	74	Unique	370	2	40039	2	3	0.000158955	0.0568	5.0505
fig|2226.5.peg.2025	123	Unique	374	2	41754.1	2	3	0.000157255	0.0668	6.2103
fig|2226.5.peg.2231	248	Unique	128	1	14367.2	1	1	0.000153159	0.1094	3.0785
fig|2226.5.peg.1641	284	Unique	129	1	14339.7	1	1	0.000151972	0.155	2.7671
fig|2226.5.peg.1294	255	Unique	390	2	42507.6	2	3	0.000150803	0.0564	6.6683
fig|2226.5.peg.193	25	Unique	260	2	28773.5	2	2	0.000150803	0.0885	3.7971
fig|2226.5.peg.1479	137	Unique	265	2	28532.4	2	2	0.000147958	0.0415	3.2811
fig|2226.5.peg.1912	34	Unique	532	4	59949.4	4	4	0.000147402	0.0545	7.0724
fig|2226.5.peg.505	448	Unique	401	2	44971.8	2	3	0.000146666	0.0399	5.0462
fig|2226.5.peg.1369	132	Unique	269	1	27965.7	1	2	0.000145758	0.0409	3.6668
fig|2226.5.peg.2041	103	Unique	406	2	44051.7	2	3	0.00014486	0.0764	8.0569
fig|2226.5.peg.2288	358	Unique	136	1	14770.1	1	1	0.00014415	0.1618	2.2635
fig|2226.5.peg.2096	388	Unique	411	1	46203.8	1	3	0.000143098	0.0292	8.1402
fig|2226.5.peg.2203	204	Unique	417	2	46124.1	2	3	0.000141039	0.0288	6.9
fig|2226.5.peg.1178	134	Unique	283	1	31144.3	1	2	0.000138547	0.0283	3.0168
fig|2226.5.peg.1885	107	Unique	427	1	45693.2	1	3	0.000137736	0.0422	10.6237
fig|2226.5.peg.1107	65	Unique	571	3	62925	3	4	0.000137334	0.0595	9.8659
fig|2226.5.peg.1116	356	Unique	450	3	49953.3	3	3	0.000130696	0.0756	6.1381
fig|2226.5.peg.2128	426	Unique	300	2	33341	2	2	0.000130696	0.0667	3.8872
fig|2226.5.peg.1576	37	Unique	151	1	16395.5	1	1	0.000129831	0.0662	2.4145
fig|2226.5.peg.246	46	Unique	303	2	33305.1	2	2	0.000129402	0.033	3.3348
fig|2226.5.peg.1531	253	Unique	455	2	51795.7	2	3	0.00012926	0.0505	6.3876
fig|2226.5.peg.2433	360	Unique	911	2	103385	2	6	0.000129118	0.0198	12.3883
fig|2226.5.peg.918	461	Unique	764	1	84242.9	1	5	0.000128301	0.0144	9.4512
fig|2226.5.peg.1027	220	Unique	308	2	33921.6	2	2	0.000127301	0.0617	4.1512
fig|2226.5.peg.2014	437	Unique	313	1	34679	1	2	0.000125268	0.0224	2.8139
fig|2226.5.peg.322	286	Unique	474	3	52412.1	3	3	0.000124079	0.0992	7.111
fig|2226.5.peg.107	156	Unique	633	2	70194.6	2	4	0.000123883	0.0427	10.0689
fig|2226.5.peg.698	157	Unique	801	3	89254.2	3	5	0.000122375	0.0387	8.6072
contaminant_KERATIN22	509	Some	645	1	65807.4	2	4	0.000121578	0.0388	9.5437
fig|2226.5.peg.2393	424	Unique	324	2	35313	2	2	0.000121015	0.0802	4.0299
fig|2226.5.peg.615	420	Unique	324	1	36244	1	2	0.000121015	0.0309	4.366
fig|2226.5.peg.515	434	Unique	490	2	53472.6	2	3	0.000120027	0.0224	4.9788
fig|2226.5.peg.2197	394	Unique	171	1	18942.5	1	1	0.000114646	0.1111	2.6775
Reverse_fig|2226.5.peg.407	82	Unique	346	2	37686	2	2	0.00011332	0.1763	5.1089
fig|2226.5.peg.2075	32	Unique	700	3	77758.7	3	4	0.000112025	0.03	8.7532
fig|2226.5.peg.2011	80	Unique	533	3	59592.1	3	3	0.000110344	0.0263	5.1032
fig|2226.5.peg.1313	454	Unique	356	2	40568.5	2	2	0.000110137	0.0393	4.0152
fig|2226.5.peg.2498	285	Unique	357	1	39990.6	1	2	0.000109829	0.0392	4.3056
fig|2226.5.peg.1560	175	Unique	538	1	59995.8	1	3	0.000109318	0.0297	5.2032
fig|2226.5.peg.854	197	Unique	547	2	62071.3	2	3	0.00010752	0.0219	7.176
fig|2226.5.peg.1312	402	Unique	923	4	103436	4	5	0.000106199	0.065	11.6593
fig|2226.5.peg.721	164	Unique	376	2	43596	2	2	0.000104279	0.0532	3.627
fig|2226.5.peg.861	125	Unique	189	1	21012.4	1	1	0.000103727	0.0847	2.4963
fig|2226.5.peg.1478	171	Unique	189	1	21183.4	1	1	0.000103727	0.1217	2.3208
fig|2226.5.peg.722	215	Unique	389	2	44348.9	2	2	0.000100794	0.0283	4.4023
fig|2226.5.peg.67	115	Unique	592	1	67621.6	1	3	9.93467e-05	0.022	7.3529
fig|2226.5.peg.1555	78	Unique	395	1	41287.4	1	2	9.92629e-05	0.0354	4.5946
fig|2226.5.peg.2320	491	Some	801	3	87753.5	4	4	9.78997e-05	0.0262	7.301
fig|2226.5.peg.100	459	Unique	404	2	46938.6	2	2	9.70516e-05	0.0495	3.7505
fig|2226.5.peg.724	119	Unique	612	2	69130.9	2	3	9.61001e-05	0.0327	6.2289
fig|2226.5.peg.1773	326	Unique	417	1	45193.7	1	2	9.4026e-05	0.0288	3.7998
fig|2226.5.peg.2223	120	Unique	421	2	46131.8	2	2	9.31326e-05	0.0475	4.0685
fig|2226.5.peg.979	35	Unique	423	1	46355	1	2	9.26923e-05	0.0733	5.9627
fig|2226.5.peg.149	130	Unique	219	1	24300.6	1	1	8.95179e-05	0.0639	2.0277
fig|2226.5.peg.2043	36	Unique	443	1	47781	1	2	8.85075e-05	0.0316	4.2198
fig|2226.5.peg.579	451	Unique	464	2	51719.7	2	2	8.45018e-05	0.0539	4.2683
fig|2226.5.peg.2205	430	Unique	232	1	25436.9	1	1	8.45018e-05	0.0474	2.1693
contaminant_KERATIN08	42	Unique	469	2	50449.7	2	2	8.36009e-05	0.0448	4.5809
fig|2226.5.peg.1392	428	Unique	471	2	52479.9	2	2	8.32459e-05	0.0488	4.222
fig|2226.5.peg.1679	507	All	475	0	52416.3	1	2	8.25449e-05	0.0295	3.5233
fig|2226.5.peg.482	328	Unique	475	1	51395.6	1	2	8.25449e-05	0.0274	4.1801
fig|2226.5.peg.2506	507	All	475	0	52416.3	1	2	8.25449e-05	0.0295	3.5233
fig|2226.5.peg.1504	419	Unique	242	1	26501.8	1	1	8.101e-05	0.0413	2.6458
fig|2226.5.peg.1457	494	Some	1224	2	132584	3	5	8.00834e-05	0.0082	9.5846
fig|2226.5.peg.89	205	Unique	492	1	54965.6	1	2	7.96927e-05	0.0264	5.0953
fig|2226.5.peg.1891	108	Unique	741	2	81507.6	2	3	7.93701e-05	0.0513	7.9923
fig|2226.5.peg.2245	217	Unique	247	1	26718.4	1	1	7.93701e-05	0.0769	2.427
fig|2226.5.peg.783	292	Unique	506	2	55086.1	2	2	7.74878e-05	0.0949	4.5437
fig|2226.5.peg.2204	449	Unique	254	1	27655.5	1	1	7.71827e-05	0.0433	2.7523
fig|2226.5.peg.1762	456	Unique	258	1	27247.1	1	1	7.59861e-05	0.0659	2.4449
fig|2226.5.peg.1398	29	Unique	259	1	27879	1	1	7.56927e-05	0.0425	2.5573
fig|2226.5.peg.1356	39	Unique	261	1	28921.7	1	1	7.51127e-05	0.0536	2.1518
fig|2226.5.peg.1797	173	Unique	539	2	59543.2	2	2	7.27437e-05	0.0724	4.1202
fig|2226.5.peg.2473	110	Unique	567	1	62982.1	1	2	6.91514e-05	0.0282	5.8604
fig|2226.5.peg.997	354	Unique	286	1	31995.1	1	1	6.85469e-05	0.042	2.7863
fig|2226.5.peg.1698	79	Unique	868	1	98440.9	1	3	6.77572e-05	0.0127	5.3978
contaminant_GR78_TOBAC	359	Unique	293	1	32304.3	1	1	6.69093e-05	0.1058	2.6765
fig|2226.5.peg.2375	329	Unique	297	1	31962.7	1	1	6.60081e-05	0.0572	2.2946
fig|2226.5.peg.858	395	Unique	600	1	67485.4	1	2	6.5348e-05	0.0217	4.3371
fig|2226.5.peg.1493	31	Unique	300	1	32520.4	1	1	6.5348e-05	0.03	2.4384
fig|2226.5.peg.592	216	Unique	302	1	32595.1	1	1	6.49153e-05	0.0265	2.1813
fig|2226.5.peg.496	70	Unique	634	2	70580.2	2	2	6.18436e-05	0.0331	4.9668
fig|2226.5.peg.714	161	Unique	639	1	71335.9	1	2	6.13597e-05	0.0188	4.3754
contaminant_KERATIN13	509	Some	643	0	65436.5	1	2	6.0978e-05	0.0187	5.8389
fig|2226.5.peg.723	21	Unique	329	1	37244.3	1	1	5.95879e-05	0.0456	3.1692
fig|2226.5.peg.1749	465	Unique	672	1	69013	1	2	5.83465e-05	0.0193	3.2964
fig|2226.5.peg.346	393	Unique	340	1	39609.2	1	1	5.766e-05	0.0765	3.1299
fig|2226.5.peg.2449	297	Unique	340	1	36348.2	1	1	5.766e-05	0.0529	2.1967
fig|2226.5.peg.1491	117	Unique	342	1	38420.4	1	1	5.73228e-05	0.0439	3.1927
fig|2226.5.peg.1396	293	Unique	350	1	40042	1	1	5.60126e-05	0.0314	2.1692
fig|2226.5.peg.1789	259	Unique	351	1	40157	1	1	5.5853e-05	0.0256	2.0893
fig|2226.5.peg.417	75	Unique	354	1	41002.3	1	1	5.53797e-05	0.0537	2.8302
fig|2226.5.peg.1323	276	Unique	355	1	39185.9	1	1	5.52237e-05	0.062	3.962
fig|2226.5.peg.1190	111	Unique	396	1	43247.4	1	1	4.95061e-05	0.0505	3.6765
fig|2226.5.peg.1498	327	Unique	401	1	44945.2	1	1	4.88888e-05	0.0299	2.0336
fig|2226.5.peg.1297	279	Unique	401	1	44562.1	1	1	4.88888e-05	0.0549	3.0729
fig|2226.5.peg.695	497	Some	407	0	44738.2	1	1	4.81681e-05	0.0295	2.3583
fig|2226.5.peg.937	116	Unique	411	1	45286.7	1	1	4.76993e-05	0.0438	3.056
fig|2226.5.peg.1395	249	Unique	413	1	47641.5	1	1	4.74683e-05	0.0557	3.281
fig|2226.5.peg.1307	462	Unique	419	1	46396.9	1	1	4.67886e-05	0.0215	2.0768
fig|2226.5.peg.194	318	Unique	843	1	91891.4	1	2	4.65111e-05	0.0154	5.1951
fig|2226.5.peg.1447	106	Unique	1689	3	182216	3	4	4.64285e-05	0.0261	8.2709
fig|2226.5.peg.53	363	Unique	426	1	47171.5	1	1	4.60198e-05	0.0235	2.176
fig|2226.5.peg.1915	458	Unique	434	1	47384.2	1	1	4.51715e-05	0.023	2.101
fig|2226.5.peg.1877	210	Unique	434	1	48392.4	1	1	4.51715e-05	0.0253	2.4341
fig|2226.5.peg.1661	396	Unique	440	1	47093.2	1	1	4.45555e-05	0.0227	2.1314
fig|2226.5.peg.2069	188	Unique	456	1	49174	1	1	4.29921e-05	0.0417	3.8727
fig|2226.5.peg.2503	331	Unique	458	1	48798.8	1	1	4.28044e-05	0.048	2.8442
fig|2226.5.peg.701	258	Unique	459	1	51006.8	1	1	4.27111e-05	0.0305	2.087
fig|2226.5.peg.476	169	Unique	927	2	98471.3	2	2	4.22965e-05	0.0162	3.8018
fig|2226.5.peg.2100	362	Unique	960	1	110040	1	2	4.08425e-05	0.0104	3.262
fig|2226.5.peg.1167	431	Unique	491	1	53366.3	1	1	3.99275e-05	0.0244	2.1982
fig|2226.5.peg.1578	122	Unique	521	1	56927.6	1	1	3.76284e-05	0.0288	2.5229
fig|2226.5.peg.865	319	Unique	591	1	64176.7	1	1	3.31716e-05	0.0271	3.1472
fig|2226.5.peg.2496	214	Unique	615	1	68283.9	1	1	3.18771e-05	0.0146	2.0891
fig|2226.5.peg.782	417	Unique	631	1	72528.3	1	1	3.10688e-05	0.0174	2.9173
fig|2226.5.peg.2066	325	Unique	635	1	72450.5	1	1	3.08731e-05	0.0331	2.8022
fig|2226.5.peg.1534	357	Unique	638	1	68411.9	1	1	3.07279e-05	0.0204	2.6022
Reverse_contaminant_TFE2_HUMAN	438	Unique	654	1	67541	1	1	2.99762e-05	0.0229	2.01
fig|2226.5.peg.2142	40	Unique	665	1	74655.4	1	1	2.94803e-05	0.015	2.0907
fig|2226.5.peg.2421	290	Unique	732	1	81657.7	1	1	2.6782e-05	0.0137	2.3341
contaminant_IGA1_HAEIN	493	All	1541	0	169249	1	2	2.54438e-05	0.0065	3.4949
contaminant_IGA3_HAEIN	493	All	1545	0	170506	1	2	2.53779e-05	0.0065	3.4949
contaminant_IGA0_HAEIN	493	All	1694	0	185409	1	2	2.31457e-05	0.0059	3.4949
contaminant_IGA2_HAEIN	493	All	1702	0	186408	1	2	2.30369e-05	0.0059	3.4949
contaminant_IGA4_HAEIN	493	All	1849	0	202817	1	2	2.12054e-05	0.0054	3.4949

## Sheet: QMA_rep3
Locus	group	grouptype	Length	#unique peptides	molecular weight	Sequence count	spectrum count	NSAF	coverage	Protein score	Description
fig|2226.5.peg.949	123	Unique	216	16	22756.4	16	431	0.0833684	0.7546	1682.75
fig|2226.5.peg.2435	85	Unique	652	19	72131.1	19	816	0.0522902	0.4018	3010.07
fig|2226.5.peg.1967	417	Unique	80	3	7816.2	3	90	0.0470035	0.7	379.604
fig|2226.5.peg.1111	124	Unique	434	22	45280.6	22	454	0.0437063	0.7604	1568.71
fig|2226.5.peg.2113	491	Some	168	16	17765.1	21	138	0.03432	0.7083	513.184
fig|2226.5.peg.1234	491	Some	189	5	19710.2	12	143	0.031612	0.746	489.556
fig|2226.5.peg.1539	371	Unique	99	2	9993.8	2	73	0.0308081	0.3737	292.071
fig|2226.5.peg.2120	502	Some	379	1	41243.9	11	262	0.0288828	0.4406	988.224
fig|2226.5.peg.2119	502	Some	498	9	53963	19	320	0.0268472	0.498	1164.11
fig|2226.5.peg.1114	410	Unique	248	11	27837.6	11	149	0.0251022	0.4113	610.764
fig|2226.5.peg.120	491	Some	216	0	22754.6	7	118	0.0228248	0.4028	391.931
fig|2226.5.peg.665	498	Some	218	7	23120.5	8	111	0.0212738	0.5275	328.407
fig|2226.5.peg.813	362	Unique	68	3	7279.6	3	32	0.0196616	0.7794	78.0882
fig|2226.5.peg.1399	41	Unique	343	12	37267.7	12	148	0.0180279	0.3936	624.292
fig|2226.5.peg.2117	506	Some	216	10	22655.5	12	93	0.017989	0.5139	312.161
fig|2226.5.peg.455	503	Some	67	2	7217.7	3	26	0.0162135	0.6866	72.6811
fig|2226.5.peg.1339	161	Unique	546	22	58504.1	22	179	0.0136974	0.4963	696.848
fig|2226.5.peg.1115	467	Unique	572	25	62386.3	25	175	0.0127826	0.4493	647.124
fig|2226.5.peg.2239	365	Unique	318	9	34451.2	9	90	0.0118248	0.5472	323.176
fig|2226.5.peg.1083	205	Unique	307	8	33624.9	8	83	0.0112958	0.4625	355.084
fig|2226.5.peg.1157	125	Unique	328	17	34279.4	17	80	0.0101905	0.622	305.051
fig|2226.5.peg.835	503	Some	67	2	7219.6	3	13	0.00810674	0.1791	37.3176
fig|2226.5.peg.1087	59	Unique	82	2	9277.8	2	14	0.00713333	0.2073	44.4832
fig|2226.5.peg.36	88	Unique	276	9	29896.1	9	38	0.00575244	0.4348	146.943
fig|2226.5.peg.2238	418	Unique	75	3	8176.4	3	10	0.00557079	0.4933	41.2874
fig|2226.5.peg.1903	199	Unique	422	15	46208.3	15	56	0.00554439	0.4265	196.684
fig|2226.5.peg.1784	166	Unique	131	5	14086.4	5	16	0.00510301	0.5496	44.7115
fig|2226.5.peg.950	323	Unique	459	13	49382.1	13	55	0.00500643	0.305	156.136
fig|2226.5.peg.2269	411	Unique	427	10	46224.1	10	51	0.00499023	0.3044	232.871
fig|2226.5.peg.1186	48	Unique	152	4	17271.2	4	17	0.00467286	0.3684	65.417
fig|2226.5.peg.1239	127	Unique	112	6	12697.3	6	12	0.00447653	0.7679	45.6068
fig|2226.5.peg.1073	359	Unique	177	5	19560.3	5	18	0.00424891	0.4859	83.6428
fig|2226.5.peg.470	203	Unique	227	8	24788.8	8	22	0.00404925	0.4626	75.4
fig|2226.5.peg.978	201	Unique	149	8	16329.6	8	14	0.00392572	0.557	44.1314
fig|2226.5.peg.1074	319	Unique	130	6	14246.5	6	12	0.0038567	0.5462	40.0311
fig|2226.5.peg.1486	409	Unique	395	12	42409.6	12	35	0.00370211	0.4582	115.057
fig|2226.5.peg.1972	321	Unique	461	14	50829.9	14	39	0.00353461	0.4382	156.095
fig|2226.5.peg.1624	506	Some	216	0	22651.4	2	18	0.00348174	0.1111	59.7336
fig|2226.5.peg.1965	24	Unique	108	2	11782.2	2	9	0.00348174	0.1944	26.7605
fig|2226.5.peg.1088	3	Unique	253	8	27259.7	8	21	0.00346798	0.5059	78.2735
fig|2226.5.peg.1905	128	Unique	186	6	20796.1	6	15	0.00336943	0.3441	50.1048
fig|2226.5.peg.1140	10	Unique	126	4	13486.3	4	10	0.00331595	0.4286	31.785
fig|2226.5.peg.1070	7	Unique	139	6	14819.5	6	11	0.0033064	0.6763	45.1297
fig|2226.5.peg.1139	413	Unique	139	5	15350.2	5	11	0.0033064	0.4964	39.0685
fig|2226.5.peg.652	498	Some	218	2	22968.6	3	17	0.00325814	0.2248	41.5264
fig|2226.5.peg.1902	174	Unique	103	3	11348.2	3	8	0.00324512	0.3883	20.4972
fig|2226.5.peg.1541	42	Unique	213	9	23744.5	9	16	0.00313847	0.3803	61.6275
fig|2226.5.peg.1072	416	Unique	148	4	16365.8	4	11	0.00310534	0.2973	37.4903
fig|2226.5.peg.663	504	Some	458	2	49748	10	34	0.00310164	0.286	131.19
fig|2226.5.peg.1195	478	Unique	231	4	25938	4	17	0.00307479	0.2338	65.0355
fig|2226.5.peg.1776	422	Unique	136	1	14042.2	1	10	0.00307213	0.125	34.8241
fig|2226.5.peg.1970	419	Unique	99	4	10788.6	4	7	0.00295421	0.3939	24.7371
fig|2226.5.peg.678	200	Unique	468	14	52214.5	14	33	0.00294609	0.3803	128.658
fig|2226.5.peg.650	504	Some	458	0	49748	8	32	0.00291919	0.2642	126.723
fig|2226.5.peg.869	44	Unique	117	5	12249.5	5	8	0.00285681	0.1795	29.6485
fig|2226.5.peg.1079	146	Unique	132	1	14380.9	1	9	0.0028487	0.1364	31.9988
fig|2226.5.peg.2045	408	Unique	616	16	65801.7	16	41	0.00278087	0.289	136.114
fig|2226.5.peg.1380	58	Unique	125	2	13650.3	2	8	0.00267398	0.168	21.8835
fig|2226.5.peg.1815	412	Unique	113	5	12761.8	5	7	0.0025882	0.5487	24.3578
fig|2226.5.peg.1738	84	Unique	539	21	57734.3	21	32	0.0024805	0.5213	114.047
fig|2226.5.peg.1077	207	Unique	236	6	25935.7	6	14	0.00247853	0.3475	43.9094
fig|2226.5.peg.1525	86	Unique	492	15	53208.1	15	29	0.0024627	0.502	123.419
fig|2226.5.peg.1085	137	Unique	137	3	15733.2	3	8	0.00243976	0.2701	18.6982
fig|2226.5.peg.1904	83	Unique	724	19	79600.4	19	42	0.00242375	0.4406	148.839
fig|2226.5.peg.2214	173	Unique	69	3	7894.3	3	4	0.00242208	0.4493	13.5738
fig|2226.5.peg.2026	45	Unique	158	5	18410.4	5	9	0.00237993	0.3418	23.2551
fig|2226.5.peg.2509	494	All	107	0	11301.4	3	6	0.00234285	0.3551	20.8889
fig|2226.5.peg.1676	494	All	107	0	11301.4	3	6	0.00234285	0.3551	20.8889
fig|2226.5.peg.822	167	Unique	240	5	26370.3	5	13	0.00226313	0.2792	52.2431
fig|2226.5.peg.1734	98	Unique	113	2	12118.1	2	6	0.00221846	0.1681	20.1489
fig|2226.5.peg.1971	469	Unique	569	12	62440.6	12	30	0.00220286	0.3427	96.4421
fig|2226.5.peg.1328	276	Unique	404	9	44608.5	9	21	0.00217178	0.3069	65.6707
fig|2226.5.peg.1913	52	Unique	78	2	9055.7	2	4	0.00214261	0.2564	16.5083
fig|2226.5.peg.946	501	Some	98	1	11317.6	3	5	0.00213168	0.3061	14.0161
fig|2226.5.peg.80	43	Unique	335	9	36918.5	9	17	0.00212023	0.4239	50.4695
fig|2226.5.peg.2388	277	Unique	375	9	41282.7	9	19	0.0021169	0.3893	74.0655
fig|2226.5.peg.2232	328	Unique	301	2	31853.3	2	15	0.00208211	0.206	69.8752
fig|2226.5.peg.1232	496	Some	467	5	49894.7	8	23	0.00205773	0.2784	77.6395
fig|2226.5.peg.33	208	Unique	285	5	32879.1	5	14	0.0020524	0.1789	42.214
fig|2226.5.peg.1051	318	Unique	267	7	28677.1	7	13	0.00203428	0.3633	43.6705
fig|2226.5.peg.1089	470	Unique	337	11	36785.1	11	16	0.00198366	0.549	61.0106
fig|2226.5.peg.1023	327	Unique	64	2	7433	2	3	0.00195848	0.4531	12.9798
fig|2226.5.peg.1086	96	Unique	237	3	25313.7	3	11	0.0019392	0.1772	42.7059
fig|2226.5.peg.1095	415	Unique	411	5	45383.7	5	19	0.00193148	0.1265	50.6283
fig|2226.5.peg.975	283	Unique	88	4	10069.5	4	4	0.00189913	0.2955	11.8572
fig|2226.5.peg.43	183	Unique	91	2	10114.1	2	4	0.00183652	0.3736	13.4486
fig|2226.5.peg.2340	324	Unique	137	3	13976.3	3	6	0.00182982	0.2993	22.44
fig|2226.5.peg.494	367	Unique	298	6	31904.4	6	13	0.00182266	0.3255	52.4699
fig|2226.5.peg.1505	480	Unique	416	4	45352.6	4	18	0.00180783	0.1418	48.5847
fig|2226.5.peg.2115	501	Some	98	0	11210.6	2	4	0.00170534	0.1735	9.2736
fig|2226.5.peg.2463	369	Unique	297	3	31358.5	3	12	0.00168812	0.1448	49.9956
fig|2226.5.peg.866	249	Unique	149	4	16627.5	4	6	0.00168245	0.2685	19.9374
fig|2226.5.peg.1084	188	Unique	151	2	16735.8	2	6	0.00166017	0.1589	15.375
fig|2226.5.peg.1659	242	Unique	252	5	28001.4	5	10	0.00165797	0.25	30.2197
fig|2226.5.peg.1169	320	Unique	203	7	22775.7	7	8	0.00164654	0.3941	20.874
fig|2226.5.peg.2395	168	Unique	103	4	12011.2	4	4	0.00162256	0.1942	10.5744
fig|2226.5.peg.1053	250	Unique	184	3	20786	3	7	0.00158949	0.1902	28.0081
fig|2226.5.peg.1069	279	Unique	211	5	22757.7	5	8	0.00158411	0.3649	33.5945
fig|2226.5.peg.2305	472	Unique	292	9	31791.4	9	11	0.00157394	0.2774	29.4472
fig|2226.5.peg.2071	163	Unique	401	8	44054	8	15	0.00156288	0.3017	57.6406
fig|2226.5.peg.2236	169	Unique	241	5	25448	5	9	0.00156028	0.473	42.6852
fig|2226.5.peg.864	138	Unique	134	3	14214.4	3	5	0.00155899	0.2687	21.1926
fig|2226.5.peg.1579	126	Unique	538	12	59423.4	12	20	0.00155319	0.3643	77.8581
fig|2226.5.peg.1368	50	Unique	164	3	18539.8	3	6	0.00152857	0.1707	23.183
fig|2226.5.peg.766	288	Unique	82	2	9538.8	2	3	0.00152857	0.3659	11.857
fig|2226.5.peg.1076	253	Unique	165	3	18623.7	3	6	0.00151931	0.303	17.5894
fig|2226.5.peg.624	177	Unique	256	4	27481.7	4	9	0.00146886	0.2344	28.8007
fig|2226.5.peg.1329	340	Unique	86	2	9528.4	2	3	0.00145747	0.2326	9.0873
fig|2226.5.peg.2508	492	All	116	0	12406.2	2	4	0.00144072	0.2414	11.0151
fig|2226.5.peg.1677	492	All	116	0	12406.2	2	4	0.00144072	0.2414	11.0151
fig|2226.5.peg.844	206	Unique	320	7	34483.1	7	11	0.00143622	0.2938	32.4184
fig|2226.5.peg.2111	496	Some	467	3	49908.4	6	16	0.00143147	0.2227	53.4821
fig|2226.5.peg.1969	5	Unique	326	7	37259.2	7	11	0.00140979	0.3313	37.7187
fig|2226.5.peg.1430	243	Unique	89	2	9712.1	2	3	0.00140835	0.4494	13.6716
fig|2226.5.peg.1643	337	Unique	89	2	9696.8	2	3	0.00140835	0.2247	10.6809
fig|2226.5.peg.2121	275	Unique	540	10	58468.9	10	18	0.0013927	0.2852	73.7203
fig|2226.5.peg.2493	471	Unique	451	11	49428.6	11	15	0.00138961	0.3592	48.4534
fig|2226.5.peg.1147	278	Unique	367	8	40733.5	8	12	0.00136613	0.2916	41.4885
fig|2226.5.peg.134	62	Unique	154	2	16556.6	2	5	0.00135652	0.2338	19.378
fig|2226.5.peg.1540	6	Unique	340	7	36319.8	7	11	0.00135174	0.4324	42.326
fig|2226.5.peg.796	182	Unique	130	1	14117.9	1	4	0.00128557	0.1615	16.1291
fig|2226.5.peg.1479	91	Unique	265	5	28532.4	5	8	0.00126131	0.2679	25.1238
fig|2226.5.peg.1138	368	Unique	134	3	14491.7	3	4	0.00124719	0.2985	15.2834
fig|2226.5.peg.2172	94	Unique	202	4	22483.7	4	6	0.00124102	0.2921	21.9891
fig|2226.5.peg.2260	281	Unique	243	5	27951.8	5	7	0.00120357	0.1605	22.2636
fig|2226.5.peg.1386	475	Unique	243	6	26760.9	6	7	0.00120357	0.3333	20.0847
fig|2226.5.peg.1143	474	Unique	523	9	55587.7	9	15	0.00119831	0.2467	51.3495
fig|2226.5.peg.1019	252	Unique	141	3	16100.9	3	4	0.00118527	0.4113	8.4791
fig|2226.5.peg.1129	131	Unique	322	5	35316.9	5	9	0.00116779	0.2547	30.5429
fig|2226.5.peg.676	322	Unique	802	14	88013	14	22	0.00114611	0.1845	79.0632
fig|2226.5.peg.2267	171	Unique	183	4	19798.4	4	5	0.00114155	0.2459	14.804
fig|2226.5.peg.1968	484	Unique	183	3	20134.5	3	5	0.00114155	0.2951	14.6822
fig|2226.5.peg.10	507	Some	110	0	12907.6	2	3	0.00113948	0.2545	7.3815
fig|2226.5.peg.1179	143	Unique	147	2	15930.2	2	4	0.0011369	0.2245	15.1656
fig|2226.5.peg.1732	1	Unique	884	10	97459.6	10	24	0.00113432	0.2217	79.8289
fig|2226.5.peg.1503	202	Unique	442	9	49150	9	12	0.00113432	0.2398	36.3178
fig|2226.5.peg.498	162	Unique	443	9	50328.4	9	12	0.00113176	0.2935	44.4512
fig|2226.5.peg.669	476	Unique	335	5	36583.3	5	9	0.00112247	0.209	25.0098
fig|2226.5.peg.2025	89	Unique	374	7	41754.1	7	10	0.00111714	0.1684	26.1665
fig|2226.5.peg.1517	204	Unique	643	9	70332.7	9	17	0.00110463	0.1913	59.0475
fig|2226.5.peg.1909	134	Unique	389	4	42571.1	4	10	0.00107406	0.1285	37.0085
fig|2226.5.peg.2387	101	Unique	160	2	17487.9	2	4	0.00104452	0.1562	13.5868
fig|2226.5.peg.963	231	Unique	80	1	9019.5	1	2	0.00104452	0.25	2.6084
fig|2226.5.peg.1542	399	Unique	161	3	16734.8	3	4	0.00103804	0.3106	7.9635
fig|2226.5.peg.1966	364	Unique	646	12	70963.6	12	16	0.00103482	0.2337	48.9702
fig|2226.5.peg.1912	8	Unique	532	7	59949.4	7	13	0.00102096	0.1523	47.551
fig|2226.5.peg.2273	11	Unique	246	4	28504.4	4	6	0.00101905	0.2236	19.4919
fig|2226.5.peg.600	18	Unique	41	1	4789.5	1	1	0.00101905	0.439	3.7366
fig|2226.5.peg.2171	240	Unique	172	1	18847	1	4	0.000971649	0.0465	9.0793
fig|2226.5.peg.2270	490	Unique	86	2	9869.9	2	2	0.000971649	0.2093	5.153
fig|2226.5.peg.1032	164	Unique	304	6	33927.9	6	7	0.00096206	0.2401	21.1919
fig|2226.5.peg.797	15	Unique	269	3	28357.1	3	6	0.000931916	0.197	18.908
fig|2226.5.peg.1144	335	Unique	91	2	10461	2	2	0.000918262	0.2308	8.5092
fig|2226.5.peg.2090	130	Unique	410	6	44317.7	6	9	0.000917142	0.3146	35.8287
fig|2226.5.peg.2420	285	Unique	230	4	24418.7	4	5	0.000908281	0.1696	14.5825
fig|2226.5.peg.2401	347	Unique	93	1	10373.2	1	2	0.000898514	0.1505	7.8792
fig|2226.5.peg.69	20	Unique	93	2	10344.6	2	2	0.000898514	0.2366	4.45
fig|2226.5.peg.680	165	Unique	438	6	47558.6	6	9	0.000858512	0.2968	30.1621
fig|2226.5.peg.1305	361	Unique	245	4	26949.9	4	5	0.000852672	0.2245	17.2889
fig|2226.5.peg.1365	244	Unique	447	4	48510.4	4	9	0.000841226	0.1857	30.3603
fig|2226.5.peg.1075	311	Unique	50	1	5909.9	1	1	0.000835618	0.2	2.2652
fig|2226.5.peg.1068	333	Unique	153	2	16807.8	2	3	0.000819234	0.183	11.5001
fig|2226.5.peg.1973	380	Unique	205	2	23263.7	2	4	0.000815237	0.0732	10.134
fig|2226.5.peg.1107	46	Unique	571	6	62925	6	11	0.000804886	0.1559	38.3241
fig|2226.5.peg.379	479	Unique	366	4	41402	4	7	0.000799088	0.1967	31.2473
fig|2226.5.peg.1135	97	Unique	214	3	23432	3	4	0.000780952	0.1916	15.4713
fig|2226.5.peg.218	2	Unique	643	9	69734.6	9	12	0.000779737	0.2084	40.4037
fig|2226.5.peg.11	507	Some	54	0	6233.9	1	1	0.000773721	0.2222	3.4636
fig|2226.5.peg.795	90	Unique	435	6	47492.5	6	8	0.000768385	0.1218	23.4379
fig|2226.5.peg.1873	342	Unique	164	2	18102.6	2	3	0.000764285	0.1037	8.8348
fig|2226.5.peg.1765	92	Unique	385	5	41994	5	7	0.000759653	0.1948	20.0106
fig|2226.5.peg.1106	9	Unique	498	6	54496.8	6	9	0.000755077	0.2088	32.563
fig|2226.5.peg.722	493	Some	389	5	44348.9	7	7	0.000751842	0.2751	25.7918
fig|2226.5.peg.380	95	Unique	337	4	37763.2	4	6	0.000743874	0.2018	21.6944
fig|2226.5.peg.619	172	Unique	339	4	36256.4	4	6	0.000739485	0.2035	22.4753
fig|2226.5.peg.68	51	Unique	170	3	19029.9	3	3	0.00073731	0.1529	8.2275
fig|2226.5.peg.1158	12	Unique	344	4	38053.4	4	6	0.000728737	0.1163	20.689
fig|2226.5.peg.223	63	Unique	117	2	13554.2	2	2	0.000714204	0.2051	5.7772
fig|2226.5.peg.1986	26	Unique	117	2	13535.9	2	2	0.000714204	0.1368	5.5782
fig|2226.5.peg.681	366	Unique	469	7	51364.1	7	8	0.000712681	0.2324	26.6101
fig|2226.5.peg.435	348	Unique	59	1	6751.2	1	1	0.000708151	0.2881	4.8311
fig|2226.5.peg.1603	109	Unique	59	1	6815.6	1	1	0.000708151	0.2034	3.7213
fig|2226.5.peg.2381	175	Unique	356	3	39954.3	3	6	0.000704173	0.1545	21.4543
fig|2226.5.peg.2434	141	Unique	180	2	19747.6	2	3	0.000696348	0.1333	9.1587
fig|2226.5.peg.1758	256	Unique	120	2	13353.6	2	2	0.000696348	0.2333	6.0962
fig|2226.5.peg.1515	301	Unique	60	1	7214.6	1	1	0.000696348	0.2333	3.678
fig|2226.5.peg.1170	401	Unique	243	3	26367.8	3	4	0.000687752	0.2016	11.1808
fig|2226.5.peg.1262	22	Unique	123	2	14299.4	2	2	0.000679364	0.1951	6.2372
fig|2226.5.peg.1800	280	Unique	433	6	46976.8	6	7	0.000675442	0.2217	26.3677
fig|2226.5.peg.1137	29	Unique	62	1	7163.5	1	1	0.000673886	0.2581	4.0708
fig|2226.5.peg.799	344	Unique	312	2	33433.9	2	5	0.000669566	0.1026	17.1299
fig|2226.5.peg.1052	299	Unique	126	2	13138.9	2	2	0.000663189	0.2619	5.1266
fig|2226.5.peg.900	77	Unique	126	1	13848.1	1	2	0.000663189	0.119	5.5813
fig|2226.5.peg.1910	87	Unique	885	13	98855	13	14	0.000660941	0.1661	38.2898
fig|2226.5.peg.1098	296	Unique	127	2	14050.1	2	2	0.000657967	0.126	6.1702
fig|2226.5.peg.1584	446	Unique	127	2	14114.4	2	2	0.000657967	0.2047	5.5411
fig|2226.5.peg.2046	377	Unique	192	3	21801.5	3	3	0.000652827	0.1042	7.1048
fig|2226.5.peg.2231	219	Unique	128	2	14367.2	2	2	0.000652827	0.2344	5.6711
fig|2226.5.peg.1802	225	Unique	64	1	7009.7	1	1	0.000652827	0.1875	3.3614
fig|2226.5.peg.1108	405	Unique	129	2	13941	2	2	0.000647766	0.2558	7.621
fig|2226.5.peg.2436	53	Unique	259	3	29156.6	3	4	0.000645265	0.1544	13.9856
fig|2226.5.peg.890	248	Unique	262	3	29070.8	3	4	0.000637876	0.1718	15.0049
fig|2226.5.peg.2254	443	Unique	131	2	15230.8	2	2	0.000637876	0.1145	5.3101
fig|2226.5.peg.103	370	Unique	394	4	43837.3	4	6	0.000636257	0.0736	14.9952
fig|2226.5.peg.1856	149	Unique	132	1	15345	1	2	0.000633044	0.1364	5.2029
fig|2226.5.peg.1500	245	Unique	333	4	36256.4	4	5	0.000627341	0.2853	20.8653
fig|2226.5.peg.1560	129	Unique	538	7	59995.8	7	8	0.000621277	0.2082	28.1716
fig|2226.5.peg.1730	431	Unique	337	3	38154.8	3	5	0.000619895	0.0564	15.0683
fig|2226.5.peg.1777	457	Unique	68	1	7925.1	1	1	0.000614425	0.25	3.6092
fig|2226.5.peg.178	184	Unique	420	3	47260.1	3	6	0.00059687	0.0571	24.2004
fig|2226.5.peg.870	326	Unique	281	3	31178.1	3	4	0.000594746	0.1744	17.9078
fig|2226.5.peg.1942	360	Unique	422	5	45510.1	5	6	0.000594041	0.2583	23.8336
fig|2226.5.peg.979	13	Unique	423	4	46355	4	6	0.000592637	0.1773	16.0821
fig|2226.5.peg.2432	363	Unique	425	4	45755.5	4	6	0.000589848	0.1506	23.005
fig|2226.5.peg.1888	133	Unique	425	5	48436.6	5	6	0.000589848	0.1341	14.7184
fig|2226.5.peg.1065	447	Unique	215	2	23870	2	3	0.000582989	0.1349	11.1016
fig|2226.5.peg.2440	132	Unique	431	5	49443.5	5	6	0.000581637	0.1578	16.5551
fig|2226.5.peg.1317	294	Unique	72	1	7928.2	1	1	0.00058029	0.2639	3.7976
fig|2226.5.peg.880	313	Unique	145	1	15923.2	1	2	0.000576288	0.069	6.0699
fig|2226.5.peg.1595	282	Unique	291	4	31651.7	4	4	0.000574308	0.1615	11.4932
fig|2226.5.peg.149	118	Unique	219	2	24300.6	2	3	0.000572341	0.0502	6.2022
fig|2226.5.peg.1071	489	Unique	148	1	16745.1	1	2	0.000564607	0.1149	9.9208
fig|2226.5.peg.76	351	Unique	148	1	15980.2	1	2	0.000564607	0.0811	5.5993
fig|2226.5.peg.177	343	Unique	74	1	8510.9	1	1	0.000564607	0.1892	3.7041
fig|2226.5.peg.2489	49	Unique	374	4	40892.6	4	5	0.000558568	0.115	15.3959
fig|2226.5.peg.2128	400	Unique	300	3	33341	3	4	0.000557079	0.1767	13.4251
fig|2226.5.peg.472	332	Unique	150	1	14813.1	1	2	0.000557079	0.2133	7.6609
fig|2226.5.peg.1514	251	Unique	379	3	41696.8	3	5	0.000551199	0.1293	13.2464
fig|2226.5.peg.1543	449	Unique	152	2	16427.8	2	2	0.000549749	0.1382	6.8664
fig|2226.5.peg.1156	115	Unique	78	1	8784.3	1	1	0.000535653	0.141	2.7364
fig|2226.5.peg.1425	64	Unique	236	2	26957.7	2	3	0.000531113	0.1059	9.3729
fig|2226.5.peg.1555	57	Unique	395	3	41287.4	3	5	0.000528872	0.2152	17.3321
fig|2226.5.peg.816	477	Unique	396	5	42365.8	5	5	0.000527537	0.1995	15.9646
fig|2226.5.peg.1042	483	Unique	478	4	52418.9	4	6	0.000524447	0.1967	28.0054
fig|2226.5.peg.1142	425	Unique	160	2	18629.5	2	2	0.000522261	0.1375	5.4754
fig|2226.5.peg.81	25	Unique	161	2	17636.7	2	2	0.000519018	0.1366	6.3531
fig|2226.5.peg.1432	176	Unique	325	3	35113.9	3	4	0.000514227	0.1292	14.3333
fig|2226.5.peg.1381	113	Unique	163	1	18734	1	2	0.000512649	0.1043	6.0819
fig|2226.5.peg.2418	257	Unique	82	1	9281.4	1	1	0.000509523	0.2683	5.3171
fig|2226.5.peg.1351	139	Unique	331	3	35742.5	3	4	0.000504905	0.1027	15.1554
fig|2226.5.peg.1650	135	Unique	414	4	45352.6	4	5	0.0005046	0.1473	20.2313
fig|2226.5.peg.1220	209	Unique	415	5	45526.4	5	5	0.000503384	0.1205	11.2815
fig|2226.5.peg.798	47	Unique	584	6	64983	6	7	0.000500799	0.1729	20.2895
fig|2226.5.peg.1887	36	Unique	170	1	18630	1	2	0.00049154	0.1353	8.3357
fig|2226.5.peg.2078	388	Unique	171	1	19310.3	1	2	0.000488666	0.0585	6.684
fig|2226.5.peg.677	66	Unique	171	2	18845.8	2	2	0.000488666	0.1404	4.423
fig|2226.5.peg.1598	254	Unique	428	3	46490.9	3	5	0.000488095	0.1332	16.7839
fig|2226.5.peg.965	338	Unique	257	2	26936.7	2	3	0.000487715	0.1012	12.0319
fig|2226.5.peg.1278	407	Unique	86	1	10049.7	1	1	0.000485825	0.2093	3.3116
fig|2226.5.peg.857	486	Unique	431	2	47728.8	2	5	0.000484697	0.0928	16.6165
fig|2226.5.peg.232	286	Unique	259	3	26898.7	3	3	0.000483949	0.1892	10.3572
fig|2226.5.peg.1299	4	Unique	868	9	97350.5	9	10	0.000481347	0.1325	31.3224
fig|2226.5.peg.1556	402	Unique	349	3	36781.1	3	4	0.000478864	0.1261	16.5164
fig|2226.5.peg.903	473	Unique	1058	10	120193	10	12	0.000473886	0.156	46.3174
fig|2226.5.peg.1313	468	Unique	356	4	40568.5	4	4	0.000469448	0.1208	13.0416
fig|2226.5.peg.1898	481	Unique	446	4	49814.6	4	5	0.000468396	0.1166	17.0737
fig|2226.5.peg.1332	72	Unique	179	1	19731.1	1	2	0.000466826	0.0615	6.431
fig|2226.5.peg.1330	482	Unique	180	2	19421.1	2	2	0.000464232	0.3	11.5517
fig|2226.5.peg.2097	330	Unique	362	4	38459.8	4	4	0.000461668	0.2044	10.4021
fig|2226.5.peg.1273	305	Unique	181	1	19735.7	1	2	0.000461668	0.0829	8.1527
fig|2226.5.peg.1545	210	Unique	367	4	38668.3	4	4	0.000455378	0.1771	13.3025
fig|2226.5.peg.625	508	Some	461	3	50423.4	4	5	0.000453155	0.1323	11.7884
fig|2226.5.peg.2485	69	Unique	279	2	30705.2	2	3	0.000449257	0.1004	11.2529
fig|2226.5.peg.1605	185	Unique	282	2	30633	2	3	0.000444478	0.1312	13.1719
fig|2226.5.peg.2070	211	Unique	283	3	30675.6	3	3	0.000442907	0.2297	11.5987
fig|2226.5.peg.1242	396	Unique	189	1	20743.7	1	2	0.000442126	0.0423	5.2119
fig|2226.5.peg.1929	268	Unique	190	1	21651.1	1	2	0.000439799	0.0526	5.1987
fig|2226.5.peg.2377	378	Unique	95	1	10287.4	1	1	0.000439799	0.2211	3.9586
fig|2226.5.peg.216	152	Unique	95	1	10751.5	1	1	0.000439799	0.1263	3.5981
fig|2226.5.peg.1649	426	Unique	286	2	30910.2	2	3	0.000438261	0.1643	9.1389
fig|2226.5.peg.2414	246	Unique	478	4	51519.7	4	5	0.000437039	0.1506	19.9293
fig|2226.5.peg.1778	329	Unique	385	3	44108.1	3	4	0.000434087	0.1195	10.9963
fig|2226.5.peg.1024	297	Unique	290	2	30548.7	2	3	0.000432216	0.1138	10.1474
fig|2226.5.peg.956	186	Unique	194	2	21327.7	2	2	0.000430731	0.1907	9.1165
fig|2226.5.peg.1997	357	Unique	98	1	11564.9	1	1	0.000426336	0.0816	2.0143
fig|2226.5.peg.181	458	Unique	98	1	10876.4	1	1	0.000426336	0.1224	3.3382
fig|2226.5.peg.976	108	Unique	197	1	22112.5	1	2	0.000424172	0.0609	6.6738
fig|2226.5.peg.2176	403	Unique	493	4	55747.1	4	5	0.000423741	0.1014	17.5766
fig|2226.5.peg.2044	456	Unique	399	2	43075.5	2	4	0.000418856	0.0526	10.5764
fig|2226.5.peg.1046	306	Unique	101	1	11562.1	1	1	0.000413672	0.1188	3.8773
fig|2226.5.peg.783	247	Unique	506	4	55086.1	4	5	0.000412855	0.1186	17.205
fig|2226.5.peg.1353	500	Some	1230	8	133183	9	12	0.000407619	0.1073	38.091
fig|2226.5.peg.1304	345	Unique	103	1	12157.7	1	1	0.00040564	0.1845	3.113
fig|2226.5.peg.9	507	Some	104	0	11644.5	1	1	0.00040174	0.0865	2.4392
fig|2226.5.peg.107	136	Unique	633	4	70194.6	4	6	0.000396028	0.1058	18.9029
fig|2226.5.peg.1589	27	Unique	211	2	23285	2	2	0.000396028	0.109	6.0008
fig|2226.5.peg.2212	432	Unique	317	2	35408	2	3	0.000395403	0.0726	11.1049
fig|2226.5.peg.1863	56	Unique	426	2	45597.3	2	4	0.000392309	0.0986	14.6502
fig|2226.5.peg.1752	187	Unique	215	2	22784.7	2	2	0.00038866	0.1209	6.8639
fig|2226.5.peg.42	215	Unique	539	2	61208	2	5	0.000387578	0.0557	17.5842
fig|2226.5.peg.700	406	Unique	432	2	46739.2	2	4	0.00038686	0.0972	11.822
fig|2226.5.peg.2276	393	Unique	219	1	23675.4	1	2	0.000381561	0.0594	6.5967
fig|2226.5.peg.1102	194	Unique	220	1	25666.2	1	2	0.000379826	0.0682	7.6604
fig|2226.5.peg.1127	228	Unique	110	1	12345.7	1	1	0.000379826	0.1091	2.2835
fig|2226.5.peg.561	487	Unique	110	1	12812.1	1	1	0.000379826	0.1364	4.4567
fig|2226.5.peg.1485	453	Unique	221	2	22548	2	2	0.000378108	0.1855	4.8164
fig|2226.5.peg.2415	241	Unique	225	1	24447.5	1	2	0.000371386	0.0489	3.8572
fig|2226.5.peg.1423	302	Unique	229	2	25881.5	2	2	0.000364899	0.1135	4.3179
fig|2226.5.peg.891	451	Unique	230	2	25620.4	2	2	0.000363312	0.1043	7.5912
fig|2226.5.peg.1370	189	Unique	115	1	12641.6	1	1	0.000363312	0.1652	4.3645
fig|2226.5.peg.879	33	Unique	115	1	12539.6	1	1	0.000363312	0.113	2.7363
fig|2226.5.peg.1991	142	Unique	232	1	26080.6	1	2	0.00036018	0.0776	9.6343
fig|2226.5.peg.2015	387	Unique	116	1	12779.1	1	1	0.00036018	0.0948	3.3536
fig|2226.5.peg.883	112	Unique	117	1	13380.8	1	1	0.000357102	0.1453	2.8927
fig|2226.5.peg.1078	191	Unique	117	1	12931.1	1	1	0.000357102	0.094	3.1693
fig|2226.5.peg.1416	212	Unique	715	4	76643.5	4	6	0.000350609	0.0993	18.9549
fig|2226.5.peg.1504	430	Unique	242	2	26501.8	2	2	0.000345297	0.1157	7.1536
fig|2226.5.peg.1480	336	Unique	380	2	40708.9	2	3	0.000329849	0.0947	12.0401
fig|2226.5.peg.2066	289	Unique	635	3	72450.5	3	5	0.000328984	0.0661	15.1357
fig|2226.5.peg.2263	341	Unique	256	2	29371.9	2	2	0.000326413	0.1367	7.5166
fig|2226.5.peg.892	373	Unique	257	2	28564.2	2	2	0.000325143	0.0934	6.6787
fig|2226.5.peg.2484	104	Unique	258	2	28331.8	2	2	0.000323883	0.0969	5.9177
fig|2226.5.peg.1979	304	Unique	258	2	28660.3	2	2	0.000323883	0.1085	6.1565
fig|2226.5.peg.40	284	Unique	129	1	14582.5	1	1	0.000323883	0.2248	6.8796
fig|2226.5.peg.803	404	Unique	389	3	42350.5	3	3	0.000322218	0.1465	11.961
fig|2226.5.peg.193	31	Unique	260	2	28773.5	2	2	0.000321392	0.1077	5.3489
Reverse_fig|2226.5.peg.2389	120	Unique	523	2	58965.9	2	4	0.000319548	0.021	8.2853
fig|2226.5.peg.1630	16	Unique	530	3	59308.9	3	4	0.000315328	0.083	15.8902
fig|2226.5.peg.2137	272	Unique	133	1	14785.7	1	1	0.000314142	0.0827	2.831
fig|2226.5.peg.1244	140	Unique	401	3	42899.3	3	3	0.000312575	0.1945	9.2859
fig|2226.5.peg.1597	234	Unique	134	1	14830.6	1	1	0.000311798	0.1194	2.9151
fig|2226.5.peg.638	391	Unique	135	1	14849.6	1	1	0.000309488	0.1037	2.9172
fig|2226.5.peg.2272	76	Unique	141	1	15365.9	1	1	0.000296319	0.0993	2.2747
fig|2226.5.peg.2473	93	Unique	567	4	62982.1	4	4	0.000294751	0.1287	16.604
fig|2226.5.peg.75	383	Unique	432	2	47096.3	2	3	0.000290145	0.0556	9.8674
fig|2226.5.peg.157	429	Unique	433	3	48591.8	3	3	0.000289475	0.1132	8.9067
fig|2226.5.peg.1868	17	Unique	434	3	48413.9	3	3	0.000288808	0.106	8.5516
fig|2226.5.peg.1577	70	Unique	145	1	16139.2	1	1	0.000288144	0.0966	3.7099
fig|2226.5.peg.640	356	Unique	146	1	16168.4	1	1	0.000286171	0.0685	2.9167
fig|2226.5.peg.1692	507	Some	1916	1	217301	10	13	0.000283482	0.0809	46.7166
fig|2226.5.peg.1054	217	Unique	148	1	16860.9	1	1	0.000282303	0.2905	4.3471
fig|2226.5.peg.1130	213	Unique	447	3	49750.3	3	3	0.000280409	0.1007	9.6576
fig|2226.5.peg.1116	331	Unique	450	3	49953.3	3	3	0.000278539	0.0733	6.8245
fig|2226.5.peg.1782	116	Unique	150	1	16716.5	1	1	0.000278539	0.0667	2.4332
fig|2226.5.peg.1838	54	Unique	601	3	65293.6	3	4	0.000278076	0.0732	13.3605
fig|2226.5.peg.2135	346	Unique	452	2	48453.4	2	3	0.000277307	0.0531	9.0293
fig|2226.5.peg.1576	30	Unique	151	1	16395.5	1	1	0.000276695	0.0728	3.4013
fig|2226.5.peg.2069	179	Unique	456	3	49174	3	3	0.000274874	0.0987	10.8265
fig|2226.5.peg.563	106	Unique	304	2	33985.1	2	2	0.000274874	0.0921	6.0283
fig|2226.5.peg.2503	295	Unique	458	2	48798.8	2	3	0.000273674	0.0895	12.083
fig|2226.5.peg.85	352	Unique	307	1	32416	1	2	0.000272188	0.0814	5.9071
fig|2226.5.peg.1312	414	Unique	923	6	103436	6	6	0.000271599	0.0964	23.9733
fig|2226.5.peg.2083	298	Unique	154	1	16621.8	1	1	0.000271305	0.0974	4.2472
fig|2226.5.peg.7	507	Some	154	0	17826.4	1	1	0.000271305	0.1623	4.6051
fig|2226.5.peg.2399	14	Unique	473	1	52977	1	3	0.000264995	0.0634	12.553
fig|2226.5.peg.1036	32	Unique	317	2	35609.6	2	2	0.000263602	0.0789	6.711
fig|2226.5.peg.1656	376	Unique	159	1	18076.3	1	1	0.000262773	0.0943	4.1543
fig|2226.5.peg.1026	229	Unique	159	1	17275.2	1	1	0.000262773	0.0881	2.6993
fig|2226.5.peg.1946	236	Unique	159	1	18298.1	1	1	0.000262773	0.0818	3.3666
fig|2226.5.peg.1794	23	Unique	163	1	18196.6	1	1	0.000256325	0.1656	4.3245
fig|2226.5.peg.2409	34	Unique	329	2	36087.7	2	2	0.000253987	0.0912	4.674
fig|2226.5.peg.889	485	Unique	329	2	36364.4	2	2	0.000253987	0.1033	8.5722
fig|2226.5.peg.1842	461	Unique	165	1	18113.2	1	1	0.000253218	0.097	3.3697
fig|2226.5.peg.1194	434	Unique	502	3	57517.8	3	3	0.000249687	0.0418	5.9732
fig|2226.5.peg.88	222	Unique	337	2	38156.3	2	2	0.000247958	0.0653	5.1434
fig|2226.5.peg.2197	382	Unique	171	1	18942.5	1	1	0.000244333	0.0702	3.7264
fig|2226.5.peg.1314	170	Unique	865	5	98832.8	5	5	0.000241508	0.0775	18.1669
fig|2226.5.peg.6	507	Some	347	0	40135.1	2	2	0.000240812	0.0922	7.7191
fig|2226.5.peg.1063	68	Unique	175	1	19235	1	1	0.000238748	0.1029	3.6394
fig|2226.5.peg.1385	444	Unique	176	1	20729.3	1	1	0.000237392	0.0625	2.5064
fig|2226.5.peg.1848	372	Unique	176	1	20300.7	1	1	0.000237392	0.0852	3.6068
fig|2226.5.peg.771	436	Unique	540	2	60392.6	2	3	0.000232116	0.0556	6.7138
fig|2226.5.peg.1149	224	Unique	182	1	20352.3	1	1	0.000229565	0.1044	4.1189
fig|2226.5.peg.378	190	Unique	367	2	42394.6	2	2	0.000227689	0.0599	5.879
fig|2226.5.peg.478	265	Unique	184	1	20968.5	1	1	0.00022707	0.0652	2.9527
fig|2226.5.peg.1786	259	Unique	371	1	40789.1	1	2	0.000225234	0.0889	11.7718
fig|2226.5.peg.1537	291	Unique	557	2	60582.5	2	3	0.000225032	0.0503	13.8033
fig|2226.5.peg.1382	147	Unique	377	2	41738.8	2	2	0.000221649	0.0822	8.2194
fig|2226.5.peg.876	220	Unique	379	2	41341	2	2	0.00022048	0.058	6.2424
fig|2226.5.peg.1196	339	Unique	569	2	64620.6	2	3	0.000220286	0.0685	11.8849
fig|2226.5.peg.2133	427	Unique	190	1	20115.2	1	1	0.0002199	0.0684	3.6765
fig|2226.5.peg.2074	60	Unique	191	1	21000.7	1	1	0.000218748	0.089	4.3393
fig|2226.5.peg.852	74	Unique	192	1	21405.8	1	1	0.000217609	0.0885	4.2755
fig|2226.5.peg.1260	441	Unique	390	1	41264.5	1	2	0.000214261	0.0385	6.099
fig|2226.5.peg.969	61	Unique	394	2	42919.5	2	2	0.000212086	0.0863	7.0345
fig|2226.5.peg.800	154	Unique	197	1	22456.4	1	1	0.000212086	0.0609	2.9311
fig|2226.5.peg.1796	114	Unique	198	1	20994.2	1	1	0.000211015	0.1061	4.5026
fig|2226.5.peg.2089	75	Unique	200	1	22012.3	1	1	0.000208905	0.06	2.9823
fig|2226.5.peg.1897	355	Unique	201	1	22661.2	1	1	0.000207865	0.0647	3.6243
fig|2226.5.peg.1911	145	Unique	604	2	66788	2	3	0.000207521	0.0695	11.8259
fig|2226.5.peg.1289	235	Unique	202	1	22059.8	1	1	0.000206836	0.0545	2.631
fig|2226.5.peg.2041	99	Unique	406	2	44051.7	2	2	0.000205817	0.0911	9.2372
fig|2226.5.peg.1657	354	Unique	203	1	22071.3	1	1	0.000205817	0.0493	3.2576
fig|2226.5.peg.2488	117	Unique	203	1	22522.4	1	1	0.000205817	0.0542	2.6115
fig|2226.5.peg.724	111	Unique	612	2	69130.9	2	3	0.000204808	0.0408	4.4353
fig|2226.5.peg.524	100	Unique	205	1	21809.9	1	1	0.000203809	0.1415	4.1925
fig|2226.5.peg.2468	198	Unique	411	1	46240.3	1	2	0.000203313	0.0292	3.0729
fig|2226.5.peg.1870	459	Unique	414	1	44118.6	1	2	0.00020184	0.0652	6.7859
fig|2226.5.peg.2510	495	All	416	0	46714.3	1	2	0.00020087	0.0385	9.1772
fig|2226.5.peg.1675	495	All	416	0	46714.3	1	2	0.00020087	0.0385	9.1772
fig|2226.5.peg.2203	178	Unique	417	1	46124.1	1	2	0.000200388	0.06	9.7915
fig|2226.5.peg.603	67	Unique	210	1	22803.8	1	1	0.000198957	0.0857	4.0917
fig|2226.5.peg.2223	105	Unique	421	2	46131.8	2	2	0.000198484	0.0808	6.8851
fig|2226.5.peg.496	55	Unique	634	2	70580.2	2	3	0.000197701	0.071	13.1888
fig|2226.5.peg.2033	381	Unique	423	1	46035.4	1	2	0.000197546	0.0355	6.0742
fig|2226.5.peg.214	221	Unique	636	2	69766.1	2	3	0.00019708	0.0377	6.9845
fig|2226.5.peg.8	507	Some	852	0	95138	2	4	0.000196155	0.0399	17.7297
fig|2226.5.peg.219	214	Unique	639	3	70252.4	3	3	0.000196155	0.0751	10.4957
fig|2226.5.peg.859	107	Unique	428	2	48953.4	2	2	0.000195238	0.0701	5.8685
fig|2226.5.peg.544	37	Unique	215	1	24382.4	1	1	0.00019433	0.107	5.1812
fig|2226.5.peg.953	264	Unique	216	1	23036.6	1	1	0.00019343	0.1296	3.9929
fig|2226.5.peg.974	448	Unique	217	1	22673.8	1	1	0.000192539	0.0783	4.0735
fig|2226.5.peg.980	238	Unique	222	1	23901.5	1	1	0.000188202	0.0405	2.4927
fig|2226.5.peg.1531	218	Unique	455	2	51795.7	2	2	0.000183652	0.0571	6.6644
fig|2226.5.peg.623	508	Some	461	0	50522.8	1	2	0.000181262	0.0174	4.3542
fig|2226.5.peg.1499	261	Unique	462	2	48884.5	2	2	0.00018087	0.0909	8.9629
fig|2226.5.peg.767	148	Unique	231	1	25504.4	1	1	0.00018087	0.0563	3.457
fig|2226.5.peg.2205	420	Unique	232	1	25436.9	1	1	0.00018009	0.0948	4.8899
fig|2226.5.peg.817	155	Unique	232	1	25413.2	1	1	0.00018009	0.0388	2.0332
fig|2226.5.peg.322	263	Unique	474	2	52412.1	2	2	0.000176291	0.0401	5.0694
fig|2226.5.peg.482	307	Unique	475	2	51395.6	2	2	0.00017592	0.0526	6.1048
fig|2226.5.peg.2100	325	Unique	960	4	110040	4	4	0.000174087	0.0604	12.4699
fig|2226.5.peg.1250	151	Unique	242	1	26030.9	1	1	0.000172648	0.0537	4.5262
fig|2226.5.peg.83	421	Unique	485	2	52132.9	2	2	0.000172292	0.0577	7.2228
fig|2226.5.peg.2479	334	Unique	245	1	27283.7	1	1	0.000170534	0.0816	4.4212
fig|2226.5.peg.2136	216	Unique	491	2	53036.5	2	2	0.000170187	0.0367	8.8887
fig|2226.5.peg.2458	21	Unique	246	1	27231.3	1	1	0.000169841	0.1057	5.5951
fig|2226.5.peg.39	450	Unique	249	1	27279.7	1	1	0.000167795	0.0723	4.4508
fig|2226.5.peg.457	394	Unique	249	1	27232	1	1	0.000167795	0.0361	2.6548
fig|2226.5.peg.679	437	Unique	250	1	27951.6	1	1	0.000167124	0.072	3.5671
fig|2226.5.peg.1880	312	Unique	501	2	55769.6	2	2	0.00016679	0.0519	4.9779
fig|2226.5.peg.888	260	Unique	260	1	28303.3	1	1	0.000160696	0.1385	3.6756
fig|2226.5.peg.56	233	Unique	263	1	27839	1	1	0.000158863	0.0418	2.9314
fig|2226.5.peg.1025	274	Unique	263	1	27798.4	1	1	0.000158863	0.0304	2.0653
fig|2226.5.peg.1512	39	Unique	263	1	29751.9	1	1	0.000158863	0.0418	3.3761
fig|2226.5.peg.1134	73	Unique	264	1	28803.4	1	1	0.000158261	0.053	3.198
fig|2226.5.peg.2130	454	Unique	265	1	28142.4	1	1	0.000157664	0.0792	3.7777
fig|2226.5.peg.2147	395	Unique	266	1	30094.6	1	1	0.000157071	0.0376	2.1187
fig|2226.5.peg.1096	392	Unique	269	1	29641.5	1	1	0.000155319	0.0335	2.6616
fig|2226.5.peg.2321	493	Some	544	0	62337.7	2	2	0.000153606	0.057	7.1678
fig|2226.5.peg.211	192	Unique	273	1	30838	1	1	0.000153044	0.0659	3.4693
fig|2226.5.peg.1490	153	Unique	548	1	61747.1	1	2	0.000152485	0.0219	6.3288
fig|2226.5.peg.594	308	Unique	274	1	30250.8	1	1	0.000152485	0.0584	4.3825
fig|2226.5.peg.939	499	All	274	0	30743.7	1	1	0.000152485	0.0401	2.0419
fig|2226.5.peg.958	499	All	276	0	31281.8	1	1	0.00015138	0.0399	2.0419
fig|2226.5.peg.158	266	Unique	282	1	30914.4	1	1	0.000148159	0.0709	4.5614
fig|2226.5.peg.2396	226	Unique	572	2	63945.3	2	2	0.000146087	0.0909	5.3753
fig|2226.5.peg.1754	262	Unique	287	1	33599.1	1	1	0.000145578	0.0662	4.189
fig|2226.5.peg.540	258	Unique	288	1	30684.1	1	1	0.000145073	0.0938	4.7466
fig|2226.5.peg.1801	267	Unique	301	1	33216.8	1	1	0.000138807	0.0432	3.2508
fig|2226.5.peg.229	196	Unique	301	1	32595.4	1	1	0.000138807	0.0432	2.6205
fig|2226.5.peg.1103	223	Unique	308	1	35536.8	1	1	0.000135652	0.0812	3.9218
fig|2226.5.peg.1027	181	Unique	308	1	33921.6	1	1	0.000135652	0.0617	4.5617
fig|2226.5.peg.2369	505	All	308	0	34453.4	1	1	0.000135652	0.0455	3.8391
fig|2226.5.peg.982	316	Unique	311	1	34178.8	1	1	0.000134344	0.0836	3.0646
fig|2226.5.peg.1573	385	Unique	311	1	34246.2	1	1	0.000134344	0.0579	4.2142
fig|2226.5.peg.1941	38	Unique	311	1	34070.3	1	1	0.000134344	0.0707	2.6739
fig|2226.5.peg.383	505	All	313	0	35126.3	1	1	0.000133485	0.0447	3.8391
fig|2226.5.peg.602	390	Unique	636	1	71236	1	2	0.000131387	0.0267	5.9342
fig|2226.5.peg.615	433	Unique	324	1	36244	1	1	0.000128953	0.0463	3.8138
fig|2226.5.peg.2362	292	Unique	327	1	36842.7	1	1	0.00012777	0.0612	6.0282
fig|2226.5.peg.1566	230	Unique	330	1	36422.5	1	1	0.000126609	0.0394	3.4944
fig|2226.5.peg.1872	397	Unique	331	1	35024	1	1	0.000126226	0.0423	2.0742
fig|2226.5.peg.1749	488	Unique	672	2	69013	2	2	0.000124348	0.0432	7.591
fig|2226.5.peg.1568	300	Unique	338	1	37820.5	1	1	0.000123612	0.0533	5.2186
fig|2226.5.peg.1362	452	Unique	339	1	37140	1	1	0.000123248	0.0619	3.9672
fig|2226.5.peg.2337	144	Unique	340	1	37164.2	1	1	0.000122885	0.0618	4.735
fig|2226.5.peg.2084	271	Unique	340	1	36846.5	1	1	0.000122885	0.0353	4.0405
fig|2226.5.peg.2138	150	Unique	342	1	37329.3	1	1	0.000122166	0.0409	3.3796
fig|2226.5.peg.2477	269	Unique	350	1	38960.7	1	1	0.000119374	0.0286	2.9507
fig|2226.5.peg.1166	386	Unique	353	1	37851.3	1	1	0.00011836	0.0368	3.3293
fig|2226.5.peg.481	375	Unique	353	1	38648.3	1	1	0.00011836	0.0567	4.2333
fig|2226.5.peg.1658	303	Unique	707	2	77368.3	2	2	0.000118192	0.0438	7.0776
fig|2226.5.peg.1131	255	Unique	356	1	37954.1	1	1	0.000117362	0.0449	4.4031
fig|2226.5.peg.104	180	Unique	1075	3	119037	3	3	0.000116598	0.0391	12.3196
fig|2226.5.peg.907	227	Unique	725	2	80478.3	2	2	0.000115258	0.0221	3.7366
fig|2226.5.peg.2428	455	Unique	368	1	40494.9	1	1	0.000113535	0.0435	4.6468
fig|2226.5.peg.1891	102	Unique	741	2	81507.6	2	2	0.000112769	0.0594	8.0388
fig|2226.5.peg.2182	290	Unique	374	1	42126	1	1	0.000111714	0.0455	4.3062
fig|2226.5.peg.1117	389	Unique	375	1	40826.3	1	1	0.000111416	0.0507	3.0952
fig|2226.5.peg.2211	293	Unique	378	1	42713.4	1	1	0.000110532	0.0397	4.3068
fig|2226.5.peg.1245	103	Unique	379	1	41285.3	1	1	0.00011024	0.0369	4.2691
fig|2226.5.peg.1275	78	Unique	381	1	41943.2	1	1	0.000109661	0.0315	2.9113
fig|2226.5.peg.2189	110	Unique	384	1	42492.5	1	1	0.000108804	0.0469	4.4371
Reverse_fig|2226.5.peg.2441	465	Unique	390	1	42244.9	1	1	0.000107131	0.1103	2.0884
fig|2226.5.peg.1294	237	Unique	390	1	42507.6	1	1	0.000107131	0.0282	2.5445
fig|2226.5.peg.838	460	Unique	391	1	43332.7	1	1	0.000106857	0.0307	3.5159
fig|2226.5.peg.720	350	Unique	395	1	45963.4	1	1	0.000105774	0.0405	4.6826
fig|2226.5.peg.388	497	All	396	0	42443.2	1	1	0.000105507	0.0328	3.4121
fig|2226.5.peg.1497	195	Unique	401	1	43537.6	1	1	0.000104192	0.0399	3.8724
fig|2226.5.peg.505	464	Unique	401	1	44971.8	1	1	0.000104192	0.0623	2.8942
fig|2226.5.peg.2427	349	Unique	405	1	44723.2	1	1	0.000103163	0.0296	3.2423
fig|2226.5.peg.1914	440	Unique	411	1	44845.4	1	1	0.000101657	0.0243	2.9095
fig|2226.5.peg.1920	374	Unique	414	1	44606.9	1	1	0.00010092	0.0362	4.4612
fig|2226.5.peg.1773	309	Unique	417	1	45193.7	1	1	0.000100194	0.0408	3.4518
fig|2226.5.peg.1944	315	Unique	422	1	47226.6	1	1	9.90069e-05	0.0355	3.1157
contaminant_KERATIN09	81	Unique	429	1	47879.5	1	1	9.73914e-05	0.0723	2.1398
fig|2226.5.peg.881	28	Unique	434	1	48482.7	1	1	9.62694e-05	0.0323	3.1523
fig|2226.5.peg.212	384	Unique	436	1	46248.2	1	1	9.58278e-05	0.0665	5.5033
fig|2226.5.peg.371	439	Unique	447	1	50209	1	1	9.34696e-05	0.0291	2.5173
fig|2226.5.peg.833	310	Unique	450	1	49387.7	1	1	9.28465e-05	0.0556	3.9478
fig|2226.5.peg.954	80	Unique	459	1	49722.2	1	1	9.10259e-05	0.0153	2.0875
fig|2226.5.peg.2249	19	Unique	460	1	51225.4	1	1	9.08281e-05	0.037	4.2826
fig|2226.5.peg.1066	428	Unique	469	1	50475.1	1	1	8.90851e-05	0.0277	3.7175
fig|2226.5.peg.1059	35	Unique	940	2	107218	2	2	8.88956e-05	0.0415	4.9451
fig|2226.5.peg.1392	424	Unique	471	1	52479.9	1	1	8.87068e-05	0.0403	4.1178
fig|2226.5.peg.1291	353	Unique	486	1	52996.6	1	1	8.59689e-05	0.0329	2.7689
fig|2226.5.peg.1772	270	Unique	491	1	54152.3	1	1	8.50935e-05	0.0244	3.3315
fig|2226.5.peg.1167	435	Unique	491	1	53366.3	1	1	8.50935e-05	0.0367	4.426
fig|2226.5.peg.89	193	Unique	492	1	54965.6	1	1	8.49205e-05	0.0244	2.9736
fig|2226.5.peg.1578	119	Unique	521	1	56927.6	1	1	8.01937e-05	0.025	3.4662
fig|2226.5.peg.2318	462	Unique	531	1	58949.2	1	1	7.86834e-05	0.0264	4.3621
fig|2226.5.peg.2011	79	Unique	533	1	59592.1	1	1	7.83882e-05	0.0188	3.1462
fig|2226.5.peg.479	438	Unique	557	1	63597.5	1	1	7.50106e-05	0.018	2.97
fig|2226.5.peg.934	157	Unique	558	1	61566.1	1	1	7.48762e-05	0.0896	2.2394
fig|2226.5.peg.1492	82	Unique	564	1	60738.6	1	1	7.40796e-05	0.055	2.2161
fig|2226.5.peg.865	317	Unique	591	1	64176.7	1	1	7.06953e-05	0.0135	2.2805
fig|2226.5.peg.1252	232	Unique	592	1	64801.9	1	1	7.05759e-05	0.022	3.2311
fig|2226.5.peg.1336	379	Unique	613	1	68543.9	1	1	6.81581e-05	0.0294	4.1135
fig|2226.5.peg.2496	197	Unique	615	1	68283.9	1	1	6.79364e-05	0.0163	2.2354
fig|2226.5.peg.523	273	Unique	620	1	66527.1	1	1	6.73886e-05	0.0145	2.5622
fig|2226.5.peg.782	423	Unique	631	1	72528.3	1	1	6.62138e-05	0.0333	4.1117
fig|2226.5.peg.237	497	All	644	0	68750.5	1	1	6.48772e-05	0.0202	3.4121
fig|2226.5.peg.1429	65	Unique	738	1	81868.5	1	1	5.66137e-05	0.0257	4.1908
fig|2226.5.peg.110	442	Unique	784	1	86257.9	1	1	5.3292e-05	0.0179	3.8384
fig|2226.5.peg.1357	71	Unique	795	1	89687.6	1	1	5.25546e-05	0.0176	2.9869
fig|2226.5.peg.194	287	Unique	843	1	91891.4	1	1	4.95622e-05	0.0308	5.3874
fig|2226.5.peg.708	500	Some	866	0	94272.7	1	1	4.82459e-05	0.0115	2.65
Reverse_fig|2226.5.peg.1724	398	Unique	1879	2	208799	2	2	4.44714e-05	0.016	3.6482
fig|2226.5.peg.2264	156	Unique	1174	1	134599	1	1	3.55885e-05	0.0085	2.6871

## Sheet: QMA_rep4
Locus	group	grouptype	Length	#unique peptides	molecular weight	Sequence count	spectrum count	NSAF	coverage	Protein score	Description
fig|2226.5.peg.949	126	Unique	216	18	22756.4	18	440	0.0822943	0.7546	1723.3
fig|2226.5.peg.2435	87	Unique	652	19	72131.1	19	807	0.0500031	0.4018	2993.6
fig|2226.5.peg.1967	431	Unique	80	3	7816.2	3	92	0.0464589	0.7	388.227
fig|2226.5.peg.1111	127	Unique	434	27	45280.6	27	461	0.0429123	0.7742	1605.45
fig|2226.5.peg.2113	503	Some	168	14	17765.1	22	139	0.0334254	0.7083	522.714
fig|2226.5.peg.2120	514	Some	379	3	41243.9	25	298	0.0317649	0.5356	1112.01
fig|2226.5.peg.1234	503	Some	189	7	19710.2	17	147	0.0314215	0.746	507.3
fig|2226.5.peg.1539	391	Unique	99	2	9993.8	2	74	0.0301973	0.3737	297.915
fig|2226.5.peg.2119	514	Some	498	9	53963	31	350	0.0283929	0.5582	1275.85
fig|2226.5.peg.1114	425	Unique	248	11	27837.6	11	149	0.024272	0.4234	616.86
fig|2226.5.peg.120	503	Some	216	0	22754.6	10	119	0.0222569	0.463	396.109
fig|2226.5.peg.665	510	Some	218	8	23120.5	10	116	0.0214967	0.6284	344.161
fig|2226.5.peg.813	367	Unique	68	3	7279.6	3	32	0.0190113	0.9118	82.3287
fig|2226.5.peg.1399	42	Unique	343	16	37267.7	16	158	0.0186095	0.5569	666.402
fig|2226.5.peg.2117	518	Some	216	12	22655.5	15	89	0.0166459	0.6713	309.264
fig|2226.5.peg.455	515	Some	67	2	7217.7	4	24	0.0144713	0.806	68.9261
fig|2226.5.peg.1339	164	Unique	546	22	58504.1	22	179	0.0132444	0.4963	701.86
fig|2226.5.peg.1115	477	Unique	572	30	62386.3	30	184	0.0129955	0.4545	682.508
fig|2226.5.peg.1776	414	Unique	136	1	14042.2	1	42	0.0124762	0.125	118.031
fig|2226.5.peg.2239	373	Unique	318	9	34451.2	9	90	0.0114337	0.522	323.634
fig|2226.5.peg.1083	208	Unique	307	9	33624.9	9	85	0.0111854	0.4625	368.176
fig|2226.5.peg.1157	128	Unique	328	17	34279.4	17	83	0.0102229	0.622	313.656
fig|2226.5.peg.1087	55	Unique	82	2	9277.8	2	15	0.00739007	0.2073	47.7913
fig|2226.5.peg.36	90	Unique	276	10	29896.1	10	42	0.00614768	0.4638	164.129
fig|2226.5.peg.835	515	Some	67	1	7219.6	3	10	0.00602971	0.6866	30.7158
fig|2226.5.peg.2238	410	Unique	75	3	8176.4	3	10	0.00538654	0.4933	41.2874
fig|2226.5.peg.1903	202	Unique	422	15	46208.3	15	56	0.00536101	0.4265	197.62
fig|2226.5.peg.869	45	Unique	117	5	12249.5	5	14	0.00483407	0.1795	51.0025
fig|2226.5.peg.2269	426	Unique	427	10	46224.1	10	51	0.00482518	0.3044	232.871
fig|2226.5.peg.470	205	Unique	227	10	24788.8	10	27	0.00480517	0.4626	88.6239
fig|2226.5.peg.1784	170	Unique	131	5	14086.4	5	15	0.00462584	0.5496	42.1227
fig|2226.5.peg.950	329	Unique	459	12	49382.1	12	52	0.0045768	0.3007	154.656
fig|2226.5.peg.1186	49	Unique	152	4	17271.2	4	17	0.00451831	0.3684	67.3413
fig|2226.5.peg.1239	131	Unique	112	6	12697.3	6	12	0.00432847	0.7679	45.5923
fig|2226.5.peg.1073	368	Unique	177	5	19560.3	5	18	0.00410838	0.4859	83.6428
fig|2226.5.peg.978	204	Unique	149	9	16329.6	9	15	0.00406702	0.557	48.1402
fig|2226.5.peg.1088	4	Unique	253	8	27259.7	8	24	0.00383232	0.5059	86.3405
fig|2226.5.peg.1074	325	Unique	130	6	14246.5	6	12	0.00372914	0.5462	40.0311
fig|2226.5.peg.975	287	Unique	88	4	10069.5	4	8	0.00367264	0.3295	20.8573
fig|2226.5.peg.1486	424	Unique	395	13	42409.6	13	35	0.00357966	0.5165	117.237
fig|2226.5.peg.1905	132	Unique	186	6	20796.1	6	16	0.00347519	0.3441	54.0237
fig|2226.5.peg.652	510	Some	218	2	22968.6	4	18	0.0033357	0.2706	44.4347
fig|2226.5.peg.1972	328	Unique	461	13	50829.9	13	38	0.00333007	0.4252	153.085
fig|2226.5.peg.1139	430	Unique	139	5	15350.2	5	11	0.00319705	0.4964	39.0685
fig|2226.5.peg.1070	8	Unique	139	6	14819.5	6	11	0.00319705	0.6763	45.1297
fig|2226.5.peg.1902	181	Unique	103	3	11348.2	3	8	0.00313779	0.3883	20.4972
fig|2226.5.peg.1541	43	Unique	213	9	23744.5	9	16	0.00303467	0.3803	61.6275
fig|2226.5.peg.663	516	Some	458	2	49748	10	34	0.00299905	0.286	132.351
fig|2226.5.peg.1965	31	Unique	108	2	11782.2	2	8	0.00299252	0.1944	24.271
fig|2226.5.peg.1140	10	Unique	126	4	13486.3	4	9	0.00288564	0.4286	35.1838
fig|2226.5.peg.1815	429	Unique	113	5	12761.8	5	8	0.00286011	0.5487	29.7522
fig|2226.5.peg.1970	411	Unique	99	4	10788.6	4	7	0.0028565	0.3939	24.7371
fig|2226.5.peg.650	516	Some	458	0	49748	8	32	0.00282264	0.2642	127.884
fig|2226.5.peg.1624	518	Some	216	0	22651.4	3	15	0.00280549	0.1528	54.4444
fig|2226.5.peg.1195	490	Unique	231	4	25938	4	16	0.0027982	0.2338	64.5878
fig|2226.5.peg.678	203	Unique	468	14	52214.5	14	32	0.00276233	0.3803	126.831
fig|2226.5.peg.1072	433	Unique	148	4	16365.8	4	10	0.00272966	0.2973	35.064
fig|2226.5.peg.1676	507	All	107	0	11301.4	3	7	0.00264293	0.3551	25.0362
fig|2226.5.peg.2509	507	All	107	0	11301.4	3	7	0.00264293	0.3551	25.0362
fig|2226.5.peg.1525	88	Unique	492	15	53208.1	15	32	0.00262758	0.5528	132.796
fig|2226.5.peg.1380	64	Unique	125	2	13650.3	2	8	0.00258554	0.168	21.8835
fig|2226.5.peg.1738	85	Unique	539	21	57734.3	21	33	0.00247341	0.5213	118.184
fig|2226.5.peg.1904	86	Unique	724	19	79600.4	19	44	0.00245519	0.4406	154.328
fig|2226.5.peg.1079	145	Unique	132	1	14380.9	1	8	0.00244843	0.1364	28.8905
fig|2226.5.peg.2214	176	Unique	69	3	7894.3	3	4	0.00234197	0.4493	13.5738
fig|2226.5.peg.2045	423	Unique	616	14	65801.7	14	35	0.0022954	0.3182	123.848
fig|2226.5.peg.1643	334	Unique	89	3	9696.8	3	5	0.00226961	0.3034	14.5575
fig|2226.5.peg.1542	432	Unique	161	4	16734.8	4	9	0.00225833	0.4099	23.6272
fig|2226.5.peg.1317	294	Unique	72	1	7928.2	1	4	0.00224439	0.2639	14.6818
fig|2226.5.peg.1077	211	Unique	236	6	25935.7	6	13	0.00222537	0.3983	41.5329
fig|2226.5.peg.822	171	Unique	240	5	26370.3	5	13	0.00218828	0.2792	52.2431
fig|2226.5.peg.866	250	Unique	149	5	16627.5	5	8	0.00216908	0.3221	23.9866
fig|2226.5.peg.2232	331	Unique	301	2	31853.3	2	16	0.00214746	0.206	74.2997
fig|2226.5.peg.1734	102	Unique	113	2	12118.1	2	6	0.00214508	0.1681	20.1489
fig|2226.5.peg.1971	478	Unique	569	12	62440.6	12	30	0.00213	0.3427	96.4421
fig|2226.5.peg.1913	52	Unique	78	2	9055.7	2	4	0.00207175	0.2564	16.5083
fig|2226.5.peg.2340	337	Unique	137	3	13976.3	3	7	0.00206418	0.2993	26.6982
fig|2226.5.peg.1085	143	Unique	137	3	15733.2	3	7	0.00206418	0.2701	17.4302
fig|2226.5.peg.80	44	Unique	335	9	36918.5	9	17	0.0020501	0.4239	51.8536
fig|2226.5.peg.2388	282	Unique	375	9	41282.7	9	19	0.00204688	0.3893	74.0655
fig|2226.5.peg.1328	281	Unique	404	9	44608.5	9	20	0.00199995	0.3069	62.6327
fig|2226.5.peg.1232	504	Some	467	4	49894.7	8	23	0.00198967	0.2998	77.2081
fig|2226.5.peg.1051	324	Unique	267	7	28677.1	7	13	0.00196699	0.3633	43.6705
fig|2226.5.peg.1089	480	Unique	337	11	36785.1	11	16	0.00191805	0.549	61.0106
fig|2226.5.peg.1023	333	Unique	64	2	7433	2	3	0.0018937	0.4531	12.9798
fig|2226.5.peg.1086	101	Unique	237	3	25313.7	3	11	0.00187506	0.1772	42.7059
fig|2226.5.peg.1505	487	Unique	416	5	45352.6	5	19	0.00184515	0.2524	53.6592
fig|2226.5.peg.33	212	Unique	285	5	32879.1	5	13	0.00184276	0.1789	40.3766
fig|2226.5.peg.864	146	Unique	134	3	14214.4	3	6	0.00180891	0.2687	24.8473
fig|2226.5.peg.494	375	Unique	298	6	31904.4	6	13	0.00176237	0.3255	52.4699
fig|2226.5.peg.1069	284	Unique	211	6	22757.7	6	9	0.00172318	0.4123	35.9219
fig|2226.5.peg.946	513	Some	98	1	11317.6	3	4	0.00164894	0.3061	12.2507
fig|2226.5.peg.2463	381	Unique	297	3	31358.5	3	12	0.00163228	0.1448	53.221
fig|2226.5.peg.1659	246	Unique	252	5	28001.4	5	10	0.00160314	0.25	30.2197
fig|2226.5.peg.1169	326	Unique	203	7	22775.7	7	8	0.00159208	0.3941	20.874
fig|2226.5.peg.1579	129	Unique	538	12	59423.4	12	21	0.00157691	0.3643	83.2634
fig|2226.5.peg.2395	168	Unique	103	4	12011.2	4	4	0.00156889	0.1942	10.5744
fig|2226.5.peg.2111	504	Some	467	4	49908.4	8	18	0.00155714	0.2784	59.9106
fig|2226.5.peg.1053	258	Unique	184	3	20786	3	7	0.00153692	0.1902	28.0081
fig|2226.5.peg.2026	48	Unique	158	5	18410.4	5	6	0.00153414	0.3418	17.5214
fig|2226.5.peg.844	209	Unique	320	7	34483.1	7	12	0.00151496	0.2938	35.8294
fig|2226.5.peg.2071	166	Unique	401	8	44054	8	15	0.00151119	0.3192	57.6406
fig|2226.5.peg.2236	172	Unique	241	5	25448	5	9	0.00150868	0.473	42.6852
fig|2226.5.peg.1368	54	Unique	164	3	18539.8	3	6	0.00147801	0.1707	23.183
fig|2226.5.peg.766	298	Unique	82	2	9538.8	2	3	0.00147801	0.3659	11.857
fig|2226.5.peg.1540	7	Unique	340	7	36319.8	7	12	0.00142585	0.4324	46.0579
fig|2226.5.peg.2121	280	Unique	540	10	58468.9	10	19	0.00142145	0.2852	75.7863
fig|2226.5.peg.624	177	Unique	256	4	27481.7	4	9	0.00142028	0.2852	28.8007
fig|2226.5.peg.1329	351	Unique	86	2	9528.4	2	3	0.00140927	0.2326	9.0873
fig|2226.5.peg.1430	247	Unique	89	2	9712.1	2	3	0.00136177	0.4494	13.6716
fig|2226.5.peg.2493	479	Unique	451	11	49428.6	11	15	0.00134365	0.3592	49.4432
fig|2226.5.peg.43	190	Unique	91	2	10114.1	2	3	0.00133184	0.3736	10.6536
fig|2226.5.peg.134	69	Unique	154	2	16556.6	2	5	0.00131166	0.2338	19.378
fig|2226.5.peg.1137	26	Unique	62	2	7163.5	2	2	0.00130319	0.2903	8.2008
fig|2226.5.peg.1095	428	Unique	411	5	45383.7	5	13	0.00127783	0.1265	36.1541
fig|2226.5.peg.2305	481	Unique	292	8	31791.4	8	9	0.00124518	0.2397	25.2092
fig|2226.5.peg.796	180	Unique	130	1	14117.9	1	4	0.00124305	0.1615	16.1291
fig|2226.5.peg.1969	5	Unique	326	7	37259.2	7	10	0.00123923	0.3313	33.7705
fig|2226.5.peg.2115	513	Some	98	0	11210.6	2	3	0.0012367	0.1735	7.5082
fig|2226.5.peg.1076	257	Unique	165	3	18623.7	3	5	0.00122421	0.303	15.1533
fig|2226.5.peg.1138	377	Unique	134	3	14491.7	3	4	0.00120594	0.2985	15.2834
fig|2226.5.peg.2172	96	Unique	202	4	22483.7	4	6	0.00119997	0.2921	21.9891
fig|2226.5.peg.498	165	Unique	443	9	50328.4	9	13	0.00118552	0.2935	47.4925
fig|2226.5.peg.2260	285	Unique	243	5	27951.8	5	7	0.00116376	0.1605	22.2636
fig|2226.5.peg.1143	482	Unique	523	9	55587.7	9	15	0.00115867	0.2467	51.3495
fig|2226.5.peg.1019	256	Unique	141	3	16100.9	3	4	0.00114607	0.4113	8.4791
fig|2226.5.peg.1909	137	Unique	389	5	42571.1	5	11	0.00114239	0.1928	43.2691
fig|2226.5.peg.1129	136	Unique	322	5	35316.9	5	9	0.00112917	0.2547	30.5429
fig|2226.5.peg.2267	173	Unique	183	4	19798.4	4	5	0.0011038	0.2459	14.804
fig|2226.5.peg.1968	501	Unique	183	3	20134.5	3	5	0.0011038	0.2951	14.6822
fig|2226.5.peg.10	519	Some	110	0	12907.6	2	3	0.00110179	0.2545	7.3815
fig|2226.5.peg.1147	283	Unique	367	7	40733.5	7	10	0.00110079	0.2725	37.7945
fig|2226.5.peg.1732	3	Unique	884	10	97459.6	10	24	0.00109681	0.2217	79.8289
fig|2226.5.peg.1503	206	Unique	442	9	49150	9	12	0.00109681	0.2398	36.3178
fig|2226.5.peg.669	485	Unique	335	5	36583.3	5	9	0.00108535	0.209	25.0098
fig|2226.5.peg.1084	189	Unique	151	2	16735.8	2	4	0.00107017	0.1589	11.8079
fig|2226.5.peg.1517	207	Unique	643	9	70332.7	9	17	0.00106809	0.1913	59.0475
fig|2226.5.peg.1479	94	Unique	265	5	28532.4	5	7	0.00106714	0.2679	22.8211
fig|2226.5.peg.1912	6	Unique	532	7	59949.4	7	14	0.00106313	0.1523	49.842
fig|2226.5.peg.1032	167	Unique	304	7	33927.9	7	8	0.00106313	0.2401	23.494
fig|2226.5.peg.676	327	Unique	802	14	88013	14	21	0.00105783	0.1845	76.2573
fig|2226.5.peg.2508	505	All	116	0	12406.2	2	3	0.0010448	0.2414	9.4699
fig|2226.5.peg.1677	505	All	116	0	12406.2	2	3	0.0010448	0.2414	9.4699
fig|2226.5.peg.2387	110	Unique	160	2	17487.9	2	4	0.00100998	0.1562	13.5868
fig|2226.5.peg.963	229	Unique	80	1	9019.5	1	2	0.00100998	0.25	2.6084
fig|2226.5.peg.2273	17	Unique	246	4	28504.4	4	6	0.000985342	0.2236	19.4919
fig|2226.5.peg.600	15	Unique	41	1	4789.5	1	1	0.000985342	0.439	3.7366
fig|2226.5.peg.1135	100	Unique	214	3	23432	3	5	0.000943903	0.1916	18.7116
fig|2226.5.peg.2270	460	Unique	86	2	9869.9	2	2	0.000939512	0.2093	5.153
fig|2226.5.peg.2254	438	Unique	131	2	15230.8	2	3	0.000925169	0.2061	8.5045
fig|2226.5.peg.797	23	Unique	269	3	28357.1	3	6	0.000901094	0.197	18.908
fig|2226.5.peg.1144	350	Unique	91	2	10461	2	2	0.000887891	0.2308	8.5092
fig|2226.5.peg.2090	134	Unique	410	6	44317.7	6	9	0.000886808	0.3146	35.8287
fig|2226.5.peg.379	486	Unique	366	5	41402	5	8	0.000883039	0.1967	34.6859
fig|2226.5.peg.2420	301	Unique	230	4	24418.7	4	5	0.00087824	0.1696	14.5825
fig|2226.5.peg.1966	372	Unique	646	11	70963.6	11	14	0.000875521	0.2167	44.5728
fig|2226.5.peg.2401	348	Unique	93	1	10373.2	1	2	0.000868796	0.1505	7.8792
fig|2226.5.peg.1765	93	Unique	385	6	41994	6	8	0.00083946	0.2857	25.4592
fig|2226.5.peg.795	91	Unique	435	7	47492.5	7	9	0.000835842	0.1678	28.2395
fig|2226.5.peg.1386	488	Unique	243	4	26760.9	4	5	0.000831256	0.214	16.9721
fig|2226.5.peg.680	169	Unique	438	6	47558.6	6	9	0.000830117	0.2968	30.1621
fig|2226.5.peg.1305	371	Unique	245	4	26949.9	4	5	0.00082447	0.2245	17.2889
fig|2226.5.peg.1179	147	Unique	147	1	15930.2	1	3	0.00082447	0.1565	12.8611
fig|2226.5.peg.1071	493	Unique	148	1	16745.1	1	3	0.000818899	0.1149	14.5778
fig|2226.5.peg.218	1	Unique	643	9	69734.6	9	13	0.000816777	0.2084	44.4325
fig|2226.5.peg.1365	252	Unique	447	4	48510.4	4	9	0.000813403	0.1857	30.3603
fig|2226.5.peg.1075	319	Unique	50	1	5909.9	1	1	0.000807981	0.2	2.2652
fig|2226.5.peg.1068	342	Unique	153	2	16807.8	2	3	0.000792138	0.183	11.5001
fig|2226.5.peg.1973	380	Unique	205	3	23263.7	3	4	0.000788274	0.1512	12.8352
fig|2226.5.peg.1107	46	Unique	571	6	62925	6	11	0.000778265	0.1559	38.3241
fig|2226.5.peg.2025	92	Unique	374	6	41754.1	6	7	0.000756132	0.1872	20.1861
fig|2226.5.peg.11	519	Some	54	0	6233.9	1	1	0.00074813	0.2222	3.4636
fig|2226.5.peg.1873	338	Unique	164	2	18102.6	2	3	0.000739007	0.1037	8.537
fig|2226.5.peg.1102	196	Unique	220	2	25666.2	2	4	0.000734528	0.1545	14.1388
fig|2226.5.peg.1106	9	Unique	498	6	54496.8	6	9	0.000730103	0.2088	32.563
fig|2226.5.peg.1500	253	Unique	333	4	36256.4	4	6	0.00072791	0.2853	25.1168
fig|2226.5.peg.722	506	Some	389	5	44348.9	7	7	0.000726975	0.2751	25.7918
fig|2226.5.peg.380	97	Unique	337	4	37763.2	4	6	0.000719271	0.2018	21.6944
fig|2226.5.peg.870	341	Unique	281	3	31178.1	3	5	0.000718844	0.1744	20.7443
fig|2226.5.peg.619	179	Unique	339	4	36256.4	4	6	0.000715027	0.2035	22.4753
fig|2226.5.peg.68	56	Unique	170	3	19029.9	3	3	0.000712924	0.1529	8.2275
fig|2226.5.peg.677	58	Unique	171	3	18845.8	3	3	0.000708755	0.269	7.1715
fig|2226.5.peg.1158	14	Unique	344	4	38053.4	4	6	0.000704634	0.1163	20.689
fig|2226.5.peg.2171	227	Unique	172	2	18847	2	3	0.000704634	0.1105	7.4899
fig|2226.5.peg.223	68	Unique	117	2	13554.2	2	2	0.000690582	0.2051	5.7772
fig|2226.5.peg.1986	27	Unique	117	2	13535.9	2	2	0.000690582	0.1966	5.5782
fig|2226.5.peg.681	374	Unique	469	7	51364.1	7	8	0.000689109	0.2324	26.6101
fig|2226.5.peg.1910	89	Unique	885	14	98855	14	15	0.000684729	0.1661	40.9659
fig|2226.5.peg.1425	70	Unique	236	3	26957.7	3	4	0.000684729	0.1059	10.7896
fig|2226.5.peg.435	352	Unique	59	1	6751.2	1	1	0.000684729	0.2881	4.8311
fig|2226.5.peg.1603	108	Unique	59	1	6815.6	1	1	0.000684729	0.2034	3.7213
fig|2226.5.peg.2381	182	Unique	356	3	39954.3	3	6	0.000680883	0.1545	21.4543
fig|2226.5.peg.2434	144	Unique	180	2	19747.6	2	3	0.000673317	0.2333	9.1587
fig|2226.5.peg.1330	484	Unique	180	2	19421.1	2	3	0.000673317	0.3	16.4278
fig|2226.5.peg.1758	266	Unique	120	2	13353.6	2	2	0.000673317	0.2333	6.0962
fig|2226.5.peg.1515	300	Unique	60	1	7214.6	1	1	0.000673317	0.2333	3.678
fig|2226.5.peg.1170	417	Unique	243	3	26367.8	3	4	0.000665005	0.2016	11.1808
fig|2226.5.peg.1262	29	Unique	123	2	14299.4	2	2	0.000656895	0.1951	6.2372
fig|2226.5.peg.1800	288	Unique	433	6	46976.8	6	7	0.000653102	0.2217	26.3677
fig|2226.5.peg.1052	313	Unique	126	2	13138.9	2	2	0.000641254	0.2619	5.1266
fig|2226.5.peg.900	79	Unique	126	1	13848.1	1	2	0.000641254	0.119	5.5813
fig|2226.5.peg.1514	255	Unique	379	3	41696.8	3	6	0.000639562	0.1293	16.4436
fig|2226.5.peg.1098	310	Unique	127	2	14050.1	2	2	0.000636205	0.126	6.1702
fig|2226.5.peg.1584	463	Unique	127	2	14114.4	2	2	0.000636205	0.2047	5.5411
fig|2226.5.peg.2046	379	Unique	192	3	21801.5	3	3	0.000631235	0.1458	7.1048
fig|2226.5.peg.2231	225	Unique	128	2	14367.2	2	2	0.000631235	0.2344	5.6711
fig|2226.5.peg.1802	226	Unique	64	1	7009.7	1	1	0.000631235	0.1875	3.3614
fig|2226.5.peg.1108	419	Unique	129	2	13941	2	2	0.000626342	0.2558	7.621
fig|2226.5.peg.956	191	Unique	194	2	21327.7	2	3	0.000624727	0.1907	13.4525
fig|2226.5.peg.2436	59	Unique	259	3	29156.6	3	4	0.000623923	0.1544	13.9856
fig|2226.5.peg.1432	183	Unique	325	3	35113.9	3	5	0.000621524	0.1292	18.8491
fig|2226.5.peg.890	254	Unique	262	3	29070.8	3	4	0.000616779	0.1718	15.0049
fig|2226.5.peg.103	370	Unique	394	4	43837.3	4	6	0.000615214	0.1244	14.9952
fig|2226.5.peg.1856	152	Unique	132	1	15345	1	2	0.000612106	0.1364	5.2029
fig|2226.5.peg.1082	277	Unique	67	1	7626.2	1	1	0.000602971	0.1343	2.2694
fig|2226.5.peg.1560	130	Unique	538	7	59995.8	7	8	0.000600729	0.2082	28.1716
fig|2226.5.peg.1730	412	Unique	337	3	38154.8	3	5	0.000599392	0.1039	15.0683
fig|2226.5.peg.2228	239	Unique	136	1	14883.1	1	2	0.000594103	0.1324	5.6212
fig|2226.5.peg.1777	461	Unique	68	1	7925.1	1	1	0.000594103	0.25	3.6092
fig|2226.5.peg.1220	210	Unique	415	5	45526.4	5	6	0.000584082	0.1205	13.5409
fig|2226.5.peg.1556	436	Unique	349	4	36781.1	4	5	0.000578783	0.1633	19.296
fig|2226.5.peg.178	184	Unique	420	3	47260.1	3	6	0.000577129	0.1071	24.2004
fig|2226.5.peg.1942	369	Unique	422	5	45510.1	5	6	0.000574394	0.2583	23.8336
fig|2226.5.peg.979	13	Unique	423	4	46355	4	6	0.000573036	0.1773	16.0821
fig|2226.5.peg.2432	376	Unique	425	4	45755.5	4	6	0.000570339	0.1506	23.005
fig|2226.5.peg.1888	135	Unique	425	5	48436.6	5	6	0.000570339	0.1412	15.85
fig|2226.5.peg.1065	462	Unique	215	2	23870	2	3	0.000563707	0.1349	11.1016
fig|2226.5.peg.857	499	Unique	431	3	47728.8	3	6	0.000562399	0.1369	22.3282
fig|2226.5.peg.2440	133	Unique	431	5	49443.5	5	6	0.000562399	0.1578	16.5551
fig|2226.5.peg.880	320	Unique	145	1	15923.2	1	2	0.000557228	0.069	6.0699
fig|2226.5.peg.1595	290	Unique	291	4	31651.7	4	4	0.000555313	0.1615	11.4932
fig|2226.5.peg.1545	214	Unique	367	4	38668.3	4	5	0.000550395	0.1771	17.3295
fig|2226.5.peg.76	359	Unique	148	1	15980.2	1	2	0.000545933	0.0811	5.5993
fig|2226.5.peg.177	339	Unique	74	1	8510.9	1	1	0.000545933	0.1892	3.7041
fig|2226.5.peg.2489	50	Unique	374	4	40892.6	4	5	0.000540094	0.115	15.3959
fig|2226.5.peg.2128	421	Unique	300	3	33341	3	4	0.000538654	0.1767	13.4251
fig|2226.5.peg.472	330	Unique	150	1	14813.1	1	2	0.000538654	0.2133	7.6609
fig|2226.5.peg.1543	464	Unique	152	2	16427.8	2	2	0.000531566	0.1382	6.8664
fig|2226.5.peg.799	355	Unique	312	2	33433.9	2	4	0.000517936	0.1026	14.8593
fig|2226.5.peg.1156	118	Unique	78	1	8784.3	1	1	0.000517936	0.141	2.7364
fig|2226.5.peg.1555	63	Unique	395	3	41287.4	3	5	0.00051138	0.2152	17.3321
fig|2226.5.peg.2414	251	Unique	478	4	51519.7	4	6	0.000507101	0.1506	23.1297
fig|2226.5.peg.1042	496	Unique	478	4	52418.9	4	6	0.000507101	0.1967	28.0054
fig|2226.5.peg.1142	447	Unique	160	2	18629.5	2	2	0.000504988	0.1375	5.4754
fig|2226.5.peg.81	32	Unique	161	2	17636.7	2	2	0.000501851	0.1366	6.3531
fig|2226.5.peg.1381	115	Unique	163	1	18734	1	2	0.000495694	0.1043	6.0819
fig|2226.5.peg.1794	21	Unique	163	2	18196.6	2	2	0.000495694	0.1656	6.9786
fig|2226.5.peg.2418	262	Unique	82	1	9281.4	1	1	0.000492671	0.2683	5.3171
fig|2226.5.peg.1351	140	Unique	331	3	35742.5	3	4	0.000488206	0.1027	15.1554
fig|2226.5.peg.1650	139	Unique	414	4	45352.6	4	5	0.000487911	0.1473	20.2313
fig|2226.5.peg.798	47	Unique	584	6	64983	6	7	0.000484235	0.1729	20.2895
fig|2226.5.peg.1887	35	Unique	170	1	18630	1	2	0.000475283	0.1353	8.3357
fig|2226.5.peg.2078	397	Unique	171	1	19310.3	1	2	0.000472503	0.0585	6.684
fig|2226.5.peg.1598	263	Unique	428	3	46490.9	3	5	0.000471951	0.1332	16.0001
fig|2226.5.peg.965	349	Unique	257	2	26936.7	2	3	0.000471584	0.1012	12.0319
fig|2226.5.peg.1278	409	Unique	86	1	10049.7	1	1	0.000469756	0.2093	3.3116
fig|2226.5.peg.232	302	Unique	259	3	26898.7	3	3	0.000467942	0.1892	10.3572
fig|2226.5.peg.1299	2	Unique	868	9	97350.5	9	10	0.000465427	0.1325	31.3224
fig|2226.5.peg.1313	489	Unique	356	4	40568.5	4	4	0.000453922	0.1826	13.0416
fig|2226.5.peg.1898	494	Unique	446	4	49814.6	4	5	0.000452904	0.1166	17.0737
fig|2226.5.peg.1332	74	Unique	179	1	19731.1	1	2	0.000451386	0.0615	6.431
fig|2226.5.peg.2097	343	Unique	362	4	38459.8	4	4	0.000446398	0.2044	10.4021
fig|2226.5.peg.1273	305	Unique	181	1	19735.7	1	2	0.000446398	0.0829	8.1527
fig|2226.5.peg.958	511	Some	276	1	31281.8	2	3	0.00043912	0.0797	7.2242
fig|2226.5.peg.2485	72	Unique	279	2	30705.2	2	3	0.000434398	0.1004	11.2529
fig|2226.5.peg.69	16	Unique	93	1	10344.6	1	1	0.000434398	0.2366	3.9318
fig|2226.5.peg.1605	187	Unique	282	2	30633	2	3	0.000429777	0.1312	13.1719
fig|2226.5.peg.2070	213	Unique	283	3	30675.6	3	3	0.000428258	0.2297	11.5987
fig|2226.5.peg.1242	405	Unique	189	1	20743.7	1	2	0.000427503	0.0423	5.2119
fig|2226.5.peg.1929	271	Unique	190	1	21651.1	1	2	0.000425253	0.0526	5.1987
fig|2226.5.peg.2377	383	Unique	95	1	10287.4	1	1	0.000425253	0.2211	3.9586
fig|2226.5.peg.216	155	Unique	95	1	10751.5	1	1	0.000425253	0.1263	3.5981
fig|2226.5.peg.1649	444	Unique	286	2	30910.2	2	3	0.000423766	0.1643	9.1389
fig|2226.5.peg.903	483	Unique	1058	9	120193	9	11	0.000420028	0.1427	42.3448
fig|2226.5.peg.1778	340	Unique	385	3	44108.1	3	4	0.00041973	0.1195	10.9963
fig|2226.5.peg.1024	309	Unique	290	2	30548.7	2	3	0.000417921	0.1138	10.1474
fig|2226.5.peg.181	465	Unique	98	1	10876.4	1	1	0.000412235	0.1224	3.3382
fig|2226.5.peg.1997	365	Unique	98	1	11564.9	1	1	0.000412235	0.0816	2.0143
fig|2226.5.peg.976	107	Unique	197	1	22112.5	1	2	0.000410142	0.0609	6.6738
fig|2226.5.peg.2176	422	Unique	493	4	55747.1	4	5	0.000409726	0.1014	17.5766
fig|2226.5.peg.816	495	Unique	396	4	42365.8	4	4	0.000408071	0.1692	12.5093
fig|2226.5.peg.1796	116	Unique	198	2	20994.2	2	2	0.000408071	0.1818	8.2063
fig|2226.5.peg.2044	467	Unique	399	2	43075.5	2	4	0.000405003	0.0526	10.5764
fig|2226.5.peg.1046	306	Unique	101	1	11562.1	1	1	0.00039999	0.1188	3.8773
fig|2226.5.peg.783	248	Unique	506	4	55086.1	4	5	0.0003992	0.1186	17.205
fig|2226.5.peg.85	358	Unique	307	1	32416	1	3	0.000394779	0.0814	8.7715
fig|2226.5.peg.1353	512	Some	1230	8	133183	9	12	0.000394137	0.1073	38.091
fig|2226.5.peg.1304	346	Unique	103	1	12157.7	1	1	0.000392224	0.1845	3.113
fig|2226.5.peg.9	519	Some	104	0	11644.5	1	1	0.000388452	0.0865	2.4392
fig|2226.5.peg.107	141	Unique	633	4	70194.6	4	6	0.000382929	0.1058	18.9029
fig|2226.5.peg.1589	36	Unique	211	2	23285	2	2	0.000382929	0.109	6.0008
fig|2226.5.peg.1036	33	Unique	317	2	35609.6	2	3	0.000382325	0.0789	9.8434
fig|2226.5.peg.2212	449	Unique	317	2	35408	2	3	0.000382325	0.0726	11.1049
fig|2226.5.peg.1630	19	Unique	530	4	59308.9	4	5	0.000381123	0.1189	18.6141
fig|2226.5.peg.1863	53	Unique	426	2	45597.3	2	4	0.000379334	0.0986	14.6502
fig|2226.5.peg.1752	193	Unique	215	2	22784.7	2	2	0.000375805	0.1209	6.8639
fig|2226.5.peg.42	218	Unique	539	2	61208	2	5	0.000374759	0.0557	17.5842
fig|2226.5.peg.700	413	Unique	432	2	46739.2	2	4	0.000374065	0.0972	11.822
fig|2226.5.peg.2276	402	Unique	219	1	23675.4	1	2	0.000368941	0.0594	6.5967
fig|2226.5.peg.149	122	Unique	219	1	24300.6	1	2	0.000368941	0.0502	4.0649
fig|2226.5.peg.561	491	Unique	110	1	12812.1	1	1	0.000367264	0.1364	4.4567
fig|2226.5.peg.1127	223	Unique	110	1	12345.7	1	1	0.000367264	0.1091	2.2835
fig|2226.5.peg.1485	466	Unique	221	2	22548	2	2	0.000365602	0.1855	4.8164
fig|2226.5.peg.1994	394	Unique	111	1	12675.5	1	1	0.000363955	0.0991	2.5627
fig|2226.5.peg.88	233	Unique	337	2	38156.3	2	3	0.000359635	0.0653	7.6226
fig|2226.5.peg.2415	245	Unique	225	1	24447.5	1	2	0.000359102	0.0489	3.8572
fig|2226.5.peg.1423	307	Unique	229	2	25881.5	2	2	0.00035283	0.1135	4.3179
fig|2226.5.peg.891	459	Unique	230	2	25620.4	2	2	0.000351296	0.1478	7.5912
fig|2226.5.peg.879	28	Unique	115	1	12539.6	1	1	0.000351296	0.113	2.7363
fig|2226.5.peg.1370	186	Unique	115	1	12641.6	1	1	0.000351296	0.1652	4.3645
fig|2226.5.peg.625	520	Some	461	3	50423.4	4	4	0.000350534	0.1323	10.103
fig|2226.5.peg.1991	138	Unique	232	1	26080.6	1	2	0.000348267	0.0776	9.6343
fig|2226.5.peg.2205	435	Unique	232	1	25436.9	1	2	0.000348267	0.0948	10.7517
fig|2226.5.peg.2015	396	Unique	116	1	12779.1	1	1	0.000348267	0.0948	3.3536
fig|2226.5.peg.1078	192	Unique	117	1	12931.1	1	1	0.000345291	0.094	3.1693
fig|2226.5.peg.883	112	Unique	117	1	13380.8	1	1	0.000345291	0.1453	2.8927
fig|2226.5.peg.1416	215	Unique	715	4	76643.5	4	6	0.000339013	0.0993	18.9549
fig|2226.5.peg.1504	440	Unique	242	2	26501.8	2	2	0.000333876	0.1157	7.1536
fig|2226.5.peg.913	452	Unique	125	1	14300.3	1	1	0.000323192	0.096	2.4912
fig|2226.5.peg.1480	344	Unique	380	2	40708.9	2	3	0.00031894	0.0947	12.0401
fig|2226.5.peg.2066	303	Unique	635	3	72450.5	3	5	0.000318103	0.0661	15.1357
fig|2226.5.peg.2263	353	Unique	256	2	29371.9	2	2	0.000315617	0.1367	7.5166
fig|2226.5.peg.892	389	Unique	257	2	28564.2	2	2	0.000314389	0.0934	6.6787
fig|2226.5.peg.1979	314	Unique	258	2	28660.3	2	2	0.000313171	0.1085	6.1565
fig|2226.5.peg.2484	106	Unique	258	2	28331.8	2	2	0.000313171	0.0969	5.9177
fig|2226.5.peg.40	286	Unique	129	1	14582.5	1	1	0.000313171	0.2248	6.8796
fig|2226.5.peg.803	416	Unique	389	3	42350.5	3	3	0.000311561	0.1465	11.961
fig|2226.5.peg.888	260	Unique	260	2	28303.3	2	2	0.000310762	0.1385	5.8439
fig|2226.5.peg.193	34	Unique	260	2	28773.5	2	2	0.000310762	0.1077	5.3489
Reverse_fig|2226.5.peg.2389	123	Unique	523	2	58965.9	2	4	0.000308979	0.021	8.2853
fig|2226.5.peg.1312	427	Unique	923	7	103436	7	7	0.000306385	0.1073	26.5978
fig|2226.5.peg.2137	276	Unique	133	1	14785.7	1	1	0.000303752	0.0827	2.831
fig|2226.5.peg.1244	148	Unique	401	3	42899.3	3	3	0.000302237	0.1945	9.2859
fig|2226.5.peg.1597	238	Unique	134	1	14830.6	1	1	0.000301485	0.1194	2.9151
fig|2226.5.peg.638	403	Unique	135	1	14849.6	1	1	0.000299252	0.1037	2.9172
fig|2226.5.peg.1692	519	Some	1916	1	217301	10	14	0.000295191	0.0809	51.4207
fig|2226.5.peg.2510	508	All	416	0	46714.3	2	3	0.000291339	0.0673	11.5828
fig|2226.5.peg.1675	508	All	416	0	46714.3	2	3	0.000291339	0.0673	11.5828
fig|2226.5.peg.2272	78	Unique	141	1	15365.9	1	1	0.000286518	0.0993	2.2747
fig|2226.5.peg.2473	95	Unique	567	4	62982.1	4	4	0.000285002	0.1287	16.604
fig|2226.5.peg.859	99	Unique	428	3	48953.4	3	3	0.000283171	0.0701	8.6359
fig|2226.5.peg.75	393	Unique	432	2	47096.3	2	3	0.000280549	0.0556	9.8674
fig|2226.5.peg.1868	22	Unique	434	3	48413.9	3	3	0.000279256	0.106	8.5516
fig|2226.5.peg.1577	71	Unique	145	1	16139.2	1	1	0.000278614	0.0966	3.7099
fig|2226.5.peg.640	362	Unique	146	1	16168.4	1	1	0.000276706	0.0685	2.9167
fig|2226.5.peg.1054	216	Unique	148	1	16860.9	1	1	0.000272966	0.2905	4.3471
fig|2226.5.peg.1130	219	Unique	447	3	49750.3	3	3	0.000271134	0.1007	9.6576
fig|2226.5.peg.1116	336	Unique	450	3	49953.3	3	3	0.000269327	0.0733	6.8245
fig|2226.5.peg.1493	30	Unique	300	2	32520.4	2	2	0.000269327	0.12	4.0706
fig|2226.5.peg.1782	119	Unique	150	1	16716.5	1	1	0.000269327	0.0667	2.4332
fig|2226.5.peg.1838	62	Unique	601	3	65293.6	3	4	0.000268879	0.0732	13.3605
fig|2226.5.peg.2135	356	Unique	452	2	48453.4	2	3	0.000268135	0.0531	9.0293
fig|2226.5.peg.1911	149	Unique	604	3	66788	3	4	0.000267543	0.0695	13.7372
fig|2226.5.peg.1576	25	Unique	151	1	16395.5	1	1	0.000267543	0.0728	3.4013
fig|2226.5.peg.2069	185	Unique	456	3	49174	3	3	0.000265783	0.0987	10.8265
fig|2226.5.peg.563	113	Unique	304	2	33985.1	2	2	0.000265783	0.0921	6.0283
fig|2226.5.peg.2503	304	Unique	458	2	48798.8	2	3	0.000264622	0.0895	12.083
fig|2226.5.peg.2083	297	Unique	154	1	16621.8	1	1	0.000262331	0.0974	4.2472
fig|2226.5.peg.7	519	Some	154	0	17826.4	1	1	0.000262331	0.1623	4.6051
fig|2226.5.peg.2399	11	Unique	473	1	52977	1	3	0.000256231	0.0634	12.553
fig|2226.5.peg.482	295	Unique	475	3	51395.6	3	3	0.000255152	0.0863	8.7922
fig|2226.5.peg.1656	384	Unique	159	1	18076.3	1	1	0.000254082	0.0943	4.1543
fig|2226.5.peg.1946	240	Unique	159	1	18298.1	1	1	0.000254082	0.0818	3.3666
fig|2226.5.peg.1026	236	Unique	159	1	17275.2	1	1	0.000254082	0.0881	2.6993
fig|2226.5.peg.2362	292	Unique	327	1	36842.7	1	2	0.000247089	0.0612	11.48
fig|2226.5.peg.889	492	Unique	329	2	36364.4	2	2	0.000245587	0.1033	8.5722
fig|2226.5.peg.2409	37	Unique	329	2	36087.7	2	2	0.000245587	0.0912	4.674
fig|2226.5.peg.1842	471	Unique	165	1	18113.2	1	1	0.000244843	0.097	3.3697
fig|2226.5.peg.8	519	Some	852	0	95138	2	5	0.000237084	0.0399	22.4338
fig|2226.5.peg.2197	387	Unique	171	1	18942.5	1	1	0.000236252	0.0702	3.7264
fig|2226.5.peg.1314	175	Unique	865	5	98832.8	5	5	0.00023352	0.0775	18.1669
fig|2226.5.peg.1211	360	Unique	173	1	18999.1	1	1	0.00023352	0.052	2.3081
fig|2226.5.peg.6	519	Some	347	0	40135.1	2	2	0.000232847	0.0922	7.7191
fig|2226.5.peg.1063	66	Unique	175	1	19235	1	1	0.000230852	0.1029	3.6394
fig|2226.5.peg.1385	455	Unique	176	1	20729.3	1	1	0.00022954	0.0625	2.5064
fig|2226.5.peg.1848	378	Unique	176	1	20300.7	1	1	0.00022954	0.0852	3.6068
fig|2226.5.peg.771	445	Unique	540	2	60392.6	2	3	0.000224439	0.0556	6.7138
fig|2226.5.peg.2321	506	Some	544	1	62337.7	3	3	0.000222789	0.057	8.1378
fig|2226.5.peg.1149	224	Unique	182	1	20352.3	1	1	0.000221973	0.1044	4.1189
fig|2226.5.peg.378	194	Unique	367	2	42394.6	2	2	0.000220158	0.0599	5.879
fig|2226.5.peg.478	269	Unique	184	1	20968.5	1	1	0.00021956	0.0652	2.9527
fig|2226.5.peg.1786	259	Unique	371	1	40789.1	1	2	0.000217785	0.0889	11.7718
fig|2226.5.peg.1537	296	Unique	557	2	60582.5	2	3	0.000217589	0.0503	13.8033
fig|2226.5.peg.1382	150	Unique	377	2	41738.8	2	2	0.000214318	0.0822	8.2194
fig|2226.5.peg.876	231	Unique	379	2	41341	2	2	0.000213187	0.058	6.2424
fig|2226.5.peg.1196	347	Unique	569	2	64620.6	2	3	0.000213	0.0685	11.8849
fig|2226.5.peg.2133	420	Unique	190	1	20115.2	1	1	0.000212626	0.0684	3.6765
fig|2226.5.peg.2074	57	Unique	191	1	21000.7	1	1	0.000211513	0.089	4.3393
fig|2226.5.peg.852	75	Unique	192	1	21405.8	1	1	0.000210412	0.0885	4.2755
fig|2226.5.peg.1260	453	Unique	390	1	41264.5	1	2	0.000207175	0.0385	6.099
fig|2226.5.peg.969	67	Unique	394	2	42919.5	2	2	0.000205071	0.0863	7.0345
fig|2226.5.peg.800	158	Unique	197	1	22456.4	1	1	0.000205071	0.0609	2.9311
fig|2226.5.peg.2089	76	Unique	200	1	22012.3	1	1	0.000201995	0.06	2.9823
fig|2226.5.peg.1897	361	Unique	201	1	22661.2	1	1	0.00020099	0.0647	3.6243
fig|2226.5.peg.1289	241	Unique	202	1	22059.8	1	1	0.000199995	0.0545	2.631
fig|2226.5.peg.2041	104	Unique	406	2	44051.7	2	2	0.00019901	0.0911	9.2372
fig|2226.5.peg.1657	363	Unique	203	1	22071.3	1	1	0.00019901	0.0493	3.2576
fig|2226.5.peg.2488	120	Unique	203	1	22522.4	1	1	0.00019901	0.0542	2.6115
fig|2226.5.peg.724	111	Unique	612	2	69130.9	2	3	0.000198034	0.0408	4.4353
fig|2226.5.peg.524	98	Unique	205	1	21809.9	1	1	0.000197068	0.1415	4.1925
fig|2226.5.peg.2468	201	Unique	411	1	46240.3	1	2	0.000196589	0.0292	3.0729
fig|2226.5.peg.1870	470	Unique	414	1	44118.6	1	2	0.000195164	0.0652	6.7859
fig|2226.5.peg.2203	174	Unique	417	1	46124.1	1	2	0.00019376	0.06	9.7915
fig|2226.5.peg.603	65	Unique	210	1	22803.8	1	1	0.000192376	0.0857	4.0917
fig|2226.5.peg.2223	114	Unique	421	2	46131.8	2	2	0.000191919	0.0808	6.8851
fig|2226.5.peg.496	51	Unique	634	2	70580.2	2	3	0.000191163	0.071	13.1888
fig|2226.5.peg.2033	388	Unique	423	1	46035.4	1	2	0.000191012	0.0355	6.0742
fig|2226.5.peg.214	232	Unique	636	2	69766.1	2	3	0.000190561	0.0377	6.9845
fig|2226.5.peg.219	220	Unique	639	3	70252.4	3	3	0.000189667	0.0751	10.4957
fig|2226.5.peg.544	39	Unique	215	1	24382.4	1	1	0.000187902	0.107	5.1812
fig|2226.5.peg.953	264	Unique	216	1	23036.6	1	1	0.000187033	0.1296	3.9929
fig|2226.5.peg.157	434	Unique	433	2	48591.8	2	2	0.000186601	0.0785	5.442
fig|2226.5.peg.974	497	Unique	217	1	22673.8	1	1	0.000186171	0.0783	4.0735
fig|2226.5.peg.980	243	Unique	222	1	23901.5	1	1	0.000181978	0.0405	2.4927
fig|2226.5.peg.371	442	Unique	447	2	50209	2	2	0.000180756	0.0895	6.8357
fig|2226.5.peg.1749	498	Unique	672	2	69013	2	3	0.000180353	0.0432	12.2732
fig|2226.5.peg.1531	221	Unique	455	2	51795.7	2	2	0.000177578	0.0571	6.6644
fig|2226.5.peg.1499	268	Unique	462	2	48884.5	2	2	0.000174888	0.0909	8.9629
fig|2226.5.peg.767	151	Unique	231	1	25504.4	1	1	0.000174888	0.0563	3.457
fig|2226.5.peg.817	160	Unique	232	1	25413.2	1	1	0.000174134	0.0388	2.0332
fig|2226.5.peg.1066	443	Unique	469	2	50475.1	2	2	0.000172277	0.0277	5.7311
fig|2226.5.peg.2100	335	Unique	960	4	110040	4	4	0.000168329	0.0604	12.4699
fig|2226.5.peg.1250	154	Unique	242	1	26030.9	1	1	0.000166938	0.0537	4.5262
fig|2226.5.peg.83	439	Unique	485	2	52132.9	2	2	0.000166594	0.0577	7.2228
fig|2226.5.peg.2479	332	Unique	245	1	27283.7	1	1	0.000164894	0.0816	4.4212
fig|2226.5.peg.2136	217	Unique	491	2	53036.5	2	2	0.000164558	0.0774	8.8887
fig|2226.5.peg.2458	18	Unique	246	1	27231.3	1	1	0.000164224	0.1057	5.5951
fig|2226.5.peg.2073	117	Unique	246	1	25915.5	1	1	0.000164224	0.0569	3.5049
fig|2226.5.peg.39	502	Unique	249	1	27279.7	1	1	0.000162245	0.0723	4.4508
fig|2226.5.peg.457	398	Unique	249	1	27232	1	1	0.000162245	0.0361	2.6548
fig|2226.5.peg.679	446	Unique	250	1	27951.6	1	1	0.000161596	0.072	3.5671
fig|2226.5.peg.1880	317	Unique	501	2	55769.6	2	2	0.000161274	0.0519	4.9779
fig|2226.5.peg.1194	450	Unique	502	2	57517.8	2	2	0.000160952	0.0418	5.3809
fig|2226.5.peg.1654	316	Unique	260	1	28228.6	1	1	0.000155381	0.0538	2.6859
fig|2226.5.peg.56	237	Unique	263	1	27839	1	1	0.000153608	0.0418	2.9314
fig|2226.5.peg.1512	41	Unique	263	1	29751.9	1	1	0.000153608	0.0418	3.3761
fig|2226.5.peg.1025	279	Unique	263	1	27798.4	1	1	0.000153608	0.0304	2.0653
fig|2226.5.peg.1134	77	Unique	264	1	28803.4	1	1	0.000153027	0.053	3.198
fig|2226.5.peg.2130	457	Unique	265	1	28142.4	1	1	0.000152449	0.0792	3.7777
fig|2226.5.peg.2147	406	Unique	266	1	30094.6	1	1	0.000151876	0.0376	2.1187
fig|2226.5.peg.1096	401	Unique	269	1	29641.5	1	1	0.000150182	0.0335	2.6616
fig|2226.5.peg.211	195	Unique	273	1	30838	1	1	0.000147982	0.0659	3.4693
fig|2226.5.peg.1490	157	Unique	548	1	61747.1	1	2	0.000147442	0.0219	6.3288
fig|2226.5.peg.939	511	Some	274	0	30743.7	1	1	0.000147442	0.0401	2.0419
fig|2226.5.peg.594	308	Unique	274	1	30250.8	1	1	0.000147442	0.0584	4.3825
fig|2226.5.peg.158	267	Unique	282	1	30914.4	1	1	0.000143259	0.0709	4.5614
fig|2226.5.peg.2396	230	Unique	572	2	63945.3	2	2	0.000141255	0.0909	5.3753
fig|2226.5.peg.1754	265	Unique	287	1	33599.1	1	1	0.000140763	0.0662	4.189
fig|2226.5.peg.540	261	Unique	288	1	30684.1	1	1	0.000140274	0.0938	4.7466
fig|2226.5.peg.1801	272	Unique	301	1	33216.8	1	1	0.000134216	0.0432	3.2508
fig|2226.5.peg.229	199	Unique	301	1	32595.4	1	1	0.000134216	0.0432	2.6205
fig|2226.5.peg.474	469	Unique	306	1	34104	1	1	0.000132023	0.0425	3.8755
fig|2226.5.peg.2369	517	All	308	0	34453.4	1	1	0.000131166	0.0455	3.8391
fig|2226.5.peg.1103	222	Unique	308	1	35536.8	1	1	0.000131166	0.0812	3.9218
fig|2226.5.peg.1027	178	Unique	308	1	33921.6	1	1	0.000131166	0.0617	4.5617
fig|2226.5.peg.1941	40	Unique	311	1	34070.3	1	1	0.0001299	0.0707	2.6739
fig|2226.5.peg.982	323	Unique	311	1	34178.8	1	1	0.0001299	0.0836	3.0646
fig|2226.5.peg.1573	392	Unique	311	1	34246.2	1	1	0.0001299	0.0579	4.2142
fig|2226.5.peg.383	517	All	313	0	35126.3	1	1	0.00012907	0.0447	3.8391
fig|2226.5.peg.602	400	Unique	636	1	71236	1	2	0.000127041	0.0267	5.9342
fig|2226.5.peg.615	437	Unique	324	1	36244	1	1	0.000124688	0.0463	3.8138
fig|2226.5.peg.1566	234	Unique	330	1	36422.5	1	1	0.000122421	0.0394	3.4944
fig|2226.5.peg.1872	404	Unique	331	1	35024	1	1	0.000122051	0.0423	2.0742
fig|2226.5.peg.1568	299	Unique	338	1	37820.5	1	1	0.000119524	0.0533	5.2186
fig|2226.5.peg.1362	500	Unique	339	1	37140	1	1	0.000119171	0.0619	3.9672
fig|2226.5.peg.2337	142	Unique	340	1	37164.2	1	1	0.000118821	0.0618	4.735
fig|2226.5.peg.2084	270	Unique	340	1	36846.5	1	1	0.000118821	0.0353	4.0405
fig|2226.5.peg.2138	153	Unique	342	1	37329.3	1	1	0.000118126	0.0409	3.3796
fig|2226.5.peg.2477	274	Unique	350	1	38960.7	1	1	0.000115426	0.0286	2.9507
fig|2226.5.peg.1166	395	Unique	353	1	37851.3	1	1	0.000114445	0.0368	3.3293
fig|2226.5.peg.481	385	Unique	353	1	38648.3	1	1	0.000114445	0.0567	4.2333
fig|2226.5.peg.1658	311	Unique	707	2	77368.3	2	2	0.000114283	0.0438	7.0776
fig|2226.5.peg.1131	249	Unique	356	1	37954.1	1	1	0.00011348	0.0449	4.4031
fig|2226.5.peg.104	188	Unique	1075	3	119037	3	3	0.000112741	0.0391	12.3196
fig|2226.5.peg.907	228	Unique	725	2	80478.3	2	2	0.000111446	0.0221	3.7366
fig|2226.5.peg.2428	458	Unique	368	1	40494.9	1	1	0.00010978	0.0435	4.6468
fig|2226.5.peg.1891	105	Unique	741	2	81507.6	2	2	0.000109039	0.0594	8.0388
fig|2226.5.peg.2182	291	Unique	374	1	42126	1	1	0.000108019	0.0455	4.3062
fig|2226.5.peg.1117	399	Unique	375	1	40826.3	1	1	0.000107731	0.0507	3.0952
fig|2226.5.peg.2211	293	Unique	378	1	42713.4	1	1	0.000106876	0.0397	4.3068
fig|2226.5.peg.1245	103	Unique	379	1	41285.3	1	1	0.000106594	0.0369	4.2691
fig|2226.5.peg.1275	80	Unique	381	1	41943.2	1	1	0.000106034	0.0315	2.9113
fig|2226.5.peg.2189	109	Unique	384	1	42492.5	1	1	0.000105206	0.0469	4.4371
Reverse_fig|2226.5.peg.2441	476	Unique	390	1	42244.9	1	1	0.000103587	0.1103	2.0884
fig|2226.5.peg.1294	242	Unique	390	1	42507.6	1	1	0.000103587	0.0282	2.5445
fig|2226.5.peg.838	468	Unique	391	1	43332.7	1	1	0.000103322	0.0307	3.5159
fig|2226.5.peg.720	357	Unique	395	1	45963.4	1	1	0.000102276	0.0405	4.6826
fig|2226.5.peg.388	509	All	396	0	42443.2	1	1	0.000102018	0.0328	3.4121
fig|2226.5.peg.505	474	Unique	401	1	44971.8	1	1	0.000100746	0.0623	2.8942
fig|2226.5.peg.1497	198	Unique	401	1	43537.6	1	1	0.000100746	0.0399	3.8724
fig|2226.5.peg.2427	354	Unique	405	1	44723.2	1	1	9.97507e-05	0.0296	3.2423
fig|2226.5.peg.458	345	Unique	407	1	44513.6	1	1	9.92605e-05	0.0663	3.7582
fig|2226.5.peg.1914	451	Unique	411	1	44845.4	1	1	9.82945e-05	0.0243	2.9095
fig|2226.5.peg.1920	382	Unique	414	1	44606.9	1	1	9.75822e-05	0.0362	4.4612
fig|2226.5.peg.1773	312	Unique	417	1	45193.7	1	1	9.68802e-05	0.0408	3.4518
fig|2226.5.peg.1944	322	Unique	422	1	47226.6	1	1	9.57323e-05	0.0355	3.1157
contaminant_KERATIN09	82	Unique	429	1	47879.5	1	1	9.41702e-05	0.0723	2.1398
fig|2226.5.peg.881	24	Unique	434	1	48482.7	1	1	9.30853e-05	0.0323	3.1523
fig|2226.5.peg.212	390	Unique	436	1	46248.2	1	1	9.26583e-05	0.0665	5.5033
fig|2226.5.peg.833	315	Unique	450	1	49387.7	1	1	8.97756e-05	0.0556	3.9478
fig|2226.5.peg.954	83	Unique	459	1	49722.2	1	1	8.80153e-05	0.0153	2.0875
fig|2226.5.peg.2249	12	Unique	460	1	51225.4	1	1	8.7824e-05	0.037	4.2826
fig|2226.5.peg.623	520	Some	461	0	50522.8	1	1	8.76335e-05	0.0174	2.6688
fig|2226.5.peg.122	504	Some	467	0	50017.5	1	1	8.65076e-05	0.0557	3.6256
fig|2226.5.peg.1059	38	Unique	940	2	107218	2	2	8.59554e-05	0.0415	4.9451
fig|2226.5.peg.1392	418	Unique	471	1	52479.9	1	1	8.57729e-05	0.0403	4.1178
fig|2226.5.peg.322	273	Unique	474	1	52412.1	1	1	8.523e-05	0.0211	2.8069
fig|2226.5.peg.1291	364	Unique	486	1	52996.6	1	1	8.31256e-05	0.0329	2.7689
fig|2226.5.peg.1772	275	Unique	491	1	54152.3	1	1	8.22791e-05	0.0244	3.3315
fig|2226.5.peg.1167	441	Unique	491	1	53366.3	1	1	8.22791e-05	0.0367	4.426
fig|2226.5.peg.89	197	Unique	492	1	54965.6	1	1	8.21118e-05	0.0244	2.9736
fig|2226.5.peg.1578	121	Unique	521	1	56927.6	1	1	7.75413e-05	0.025	3.4662
fig|2226.5.peg.2318	472	Unique	531	1	58949.2	1	1	7.6081e-05	0.0264	4.3621
fig|2226.5.peg.2011	81	Unique	533	1	59592.1	1	1	7.57956e-05	0.0188	3.1462
fig|2226.5.peg.479	448	Unique	557	1	63597.5	1	1	7.25297e-05	0.018	2.97
fig|2226.5.peg.934	156	Unique	558	1	61566.1	1	1	7.23997e-05	0.0896	2.2394
fig|2226.5.peg.1492	84	Unique	564	1	60738.6	1	1	7.16295e-05	0.055	2.2161
fig|2226.5.peg.46	60	Unique	581	1	66276.3	1	1	6.95336e-05	0.0275	4.1393
fig|2226.5.peg.865	321	Unique	591	1	64176.7	1	1	6.83571e-05	0.0135	2.2805
fig|2226.5.peg.1252	235	Unique	592	1	64801.9	1	1	6.82416e-05	0.022	3.2311
fig|2226.5.peg.1336	386	Unique	613	1	68543.9	1	1	6.59038e-05	0.0294	4.1135
fig|2226.5.peg.2496	200	Unique	615	1	68283.9	1	1	6.56895e-05	0.0163	2.2354
fig|2226.5.peg.523	278	Unique	620	1	66527.1	1	1	6.51597e-05	0.0145	2.5622
fig|2226.5.peg.782	415	Unique	631	1	72528.3	1	1	6.40238e-05	0.0333	4.1117
fig|2226.5.peg.237	509	All	644	0	68750.5	1	1	6.27314e-05	0.0202	3.4121
fig|2226.5.peg.1429	61	Unique	738	1	81868.5	1	1	5.47412e-05	0.0257	4.1908
fig|2226.5.peg.110	454	Unique	784	1	86257.9	1	1	5.15294e-05	0.0179	3.8384
fig|2226.5.peg.1357	73	Unique	795	1	89687.6	1	1	5.08164e-05	0.0176	2.9869
fig|2226.5.peg.194	289	Unique	843	1	91891.4	1	1	4.79229e-05	0.0308	5.3874
fig|2226.5.peg.708	512	Some	866	0	94272.7	1	1	4.66501e-05	0.0115	2.65
Reverse_fig|2226.5.peg.1724	407	Unique	1879	2	208799	2	2	4.30006e-05	0.016	3.6482
fig|2226.5.peg.2264	159	Unique	1174	1	134599	1	1	3.44114e-05	0.0085	2.6871

## Sheet: TMA
Locus	group	grouptype	Length	#unique peptides	molecular weight	Sequence count	spectrum count	NSAF	coverage	Protein score	Description
fig|2226.5.peg.1114	206	Unique	248	57	27837.6	57	663	0.0302897	0.996	1987.92	Methyl coenzyme M reductase gamma subunit (EC 2.8.4.1)
fig|2226.5.peg.665	813	Some	218	12	23120.5	23	380	0.0197497	0.9312	1065.28	Monomethylamine methyltransferase corrinoid protein
fig|2226.5.peg.2119	817	Some	498	36	53963	83	783	0.0178142	0.8133	2405.66	Trimethylamine:corrinoid methyltransferase @pyrrolysine-containing
fig|2226.5.peg.1339	837	Some	546	74	58504.1	76	748	0.0155218	0.8956	2330.2	Heat shock protein 60 family chaperone GroEL / Thermosome subunit
fig|2226.5.peg.2120	817	Some	379	0	41243.9	47	484	0.014469	0.7652	1632.99	Trimethylamine:corrinoid methyltransferase @ pyrrolysine-containing
fig|2226.5.peg.1111	757	Unique	434	57	45280.6	57	537	0.014019	0.818	1618.82	Methyl coenzyme M reductase beta subunit (EC 2.8.4.1)
fig|2226.5.peg.1115	319	Unique	572	61	62386.3	61	612	0.0121224	0.7028	1793.05	Methyl coenzyme M reductase alpha subunit (EC 2.8.4.1)
fig|2226.5.peg.2051	787	Unique	54	8	5910.7	8	57	0.0119595	0.8704	154.788	Predicted Zn-ribbon RNA-binding protein with a function in translation
fig|2226.5.peg.2269	207	Unique	427	50	46224.1	50	416	0.0110382	0.7354	1349.17	Thiamin biosynthesis protein ThiC
fig|2226.5.peg.1234	808	Some	189	0	19710.2	12	171	0.010251	0.545	544.639	Dimethylamine methyltransferase corrinoid protein
fig|2226.5.peg.455	836	Some	67	4	7217.7	6	58	0.00980812	0.9552	142.508	COG3269, Predicted RNA-binding protein, contains TRAM domain
fig|2226.5.peg.1239	318	Unique	112	15	12697.3	15	92	0.00930685	1	243.524	SSU ribosomal protein S24e
fig|2226.5.peg.1238	450	Unique	49	6	5644.7	6	39	0.00901781	0.9796	114.951	SSU ribosomal protein S27Ae
fig|2226.5.peg.869	115	Unique	117	14	12249.5	14	93	0.00900596	0.906	290.028	LSU ribosomal protein L7Ae
fig|2226.5.peg.1399	108	Unique	343	35	37267.7	35	266	0.00878659	0.7318	816.168	Methylcobalamin:coenzyme M methyltransferase, methylamine-specific
fig|2226.5.peg.1318	443	Unique	56	7	6478.2	7	43	0.00869988	0.5893	99.9298	LSU ribosomal protein L37e
fig|2226.5.peg.2113	808	Some	168	3	17765.1	13	124	0.00836267	0.6726	393.511	Dimethylamine methyltransferase corrinoid protein
fig|2226.5.peg.1965	428	Unique	108	16	11782.2	16	76	0.00797301	0.9537	200.602	V-type ATP synthase subunit G (EC 3.6.3.14)
fig|2226.5.peg.2145	761	Unique	92	14	10656.6	14	63	0.00775864	0.7826	133.54	LSU ribosomal protein L44e
fig|2226.5.peg.867	214	Unique	62	10	7061.5	10	42	0.00767521	0.8387	105.207	LSU ribosomal protein L24e
fig|2226.5.peg.2435	208	Unique	652	25	72131.1	25	433	0.00752442	0.3742	1213.56	predicted protein
fig|2226.5.peg.1080	12	Unique	109	13	12248.4	13	72	0.00748409	0.9083	187.748	SSU ribosomal protein S11e (S17p)
fig|2226.5.peg.2146	455	Unique	58	6	6323.2	6	38	0.00742315	0.8276	120.905	SSU ribosomal protein S27e
fig|2226.5.peg.1525	837	Some	492	50	53208.1	51	319	0.00734612	0.8841	1008.45	Heat shock protein 60 family chaperone GroEL / Thermosome subunit
fig|2226.5.peg.36	637	Unique	276	31	29896.1	31	173	0.00710182	0.8696	471.988	ABC transporter, ATP-binding protein
fig|2226.5.peg.1157	759	Unique	328	27	34279.4	27	195	0.00673587	0.7409	575.315	F420-dependent N(5),N(10)-methylenetetrahydromethanopterin reductase (EC 1.5.99.11)
fig|2226.5.peg.1053	205	Unique	184	23	20786	23	104	0.00640395	0.7935	289.74	SSU ribosomal protein S9e (S4p)
fig|2226.5.peg.949	825	Some	216	19	22756.4	20	121	0.00634694	0.5741	354.911	Dimethylamine methyltransferase corrinoid protein
fig|2226.5.peg.1082	646	Unique	67	11	7626.2	11	37	0.00625691	0.8657	103.883	LSU ribosomal protein L35e (L29p)
fig|2226.5.peg.973	438	Unique	58	8	6568.4	8	32	0.00625108	1	75.3294	LSU ribosomal protein L18Ae
fig|2226.5.peg.1195	764	Unique	231	26	25938	26	127	0.00622909	0.8571	369.07	SSU ribosomal protein S3Ae
fig|2226.5.peg.1905	781	Unique	186	24	20796.1	24	102	0.00621327	0.8925	244.313	SSU ribosomal protein S5e (S7p)
fig|2226.5.peg.2171	111	Unique	172	18	18847	18	93	0.00612614	0.6337	208.203	LSU ribosomal protein L10e (L16p)
fig|2226.5.peg.2111	818	Some	467	16	49908.4	35	247	0.00599257	0.5696	668.466	Dimethylamine:corrinoid methyltransferase; pyrrolysine-containing
fig|2226.5.peg.652	813	Some	218	3	22968.6	14	112	0.00582096	0.4037	272.58	Monomethylamine methyltransferase corrinoid protein
fig|2226.5.peg.1069	780	Unique	211	25	22757.7	25	104	0.00558449	0.9336	289.789	SSU ribosomal protein S2e (S5p)
fig|2226.5.peg.1035	126	Unique	98	11	11169.2	11	48	0.00554942	0.7755	112.817	Chromosomal protein MC1
fig|2226.5.peg.1088	4	Unique	253	28	27259.7	28	122	0.00546351	0.7115	325.903	LSU ribosomal protein L1e (L4p)
fig|2226.5.peg.1186	114	Unique	152	15	17271.2	15	73	0.00544142	0.8289	174.102	SSU ribosomal protein S13e (S15p)
fig|2226.5.peg.470	532	Unique	227	25	24788.8	25	108	0.00539052	0.8678	287.015	Uncharacterized protein MJ0308
fig|2226.5.peg.1087	128	Unique	82	9	9277.8	9	39	0.00538869	0.5854	107.849	LSU ribosomal protein L23Ae (L23p)
fig|2226.5.peg.1084	425	Unique	151	23	16735.8	23	68	0.00510228	0.8609	183.599	LSU ribosomal protein L17e (L22p)
fig|2226.5.peg.1067	137	Unique	146	8	15721	8	65	0.00504421	0.4726	154.862	LSU ribosomal protein L27Ae (L15p)
fig|2226.5.peg.2117	807	Some	216	8	22655.5	14	90	0.00472086	0.5	228.845	Trimethylamine methyltransferase corrinoid protein
fig|2226.5.peg.975	341	Unique	88	9	10069.5	9	36	0.00463503	0.7159	98.7225	LSU ribosomal protein L31e
fig|2226.5.peg.1078	416	Unique	117	13	12931.1	13	47	0.0045514	0.7949	111.952	LSU ribosomal protein L26e (L24p)
fig|2226.5.peg.1908	222	Unique	95	9	9841.1	9	38	0.00453203	0.5053	105.807	v-type ATP synthase subunit G (EC 3.6.3.14)
fig|2226.5.peg.1068	9	Unique	153	16	16807.8	16	60	0.00444317	0.817	191.074	hypothetical protein
fig|2226.5.peg.1089	778	Unique	337	35	36785.1	35	131	0.00440427	0.8665	397.999	LSU ribosomal protein L3e (L3p)
fig|2226.5.peg.2239	113	Unique	318	16	34451.2	16	122	0.00434676	0.5346	352.909	N5-methyltetrahydromethanopterin:coenzyme M methyltransferase subunit H (EC 2.1.1.86)
fig|2226.5.peg.120	808	Some	216	2	22754.6	9	82	0.00430123	0.4491	246.24	Dimethylamine methyltransferase corrinoid protein
fig|2226.5.peg.1079	331	Unique	132	12	14380.9	12	50	0.00429169	0.6894	132.816	LSU ribosomal protein L23e (L14p)
fig|2226.5.peg.2463	540	Unique	297	17	31358.5	17	111	0.00423447	0.4209	338.292	Formylmethanofuran--tetrahydromethanopterin N-formyltransferase (EC 2.3.1.101)
fig|2226.5.peg.494	533	Unique	298	25	31904.4	25	111	0.00422026	0.7383	284.945	Pyridoxine biosynthesis glutamine amidotransferase, synthase subunit (EC 2.4.2.-)
fig|2226.5.peg.1903	109	Unique	422	29	46208.3	29	153	0.00410782	0.6754	469.722	Translation elongation factor 1 alpha subunit
fig|2226.5.peg.2045	634	Unique	616	56	65801.7	56	222	0.00408324	0.6218	654.516	Chaperone protein DnaK
fig|2226.5.peg.1158	418	Unique	344	15	38053.4	15	123	0.00405116	0.4884	367.584	Coenzyme F(420)H(2) dehydrogenase (methanophenazine) subunit FpoF
fig|2226.5.peg.1541	544	Unique	213	18	23744.5	18	76	0.00404266	0.7277	223.036	LSU ribosomal protein L10Ae (L1p)
fig|2226.5.peg.978	522	Unique	149	10	16329.6	10	53	0.00403016	0.7919	166.593	SSU ribosomal protein S19e
fig|2226.5.peg.796	440	Unique	130	9	14117.9	9	46	0.0040091	0.7846	143.669	Formylmethanofuran dehydrogenase (molybdenum) subunit D (EC 1.2.99.5)
fig|2226.5.peg.864	792	Unique	134	8	14214.4	8	47	0.00397398	0.806	168.38	SSU ribosomal protein S6e
fig|2226.5.peg.1085	325	Unique	137	15	15733.2	15	48	0.00396966	0.8175	109.003	SSU ribosomal protein S15e (S19p)
fig|2226.5.peg.1968	775	Unique	183	15	20134.5	15	63	0.00390052	0.541	179.074	V-type ATP synthase subunit E (EC 3.6.3.14)
fig|2226.5.peg.1624	807	Some	216	0	22651.4	6	74	0.0038816	0.1296	176.305	Trimethylamine methyltransferase corrinoid protein
fig|2226.5.peg.813	836	Some	68	6	7279.6	7	23	0.00383223	0.8235	58.7739	COG3269, Predicted RNA-binding protein, contains TRAM domain
fig|2226.5.peg.1784	432	Unique	131	12	14086.4	12	44	0.00380552	0.6641	133.098	Sirohydrochlorin cobaltochelatase (EC 4.99.1.3)
fig|2226.5.peg.1140	8	Unique	126	16	13486.3	16	42	0.00377669	0.9048	120.341	LSU ribosomal protein L18e
fig|2226.5.peg.1052	334	Unique	126	11	13138.9	11	41	0.00368677	0.6349	108.237	SSU ribosomal protein S14e (S11p)
fig|2226.5.peg.883	219	Unique	117	11	13380.8	11	38	0.00367985	0.6496	97.4551	Prefoldin beta subunit
fig|2226.5.peg.1071	327	Unique	148	14	16745.1	14	48	0.00367462	0.6149	119.443	LSU ribosomal protein L19e
fig|2226.5.peg.1232	818	Some	467	8	49894.7	26	151	0.00366347	0.4047	377.191	Dimethylamine:corrinoid methyltransferase; pyrrolysine-containing
fig|2226.5.peg.1139	641	Unique	139	13	15350.2	13	44	0.0035865	0.8489	121.728	LSU ribosomal protein L13Ae (L13p)
fig|2226.5.peg.946	814	Some	98	2	11317.6	7	31	0.003584	0.398	68.2045	conserved protein
fig|2226.5.peg.1643	452	Unique	89	7	9696.8	7	28	0.00356452	0.573	79.9089	Thioredoxin
fig|2226.5.peg.33	110	Unique	285	26	32879.1	26	89	0.00353816	0.6351	239.831	Phosphoserine phosphatase (EC 3.1.3.3)
fig|2226.5.peg.1902	17	Unique	103	10	11348.2	10	32	0.00352002	0.6699	79.4081	SSU ribosomal protein S20e (S10p)
fig|2226.5.peg.896	323	Unique	197	15	22908.2	15	61	0.0035083	0.6701	136.272	LSU ribosomal protein L15e
fig|2226.5.peg.1137	38	Unique	62	5	7163.5	5	19	0.00347212	0.4839	58.8525	DNA-directed RNA polymerase subunit N (EC 2.7.7.6)
fig|2226.5.peg.1380	521	Unique	125	10	13650.3	10	38	0.00344434	0.752	103.603	SSU ribosomal protein S8e
fig|2226.5.peg.669	317	Unique	335	20	36583.3	20	101	0.00341593	0.6119	294.434	NAD(P)-dependent glyceraldehyde 3-phosphate dehydrogenase archaeal (EC 1.2.1.59)
fig|2226.5.peg.1584	785	Unique	127	10	14114.4	10	38	0.0033901	0.5591	85.2893	Eukaryotic translation initiation factor 5A
fig|2226.5.peg.1095	639	Unique	411	24	45383.7	24	122	0.00336318	0.5596	309.74	CoB--CoM heterodisulfide reductase 2 iron-sulfur subunit D (EC 1.8.98.1)
fig|2226.5.peg.1073	118	Unique	177	14	19560.3	14	52	0.00332861	0.6497	164.928	LSU ribosomal protein L9e (L6p
fig|2226.5.peg.1505	321	Unique	416	29	45352.6	29	122	0.00332276	0.5913	306.968	NAD-specific glutamate dehydrogenase (EC 1.4.1.2); NADP-specific glutamate dehydrogenase (EC 1.4.1.4)
fig|2226.5.peg.2398	368	Unique	49	4	5667.9	4	14	0.00323716	0.3469	30.1651	LSU ribosomal protein L40e
fig|2226.5.peg.1144	442	Unique	91	8	10461	8	26	0.00323716	0.6813	69.1138	Rubredoxin
fig|2226.5.peg.1138	520	Unique	134	11	14491.7	11	38	0.00321301	0.709	100.186	SSU ribosomal protein S16e (S9p)
fig|2226.5.peg.678	535	Unique	468	27	52214.5	27	132	0.00319566	0.5278	381.322	CO dehydrogenase/acetyl-CoA synthase subunit beta, acetyl-CoA synthase (EC 2.3.1.169)
fig|2226.5.peg.2022	517	Unique	135	12	15063.7	12	38	0.00318921	0.5926	108.694	Coenzyme F(420)H(2) dehydrogenase (methanophenazine) subunit FpoI
fig|2226.5.peg.2418	626	Unique	82	6	9281.4	6	23	0.00317795	0.7683	78.1666	predicted protein
fig|2226.5.peg.2015	550	Unique	116	7	12779.1	7	32	0.00312554	0.7759	100.197	Coenzyme F(420)H(2) dehydrogenase (methanophenazine) subunit FpoO
fig|2226.5.peg.1913	557	Unique	78	5	9055.7	5	21	0.0030504	0.4487	66.9127	DNA-directed RNA polymerase subunit H (EC 2.7.7.6)
fig|2226.5.peg.2030	462	Unique	101	6	11120.9	6	26	0.00291665	0.7525	77.0729	hypothetical protein
fig|2226.5.peg.1972	1	Unique	461	37	50829.9	37	117	0.00287553	0.6312	314.687	V-type ATP synthase subunit B (EC 3.6.3.14)
fig|2226.5.peg.835	836	Some	67	1	7219.6	4	17	0.00287479	0.9104	41.3758	COG3269, Predicted RNA-binding protein, contains TRAM domain
fig|2226.5.peg.1086	216	Unique	237	16	25313.7	16	59	0.00282057	0.6414	175.867	LSU ribosomal protein L8e (L2p)
fig|2226.5.peg.663	826	Some	458	4	49748	21	114	0.00282015	0.4214	330.912	Monomethylamine:corrinoid methyltransferase; pyrrolysine-containing
fig|2226.5.peg.892	542	Unique	257	17	28564.2	17	63	0.00277741	0.7588	192.607	Proteasome subunit alpha (EC 3.4.25.1), archaeal
fig|2226.5.peg.766	798	Unique	82	6	9538.8	6	20	0.00276343	0.9024	59.9153	Phosphoribosylformylglycinamidine synthase, PurS subunit (EC 6.3.5.3)
fig|2226.5.peg.2305	766	Unique	292	20	31791.4	20	71	0.00275492	0.5651	168.953	Branched-chain amino acid aminotransferase (EC 2.6.1.42)
fig|2226.5.peg.797	7	Unique	269	17	28357.1	17	64	0.00269563	0.7212	172.735	Formylmethanofuran dehydrogenase (molybdenum) subunit C (EC 1.2.99.5)
fig|2226.5.peg.1545	112	Unique	367	21	38668.3	21	86	0.002655	0.5722	267.854	Cell division protein FtsZ (EC 3.4.24.-)
fig|2226.5.peg.1971	320	Unique	569	35	62440.6	35	130	0.00258859	0.5325	395.787	V-type ATP synthase subunit A (EC 3.6.3.14)
fig|2226.5.peg.1083	537	Unique	307	19	33624.9	19	70	0.0025834	0.5472	200.686	SSU ribosomal protein S3e (S3p)
fig|2226.5.peg.1072	221	Unique	148	9	16365.8	9	33	0.0025263	0.6216	108.584	LSU ribosomal protein L32e
fig|2226.5.peg.887	16	Unique	95	8	10650.5	8	21	0.00250454	0.5474	55.487	LSU ribosomal protein L37Ae
fig|2226.5.peg.880	786	Unique	145	10	15923.2	10	32	0.00250043	0.5586	77.7097	Acetolactate synthase small subunit
fig|2226.5.peg.2126	56	Unique	73	5	7987.2	5	16	0.0024833	0.6849	40.7546	Archaeal histone
fig|2226.5.peg.1023	29	Unique	64	4	7433	4	14	0.00247845	0.7656	39.9292	SSU ribosomal protein S17e
fig|2226.5.peg.1418	355	Unique	98	6	10917.5	6	21	0.00242787	0.3061	49.2888	Translation initiation factor SUI1-related protein
fig|2226.5.peg.2115	814	Some	98	1	11210.6	6	21	0.00242787	0.3367	48.9374	conserved protein
fig|2226.5.peg.223	552	Unique	117	7	13554.2	7	25	0.00242096	0.5983	57.426	DNA-directed RNA polymerase subunit F (EC 2.7.7.6)
fig|2226.5.peg.1738	837	Some	539	38	57734.3	39	115	0.00241736	0.7644	313.198	Heat shock protein 60 family chaperone GroEL / Thermosome subunit
fig|2226.5.peg.1098	364	Unique	127	7	14050.1	7	27	0.00240876	0.5433	73.0348	Rubrerythrin
fig|2226.5.peg.1542	227	Unique	161	8	16734.8	8	34	0.00239269	0.5031	108.725	LSU ribosomal protein L12e (L11p)
fig|2226.5.peg.1579	779	Unique	538	35	59423.4	35	112	0.00235868	0.5985	311.267	Methyl coenzyme M reductase system component A2
fig|2226.5.peg.1074	34	Unique	130	7	14246.5	7	27	0.00235317	0.5462	72.8703	SSU ribosomal protein S15Ae (S8p)
fig|2226.5.peg.2387	631	Unique	160	6	17487.9	6	32	0.00226601	0.3688	65.8467	3-isopropylmalate dehydratase small subunit (EC 4.2.1.33)
fig|2226.5.peg.1425	116	Unique	236	16	26957.7	16	47	0.00225641	0.4619	118.683	Phosphoribosylaminoimidazole-succinocarboxamide synthase (EC 6.3.2.6)
fig|2226.5.peg.43	446	Unique	91	6	10114.1	6	18	0.00224111	0.7802	62.8947	hypothetical protein
fig|2226.5.peg.1156	627	Unique	78	6	8784.3	6	15	0.00217886	0.5128	32.4051	Zinc finger protein
fig|2226.5.peg.1904	636	Unique	724	40	79600.4	40	137	0.00214395	0.576	353.929	Translation elongation factor 2
fig|2226.5.peg.1259	237	Unique	70	4	7962.9	4	13	0.00210416	0.5571	38.2669	hypothetical protein
fig|2226.5.peg.676	831	Some	802	39	88013	45	147	0.00207671	0.4102	372.409	CO dehydrogenase/acetyl-CoA synthase subunit alpha, CO dehydrogenase subcomplex (EC 1.2.99.2)
fig|2226.5.peg.80	539	Unique	335	20	36918.5	20	61	0.00206309	0.5403	181.435	Ketol-acid reductoisomerase (EC 1.1.1.86)
fig|2226.5.peg.1432	14	Unique	325	14	35113.9	14	59	0.00205684	0.5785	186.78	DNA repair and recombination protein RadA
fig|2226.5.peg.1077	543	Unique	236	17	25935.7	17	42	0.00201637	0.5847	95.3194	SSU ribosomal protein S4e
fig|2226.5.peg.1794	32	Unique	163	8	18196.6	8	29	0.00201578	0.4294	74.3613	Rubrerythrin
fig|2226.5.peg.1042	784	Unique	478	17	52418.9	17	85	0.00201476	0.4372	231.374	UDP-glucose dehydrogenase (EC 1.1.1.22)
fig|2226.5.peg.2434	354	Unique	180	7	19747.6	7	32	0.00201424	0.4167	99.863	predicted protein
fig|2226.5.peg.1906	435	Unique	142	10	15672.3	10	25	0.00199473	0.6901	58.5411	SSU ribosomal protein S23e (S12p)
fig|2226.5.peg.866	647	Unique	149	11	16627.5	11	26	0.00197706	0.6107	66.0006	Nucleoside diphosphate kinase (EC 2.7.4.6)
fig|2226.5.peg.2270	794	Unique	86	6	9869.9	6	15	0.00197618	0.3837	35.1047	hypothetical protein
fig|2226.5.peg.2121	771	Unique	540	26	58468.9	26	94	0.00197227	0.4296	272.233	Methyltransferase corrinoid activation protein MA0150
fig|2226.5.peg.798	534	Unique	584	31	64983	31	101	0.00195948	0.536	331.754	Formylmethanofuran dehydrogenase subunit A (EC 1.2.99.5)
fig|2226.5.peg.868	474	Unique	71	4	7758.9	4	12	0.00191494	0.7324	43.3621	SSU ribosomal protein S28e
fig|2226.5.peg.1135	220	Unique	214	11	23432	11	36	0.00190599	0.3224	91.8453	SSU ribosomal protein SAe (S2p)
fig|2226.5.peg.950	424	Unique	459	28	49382.1	28	77	0.00190069	0.4401	212.108	Monomethylamine:corrinoid methyltransferase @ pyrrolysine-containing
fig|2226.5.peg.2029	613	Unique	168	8	19811.2	8	28	0.00188835	0.3095	85.4806	hypothetical protein
fig|2226.5.peg.1070	441	Unique	139	7	14819.5	7	23	0.00187476	0.6259	100.377	LSU ribosomal protein L5e (L18p)
fig|2226.5.peg.1179	339	Unique	147	9	15930.2	9	24	0.00184981	0.551	59.2947	Uncharacterized protein MJ0531
fig|2226.5.peg.650	826	Some	458	0	49748	17	74	0.00183062	0.345	204.104	Monomethylamine:corrinoid methyltransferase; pyrrolysine-containing
fig|2226.5.peg.1036	10	Unique	317	17	35609.6	17	51	0.00182282	0.6088	120.706	GTP cyclohydrolase I (EC 3.5.4.16) type 2
fig|2226.5.peg.2276	525	Unique	219	10	23675.4	10	35	0.00181074	0.4886	83.4144	Dissimilatory sulfite reductase (desulfoviridin), alpha and beta subunits
fig|2226.5.peg.677	133	Unique	171	10	18845.8	10	27	0.00178896	0.4386	70.6112	CO dehydrogenase/acetyl-CoA synthase subunit epsilon, CO dehydrogenase subcomplex (EC 1.2.99.2)
fig|2226.5.peg.2071	5	Unique	401	20	44054	20	62	0.00175178	0.5312	202.71	Archaeal S-adenosylmethionine synthetase (EC 2.5.1.6)
fig|2226.5.peg.1782	224	Unique	150	10	16716.5	10	23	0.00173728	0.7333	64.3616	hypothetical protein
fig|2226.5.peg.1242	149	Unique	189	6	20743.7	6	28	0.00167853	0.2804	61.4614	DNA-directed RNA polymerase subunit E' (EC 2.7.7.6)
fig|2226.5.peg.1051	423	Unique	267	13	28677.1	13	39	0.00165495	0.4569	119.678	DNA-directed RNA polymerase subunit D (EC 2.7.7.6)
fig|2226.5.peg.1732	2	Unique	884	41	97459.6	41	129	0.00165337	0.4287	337.474	Pyruvate,phosphate dikinase (EC 2.7.9.1)
fig|2226.5.peg.2172	645	Unique	202	14	22483.7	14	29	0.00162659	0.703	75.8411	Eukaryotic translation initiation factor 2 beta subunit
fig|2226.5.peg.224	481	Unique	98	3	11088.8	3	14	0.00161858	0.5204	45.0193	LSU ribosomal protein L21e
[truncated: 729 more rows]

## Sheet: TMA_rep2
Locus	group	grouptype	Length	#unique peptides	molecular weight	Sequence count	spectrum count	NSAF	coverage	Protein score	Description
[truncated: 438 more rows]

[truncated: 2 more sheets: TMA_rep3, TMA_rep 4]
